# Supplementary material for: The synthesis, crystal structure and spectroscopic analysis of (E)-3-(4-chloro­phen­yl)-1-(2,3-di­hydro­benzo[b][1,4]dioxin-6-yl)prop-2-en-1-one
Source: Acta Crystallogr E Crystallogr Commun. 2023 Jun 30;79(Pt 7):674–7. doi: 10.1107/S2056989023005613 (PMC10439433; doi:10.1107/S2056989023005613)
Supplement: Supplementary file 1 [file e-79-00674-sup1.cif]

##############################################################################
#                                                                            #
# This CIF contains the data in a paper accepted for publication in          #
# Acta Crystallographica Section E. It conforms to the requirements of       #
# Notes for Authors for Acta Crystallographica Section E, and has been       #
# peer reviewed under the auspices of the IUCr Commission on Journals.       #
#                                                                            #
# Full details of the Crystallographic Information File format               #
# are given in the paper "The Crystallographic Information File (CIF):       #
# a New Standard Archive File for Crystallography" by S. R. Hall, F. H.      #
# Allen and I. D. Brown [Acta Cryst. (1991), A47, 655-685].                  #
#                                                                            #
# The current version of the core CIF dictionary is obtainable from          #
# ftp://ftp.iucr.org/pub/cif_core.dic.                                       #
#                                                                            #
# Software is freely available for graphical display of the structure(s)     #
# in this CIF. For information consult the CIF software page                 #
# http://www.iucr.org/resources/cif/software.                                #
#                                                                            #
# This file may be used for bona fide research purposes within the           #
# scientific community so long as proper attribution is given to the journal # 
# article from which it was obtained.                                        #
#                                                                            #
##############################################################################
data_I
_audit_creation_method     'SHELXL-2019/2 and CIFFIX'
_chemical_name_systematic
;\
(<i>E</i>)-3-(4-Chlorophenyl)-1-(2,3-dihydrobenzo[<i>b</i>][1,4]dioxin-6-yl)\
prop-2-en-1-one
;
_chemical_name_common     ?
_chemical_formula_moiety     'C17 H13 Cl O3'
_chemical_formula_sum     'C17 H13 Cl O3'
_chemical_formula_iupac     'C17 H13 Cl O3'
_chemical_formula_weight     300.72
_chemical_melting_point     ?
_chemical_absolute_configuration     .
_space_group_crystal_system     orthorhombic
_space_group_name_H-M_alt     'P n a 21'
_space_group_name_Hall     'P 2c -2n'
loop_
    _space_group_symop_operation_xyz
    'x, y, z'
    '-x, -y, z+1/2'
    'x+1/2, -y+1/2, z'
    '-x+1/2, y+1/2, z+1/2'
_cell_length_a     5.8655(5)
_cell_length_b     14.3499(17)
_cell_length_c     16.4803(19)
_cell_angle_alpha     90
_cell_angle_beta     90
_cell_angle_gamma     90
_cell_volume     1387.1(3)
_cell_formula_units_Z     4
_cell_measurement_reflns_used     9943
_cell_measurement_theta_min     2.47
_cell_measurement_theta_max     27.57
_cell_measurement_temperature     200(2)
_exptl_crystal_description     'cut block'
_exptl_crystal_colour     'pale yellow'
_exptl_crystal_size_max     0.260
_exptl_crystal_size_mid     0.230
_exptl_crystal_size_min     0.220
_exptl_crystal_density_diffrn     1.440
_exptl_crystal_density_meas     ?
_exptl_crystal_density_method     ?
_exptl_crystal_F_000     624
_exptl_absorpt_coefficient_mu     0.282
_exptl_absorpt_correction_type     multi-scan
_exptl_absorpt_process_details
;
(<i>SADABS</i>; Krause <i>et al.</i>, 2015)
;
_exptl_absorpt_correction_T_min     0.788
_exptl_absorpt_correction_T_max     0.971
_exptl_special_details
;
The crystal was mounted using polyisobutene oil on the tip of a fine glass
fibre, which was fastened in a copper mounting pin with electrical solder.
It was placed directly into the cold gas stream of a liquid-nitrogen based
cryostat (Hope, 1994; Parkin & Hope, 1998).
The crystals appeared to undergo a destructive phase transition when cooled
to 90K. Visual inspection of crystal integrity and diffraction quality vs
temperature established a safe temperature for data collection of -73\% C.
;
_diffrn_ambient_temperature     200(2)
_diffrn_source     'microsource'
_diffrn_radiation_type     MoK\a
_diffrn_radiation_wavelength     0.71073
_diffrn_measurement_device_type     'Bruker D8 Venture dual source'
_diffrn_measurement_method     '\f and \w scans'
_diffrn_detector_area_resol_mean     7.41
_diffrn_reflns_number     17057
_diffrn_reflns_av_R_equivalents     0.0375
_diffrn_reflns_av_unetI/netI     0.0265
_diffrn_reflns_theta_min     2.472
_diffrn_reflns_theta_max     27.572
_diffrn_reflns_theta_full     25.242
_diffrn_measured_fraction_theta_max     0.998
_diffrn_measured_fraction_theta_full     0.998
_diffrn_reflns_limit_h_min     -7
_diffrn_reflns_limit_h_max     7
_diffrn_reflns_limit_k_min     -18
_diffrn_reflns_limit_k_max     18
_diffrn_reflns_limit_l_min     -19
_diffrn_reflns_limit_l_max     21
_refine_special_details
;
Refinement progress was checked using <i>Platon</i> (Spek, 2020) and by
an <i>R</i>-tensor (Parkin, 2000). The final model was further checked
with the IUCr utility <i>checkCIF</i>.
;
_reflns_number_total     2896
_reflns_number_gt     2694
_reflns_threshold_expression     'I > 2\s(I)'
_refine_ls_structure_factor_coef     Fsqd
_refine_ls_matrix_type     full
_refine_ls_R_factor_all     0.0371
_refine_ls_R_factor_gt     0.0334
_refine_ls_wR_factor_gt     0.0806
_refine_ls_wR_factor_ref     0.0827
_refine_ls_goodness_of_fit_ref     1.065
_refine_ls_restrained_S_all     1.065
_refine_ls_number_reflns     2896
_refine_ls_number_parameters     190
_refine_ls_number_restraints     1
_refine_ls_hydrogen_treatment     constr
_refine_ls_weighting_scheme     calc
_refine_ls_weighting_details
              'w=1/[\s^2^(Fo^2^)+(0.0322P)^2^+0.4666P] where P=(Fo^2^+2Fc^2^)/3'
_atom_sites_solution_hydrogens     difmap
_atom_sites_solution_primary     direct
_atom_sites_solution_secondary     difmap
_refine_ls_shift/su_max     0.000
_refine_ls_shift/su_mean     0.000
_refine_diff_density_max     0.214
_refine_diff_density_min     -0.158
_refine_ls_extinction_method     none
_refine_ls_extinction_coef     .
_refine_ls_abs_structure_details
;
Flack <i>x</i> determined using 1035 quotients [(I+)-(I-)]/[(I+)+(I-)]
[Parsons <i>et al.</i> (2013)
;
_refine_ls_abs_structure_Flack     0.01(2)
loop_
    _atom_type_symbol
    _atom_type_description
    _atom_type_scat_dispersion_real
    _atom_type_scat_dispersion_imag
    _atom_type_scat_source
    'C' 'C' 0.0033 0.0016
                         'International Tables Vol C Tables 4.2.6.8 and 6.1.1.4'
    'H' 'H' 0.0000 0.0000
                         'International Tables Vol C Tables 4.2.6.8 and 6.1.1.4'
    'Cl' 'Cl' 0.1484 0.1585
                         'International Tables Vol C Tables 4.2.6.8 and 6.1.1.4'
    'O' 'O' 0.0106 0.0060
                         'International Tables Vol C Tables 4.2.6.8 and 6.1.1.4'
_computing_data_collection
;
<i>APEX3</i> (Bruker, 2016)
;
_computing_cell_refinement
;
<i>APEX3</i> (Bruker, 2016)
;
_computing_data_reduction
;
<i>APEX3</i> (Bruker, 2016)
;
_computing_structure_solution
;
<i>SHELXT</i> (Sheldrick, 2015a)
;
_computing_structure_refinement
;
<i>SHELXL2019</i> (Sheldrick, 2015b)
;
_computing_molecular_graphics
;
<i>Mercury</i> (Macrae <i>et al.</i>, 2020)
;
_computing_publication_material
;
<i>SHELX</i> (Sheldrick, 2008) and <i>publCIF</i> (Westrip,
2010)
;
loop_
    _atom_site_type_symbol
    _atom_site_label
    _atom_site_fract_x
    _atom_site_fract_y
    _atom_site_fract_z
    _atom_site_U_iso_or_equiv
    _atom_site_adp_type
    _atom_site_calc_flag
    _atom_site_occupancy
    _atom_site_disorder_assembly
    _atom_site_disorder_group
    Cl Cl1 0.86056(16) 0.65710(6) 0.91506(5) 0.0577(3) Uani d 1 . .
    O O1 -0.0096(3) 0.59370(18) 0.48876(12) 0.0505(6) Uani d 1 . .
    O O2 0.0030(3) 0.57318(14) 0.18914(12) 0.0416(5) Uani d 1 . .
    O O3 0.4399(4) 0.64129(16) 0.14256(12) 0.0443(5) Uani d 1 . .
    C C1 0.1903(5) 0.6112(2) 0.47247(15) 0.0338(6) Uani d 1 . .
    C C2 0.2634(4) 0.61897(18) 0.38646(15) 0.0286(5) Uani d 1 . .
    C C3 0.1080(4) 0.59307(18) 0.32641(17) 0.0318(5) Uani d 1 . .
    H H3 -0.038161 0.570520 0.341626 0.038 Uiso calc 1 . .
    C C4 0.1637(4) 0.59976(17) 0.24503(16) 0.0300(5) Uani d 1 . .
    C C5 0.0414(6) 0.6143(2) 0.11107(17) 0.0453(7) Uani d 1 . .
    H H5A 0.008461 0.681919 0.113519 0.054 Uiso calc 1 . .
    H H5B -0.062554 0.585853 0.070731 0.054 Uiso calc 1 . .
    C C6 0.2829(6) 0.5995(2) 0.08557(18) 0.0475(8) Uani d 1 . .
    H H6A 0.313824 0.531780 0.081738 0.057 Uiso calc 1 . .
    H H6B 0.306758 0.627076 0.031178 0.057 Uiso calc 1 . .
    C C7 0.3778(5) 0.63300(19) 0.22209(16) 0.0320(6) Uani d 1 . .
    C C8 0.5313(5) 0.66010(18) 0.28102(18) 0.0343(6) Uani d 1 . .
    H H8 0.675979 0.683954 0.265581 0.041 Uiso calc 1 . .
    C C9 0.4761(5) 0.65280(18) 0.36243(17) 0.0329(6) Uani d 1 . .
    H H9 0.584046 0.671004 0.402365 0.040 Uiso calc 1 . .
    C C10 0.3628(5) 0.62304(19) 0.53720(16) 0.0361(6) Uani d 1 . .
    H H10 0.511960 0.643759 0.523877 0.043 Uiso calc 1 . .
    C C11 0.3090(5) 0.60465(18) 0.61436(15) 0.0314(6) Uani d 1 . .
    H H11 0.158246 0.583195 0.624038 0.038 Uiso calc 1 . .
    C C12 0.4563(4) 0.61380(17) 0.68570(15) 0.0297(5) Uani d 1 . .
    C C13 0.6738(4) 0.65334(18) 0.68259(17) 0.0326(5) Uani d 1 . .
    H H13 0.737075 0.671519 0.631943 0.039 Uiso calc 1 . .
    C C14 0.7979(5) 0.66609(18) 0.75398(18) 0.0347(6) Uani d 1 . .
    H H14 0.945533 0.693264 0.752293 0.042 Uiso calc 1 . .
    C C15 0.7047(5) 0.63898(18) 0.82670(18) 0.0355(6) Uani d 1 . .
    C C16 0.4927(5) 0.59816(19) 0.83158(18) 0.0367(6) Uani d 1 . .
    H H16 0.432553 0.578743 0.882366 0.044 Uiso calc 1 . .
    C C17 0.3696(5) 0.58612(18) 0.76102(16) 0.0330(6) Uani d 1 . .
    H H17 0.222733 0.558409 0.763644 0.040 Uiso calc 1 . .
loop_
    _atom_site_aniso_label
    _atom_site_aniso_U_11
    _atom_site_aniso_U_22
    _atom_site_aniso_U_33
    _atom_site_aniso_U_12
    _atom_site_aniso_U_13
    _atom_site_aniso_U_23
    Cl1 0.0663(5) 0.0745(5) 0.0324(4) -0.0046(4) -0.0248(4) 0.0048(4)
    O1 0.0324(10) 0.0939(18) 0.0252(10) -0.0057(11) 0.0000(9) 0.0001(10)
    O2 0.0414(11) 0.0586(12) 0.0248(9) -0.0105(10) -0.0082(9) 0.0018(9)
    O3 0.0440(11) 0.0634(14) 0.0254(10) -0.0025(10) 0.0040(9) 0.0059(9)
    C1 0.0345(14) 0.0442(15) 0.0226(13) 0.0005(12) -0.0028(11) -0.0017(12)
    C2 0.0283(12) 0.0340(13) 0.0234(12) 0.0011(10) -0.0010(10)
                                                             0.0006(10)
    C3 0.0312(12) 0.0381(13) 0.0261(13) -0.0009(10) -0.0011(11) 0.0015(11)
    C4 0.0313(13) 0.0327(12) 0.0259(12) -0.0001(11) -0.0058(11) 0.0007(10)
    C5 0.0526(18) 0.0612(18) 0.0221(13) -0.0025(15) -0.0101(13) 0.0041(13)
    C6 0.0591(19) 0.062(2) 0.0217(13) 0.0047(16) -0.0007(14) -0.0005(13)
    C7 0.0326(14) 0.0374(13) 0.0259(13) 0.0032(11) 0.0014(11) 0.0040(10)
    C8 0.0288(13) 0.0410(14) 0.0330(14) -0.0026(11) 0.0014(12) 0.0034(12)
    C9 0.0303(12) 0.0380(14) 0.0305(13) -0.0033(10) -0.0059(11) -0.0012(11)
    C10 0.0326(13) 0.0489(16) 0.0268(14) -0.0015(13) -0.0020(11) -0.0015(13)
    C11 0.0291(13) 0.0403(14) 0.0247(13) -0.0004(11) -0.0012(10) -0.0031(11)
    C12 0.0316(13) 0.0330(13) 0.0246(13) 0.0023(10) 0.0005(11) -0.0017(11)
    C13 0.0324(13) 0.0396(13) 0.0259(13) -0.0005(10) -0.0024(11) 0.0010(11)
    C14 0.0321(13) 0.0387(14) 0.0332(14) 0.0003(11) -0.0069(12) 0.0010(12)
    C15 0.0416(15) 0.0393(13) 0.0255(12) 0.0060(11) -0.0117(12) 0.0000(11)
    C16 0.0430(15) 0.0416(14) 0.0256(13) 0.0023(12) -0.0005(12) 0.0033(12)
    C17 0.0337(13) 0.0362(13) 0.0292(14) -0.0005(10) 0.0021(11) 0.0013(11)
_geom_special_details
;
 All esds (except the esd in the dihedral angle between two l.s. planes)
 are estimated using the full covariance matrix.  The cell esds are taken
 into account individually in the estimation of esds in distances, angles
 and torsion angles; correlations between esds in cell parameters are only
 used when they are defined by crystal symmetry.  An approximate (isotropic)
 treatment of cell esds is used for estimating esds involving l.s. planes.
;
loop_
    _geom_bond_atom_site_label_1
    _geom_bond_atom_site_label_2
    _geom_bond_site_symmetry_2
    _geom_bond_distance
    _geom_bond_publ_flag
    Cl1 C15 . 1.739(3) ?
    O1 C1 . 1.229(3) ?
    O2 C4 . 1.372(3) ?
    O2 C5 . 1.433(3) ?
    O3 C7 . 1.366(3) ?
    O3 C6 . 1.446(4) ?
    C1 C10 . 1.480(4) ?
    C1 C2 . 1.485(3) ?
    C2 C3 . 1.396(4) ?
    C2 C9 . 1.396(4) ?
    C3 C4 . 1.384(4) ?
    C3 H3 . 0.9500 ?
    C4 C7 . 1.395(4) ?
    C5 C6 . 1.493(5) ?
    C5 H5A . 0.9900 ?
    C5 H5B . 0.9900 ?
    C6 H6A . 0.9900 ?
    C6 H6B . 0.9900 ?
    C7 C8 . 1.380(4) ?
    C8 C9 . 1.384(4) ?
    C8 H8 . 0.9500 ?
    C9 H9 . 0.9500 ?
    C10 C11 . 1.336(4) ?
    C10 H10 . 0.9500 ?
    C11 C12 . 1.465(4) ?
    C11 H11 . 0.9500 ?
    C12 C13 . 1.397(4) ?
    C12 C17 . 1.399(4) ?
    C13 C14 . 1.396(4) ?
    C13 H13 . 0.9500 ?
    C14 C15 . 1.373(4) ?
    C14 H14 . 0.9500 ?
    C15 C16 . 1.377(4) ?
    C16 C17 . 1.379(4) ?
    C16 H16 . 0.9500 ?
    C17 H17 . 0.9500 ?
loop_
    _geom_angle_atom_site_label_1
    _geom_angle_atom_site_label_2
    _geom_angle_atom_site_label_3
    _geom_angle_site_symmetry_1
    _geom_angle_site_symmetry_3
    _geom_angle
    _geom_angle_publ_flag
    C4 O2 C5 . . 112.4(2) ?
    C7 O3 C6 . . 114.7(2) ?
    O1 C1 C10 . . 121.2(2) ?
    O1 C1 C2 . . 120.0(2) ?
    C10 C1 C2 . . 118.8(2) ?
    C3 C2 C9 . . 118.4(2) ?
    C3 C2 C1 . . 117.9(2) ?
    C9 C2 C1 . . 123.7(2) ?
    C4 C3 C2 . . 121.0(2) ?
    C4 C3 H3 . . 119.5 ?
    C2 C3 H3 . . 119.5 ?
    O2 C4 C3 . . 118.0(2) ?
    O2 C4 C7 . . 122.1(3) ?
    C3 C4 C7 . . 119.9(2) ?
    O2 C5 C6 . . 110.0(3) ?
    O2 C5 H5A . . 109.7 ?
    C6 C5 H5A . . 109.7 ?
    O2 C5 H5B . . 109.7 ?
    C6 C5 H5B . . 109.7 ?
    H5A C5 H5B . . 108.2 ?
    O3 C6 C5 . . 111.2(2) ?
    O3 C6 H6A . . 109.4 ?
    C5 C6 H6A . . 109.4 ?
    O3 C6 H6B . . 109.4 ?
    C5 C6 H6B . . 109.4 ?
    H6A C6 H6B . . 108.0 ?
    O3 C7 C8 . . 118.5(3) ?
    O3 C7 C4 . . 122.0(3) ?
    C8 C7 C4 . . 119.5(3) ?
    C7 C8 C9 . . 120.5(2) ?
    C7 C8 H8 . . 119.7 ?
    C9 C8 H8 . . 119.7 ?
    C8 C9 C2 . . 120.7(2) ?
    C8 C9 H9 . . 119.7 ?
    C2 C9 H9 . . 119.7 ?
    C11 C10 C1 . . 120.1(3) ?
    C11 C10 H10 . . 119.9 ?
    C1 C10 H10 . . 119.9 ?
    C10 C11 C12 . . 127.4(3) ?
    C10 C11 H11 . . 116.3 ?
    C12 C11 H11 . . 116.3 ?
    C13 C12 C17 . . 118.7(2) ?
    C13 C12 C11 . . 123.0(2) ?
    C17 C12 C11 . . 118.2(2) ?
    C14 C13 C12 . . 119.9(3) ?
    C14 C13 H13 . . 120.0 ?
    C12 C13 H13 . . 120.0 ?
    C15 C14 C13 . . 119.4(3) ?
    C15 C14 H14 . . 120.3 ?
    C13 C14 H14 . . 120.3 ?
    C14 C15 C16 . . 122.1(3) ?
    C14 C15 Cl1 . . 118.6(2) ?
    C16 C15 Cl1 . . 119.3(2) ?
    C15 C16 C17 . . 118.5(3) ?
    C15 C16 H16 . . 120.8 ?
    C17 C16 H16 . . 120.8 ?
    C16 C17 C12 . . 121.5(3) ?
    C16 C17 H17 . . 119.3 ?
    C12 C17 H17 . . 119.3 ?
loop_
    _geom_torsion_atom_site_label_1
    _geom_torsion_atom_site_label_2
    _geom_torsion_atom_site_label_3
    _geom_torsion_atom_site_label_4
    _geom_torsion_site_symmetry_1
    _geom_torsion_site_symmetry_2
    _geom_torsion_site_symmetry_3
    _geom_torsion_site_symmetry_4
    _geom_torsion
    _geom_torsion_publ_flag
    O1 C1 C2 C3 . . . . -8.9(4) ?
    C10 C1 C2 C3 . . . . 169.9(2) ?
    O1 C1 C2 C9 . . . . 169.5(3) ?
    C10 C1 C2 C9 . . . . -11.7(4) ?
    C9 C2 C3 C4 . . . . 0.7(4) ?
    C1 C2 C3 C4 . . . . 179.1(2) ?
    C5 O2 C4 C3 . . . . 158.0(3) ?
    C5 O2 C4 C7 . . . . -21.8(4) ?
    C2 C3 C4 O2 . . . . -180.0(2) ?
    C2 C3 C4 C7 . . . . -0.1(4) ?
    C4 O2 C5 C6 . . . . 50.4(3) ?
    C7 O3 C6 C5 . . . . 38.6(4) ?
    O2 C5 C6 O3 . . . . -60.1(4) ?
    C6 O3 C7 C8 . . . . 171.8(3) ?
    C6 O3 C7 C4 . . . . -9.4(4) ?
    O2 C4 C7 O3 . . . . 0.2(4) ?
    C3 C4 C7 O3 . . . . -179.6(3) ?
    O2 C4 C7 C8 . . . . 179.0(2) ?
    C3 C4 C7 C8 . . . . -0.8(4) ?
    O3 C7 C8 C9 . . . . -179.9(3) ?
    C4 C7 C8 C9 . . . . 1.3(4) ?
    C7 C8 C9 C2 . . . . -0.8(4) ?
    C3 C2 C9 C8 . . . . -0.2(4) ?
    C1 C2 C9 C8 . . . . -178.6(3) ?
    O1 C1 C10 C11 . . . . 7.4(4) ?
    C2 C1 C10 C11 . . . . -171.3(3) ?
    C1 C10 C11 C12 . . . . -179.0(2) ?
    C10 C11 C12 C13 . . . . 6.8(4) ?
    C10 C11 C12 C17 . . . . -176.7(3) ?
    C17 C12 C13 C14 . . . . -1.2(4) ?
    C11 C12 C13 C14 . . . . 175.3(2) ?
    C12 C13 C14 C15 . . . . 0.4(4) ?
    C13 C14 C15 C16 . . . . 0.9(4) ?
    C13 C14 C15 Cl1 . . . . -179.0(2) ?
    C14 C15 C16 C17 . . . . -1.3(4) ?
    Cl1 C15 C16 C17 . . . . 178.7(2) ?
    C15 C16 C17 C12 . . . . 0.4(4) ?
    C13 C12 C17 C16 . . . . 0.8(4) ?
    C11 C12 C17 C16 . . . . -175.8(2) ?
loop_
    _geom_hbond_atom_site_label_D
    _geom_hbond_atom_site_label_H
    _geom_hbond_atom_site_label_A
    _geom_hbond_site_symmetry_A
    _geom_hbond_distance_DH
    _geom_hbond_distance_HA
    _geom_hbond_distance_DA
    _geom_hbond_angle_DHA
    _geom_hbond_publ_flag
    C5 H5A O3 3_465 0.99 2.61 3.595(4) 172 yes
    C5 H5B Cl1 1_454 0.99 2.80 3.455(3) 124 yes
_shelx_space_group_comment
;
The symmetry employed for this shelxl refinement is uniquely defined
by the following loop, which should always be used as a source of
symmetry information in preference to the above space-group names.
They are only intended as comments.
;
_shelx_estimated_absorpt_T_min     0.930
_shelx_estimated_absorpt_T_max     0.940
_shelx_hkl_file
;
   1   0   0 0.57923 0.37981   2
   1   0   0 1.38711 0.49641   4
   1   0   0 0.61190 0.47702   5
  -1   0   0 1.35458 0.58412   4
  -1   0   0 0.15828 0.46680   5
  -1   0   0 0.96563 0.41680   2
  -2   0   0 927.860 34.1804   4
  -2   0   0 876.875 34.1831   5
   2   0   0 907.463 34.1297   4
   2   0   0 887.307 34.2624   5
   2   0   0 896.177 33.9166   2
   3   0   0 -0.1606 0.89975   4
  -3   0   0 1.42933 1.15907   4
  -3   0   0 0.73019 1.09070   5
   3   0   0 -0.6097 1.07783   5
   3   0   0 0.68379 0.93136   2
   4   0   0 94.2226 5.92927   5
   4   0   0 99.1396 5.46071   4
  -4   0   0 99.9583 5.63302   4
   4   0   0 96.5769 5.24945   2
   5   0   0 1.64574 1.90729   5
  -5   0   0 1.21062 2.16025   4
   5   0   0 -2.4627 2.55848   2
   5   0   0 2.61776 1.85709   4
   6   0   0 399.236 20.6874   5
   6   0   0 422.468 18.3029   4
   6   0   0 437.105 18.3847   2
   7   0   0 -1.5539 2.60987   4
   7   0   0 -0.1463 2.36984   2
   7   0   0 -0.5227 1.36939   3
   1  -1   0 17.9858 1.37353   2
   1  -1   0 15.7444 1.14372   4
  -1   1   0 14.9116 1.18667   4
   1  -1   0 16.5876 0.90636   3
   1   1   0 17.7102 1.43555   5
  -1   1   0 16.8544 1.27378   2
  -1  -1   0 16.7496 1.43709   5
   1   1   0 16.0875 1.27173   4
   2   1   0 2501.38 96.8601   2
   2  -1   0 2439.69 97.1485   4
  -2   1   0 2722.42 97.3044   4
   2   1   0 2714.72 97.6075   5
  -2  -1   0 2715.23 97.3720   4
   2  -1   0 2575.41 97.2545   5
   2   1   0 2531.68 97.3016   4
  -2  -1   0 2631.32 97.5285   5
   2  -1   0 2656.02 97.2639   2
  -2   1   0 2617.37 97.1846   2
   3  -1   0 74.0947 4.12015   4
   3   1   0 68.4179 4.11582   4
   3  -1   0 77.4559 4.41340   5
  -3  -1   0 77.1902 4.33744   4
  -3   1   0 72.5888 4.02469   2
  -3   1   0 85.3311 4.39619   4
   3  -1   0 80.6328 4.25628   2
   3   1   0 75.8590 3.84743   2
   3   1   0 73.2633 4.57781   5
  -3  -1   0 71.9896 4.55640   5
  -4  -1   0 27.2388 3.45821   5
  -4   1   0 25.3127 3.11326   4
   4  -1   0 22.8869 2.99750   2
   4  -1   0 25.0706 3.12623   5
   4   1   0 26.7370 2.87153   4
   4   1   0 25.4691 3.37298   5
  -4  -1   0 28.4467 3.16002   4
   4  -1   0 28.5714 2.83045   4
   4   1   0 27.3155 2.66456   2
   5   1   0 -0.7456 1.95880   4
  -5   1   0 4.61346 2.28677   4
   5   1   0 1.94735 1.59966   2
   5  -1   0 5.82072 2.00115   4
   5  -1   0 0.52818 2.13037   5
   5  -1   0 0.31254 1.80405   2
   5   1   0 -1.5148 1.84915   5
   6   1   0 37.4898 4.62168   4
   6   1   0 28.0448 3.85466   2
   7   1   0 21.3375 4.46641   4
   7   1   0 28.2982 3.99857   2
   7  -1   0 22.5929 4.18445   4
   7  -1   0 31.1837 4.68454   2
   0  -2   0 184.354 7.56207   3
   0   2   0 189.665 7.57723   3
   0  -2   0 205.634 7.71163   2
   0  -2   0 180.528 7.57236   5
   0   2   0 206.572 7.70273   2
   1  -2   0 4047.02 155.342   1
  -1  -2   0 3803.72 154.202   1
   1   2   0 4172.97 152.302   1
  -2  -2   0 243.127 10.0967   5
   2  -2   0 232.941 9.50394   5
   2  -2   0 241.555 9.83982   2
  -2   2   0 238.452 9.73189   2
  -2   2   0 226.848 9.61450   4
   2  -2   0 219.225 9.06614   3
   2   2   0 241.962 10.0644   5
   2  -2   0 225.880 9.56844   4
   2   2   0 227.400 9.76470   4
  -3   2   0 437.721 17.0550   4
   3  -2   0 434.777 17.1714   2
   3  -2   0 425.488 16.9899   5
  -3   2   0 404.060 17.2031   2
   3   2   0 417.465 17.5023   5
   3  -2   0 421.025 16.8769   4
  -3  -2   0 423.262 17.5085   5
   3  -2   0 396.451 15.9809   3
   3   2   0 420.411 16.3439   2
   3   2   0 416.898 17.1082   4
   4   2   0 65.9047 3.83058   2
   4   2   0 62.2195 4.32888   4
   4   2   0 62.7598 4.92598   5
   4  -2   0 72.3535 4.71361   5
  -4  -2   0 70.8849 5.17083   5
  -4   2   0 71.1231 4.61857   4
   4  -2   0 67.4055 3.29584   3
  -4   2   0 65.2885 4.22215   2
   4  -2   0 64.5578 4.22434   4
   5   2   0 97.2825 5.53830   2
   5  -2   0 108.178 6.79593   5
   5  -2   0 105.164 6.60068   2
   5   2   0 92.5148 7.05686   5
   5   2   0 99.6139 6.34928   4
   5  -2   0 100.973 4.85977   3
  -5  -2   0 98.4423 7.19202   5
  -5   2   0 102.923 6.47548   4
   5  -2   0 101.498 6.07733   4
   6  -2   0 4.72717 1.88174   3
   6  -2   0 8.06474 2.65739   4
   6  -2   0 -1.3611 2.51274   2
   6  -2   0 4.53200 2.84362   5
   6   2   0 6.39734 2.91232   4
   6   2   0 4.84648 2.22466   2
  -6   2   0 -0.8560 2.52827   4
   7   2   0 10.6888 3.47889   4
   7  -2   0 3.95957 2.96422   4
   7  -2   0 -0.3316 2.77078   2
   7  -2   0 5.80531 2.23126   3
   0   3   0 1.14274 0.77959   2
   0  -3   0 -0.0552 0.67673   5
   0  -3   0 -0.3836 0.71696   2
   0  -3   0 -1.3582 0.65612   3
   0   3   0 -0.7355 0.70159   3
  -1   3   0 2077.93 79.0877   3
   1  -3   0 2095.94 79.1969   3
  -1   3   0 2158.51 79.5110   2
  -1  -3   0 2113.96 79.0761   2
   1  -3   0 2147.41 79.5549   2
  -1   3   0 1978.62 79.2948   4
   1   3   0 2182.82 79.0982   2
  -1  -3   0 2232.91 79.6584   5
   1   3   0 2147.72 79.5727   5
   2  -3   0 530.952 21.1826   3
   2   3   0 604.510 22.2063   5
  -2   3   0 512.421 20.7043   3
  -2  -3   0 596.857 22.1931   5
  -2   3   0 554.308 21.6044   4
   2  -3   0 572.716 21.9158   2
   2  -3   0 533.004 21.4940   4
   2   3   0 537.104 21.7837   4
  -2   3   0 527.778 20.7313   3
  -2   3   0 567.370 21.7997   2
  -3  -3   0 632.728 24.4279   5
   3  -3   0 596.317 23.3475   5
  -3   3   0 572.671 23.5062   4
   3  -3   0 571.996 22.7950   3
   3  -3   0 579.641 23.4046   4
   3   3   0 608.002 24.1778   5
  -3   3   0 594.487 23.6367   2
   3  -3   0 605.723 23.8631   2
   4  -3   0 41.9756 3.99649   2
   4   3   0 42.9880 4.08942   5
  -4  -3   0 48.9906 4.46171   5
   4   3   0 41.8064 2.80462   2
   4  -3   0 38.7664 2.80942   3
   4   3   0 44.1601 3.64371   4
   4  -3   0 40.2646 3.62364   5
  -4   3   0 44.6189 3.60025   2
  -4   3   0 41.2887 3.67121   4
   4  -3   0 41.0570 3.36958   4
   5  -3   0 67.8379 5.03567   4
  -5  -3   0 69.5969 6.32967   5
   5   3   0 69.6306 6.18326   5
   5   3   0 65.6365 5.41612   4
   5  -3   0 69.2844 4.24980   3
  -5   3   0 74.6053 5.48723   4
   5   3   0 71.8370 4.33565   2
   5  -3   0 61.5088 5.62103   2
   5  -3   0 70.2510 5.40094   5
   6  -3   0 -5.2420 2.68525   2
   6  -3   0 -0.0089 2.48412   4
   6  -3   0 0.26263 2.00840   3
   6   3   0 -5.0414 3.31851   4
   6   3   0 -3.4647 1.85164   2
  -6   3   0 -3.1655 2.84580   4
  -7   3   0 12.3495 3.81904   4
   7   3   0 0.70128 1.87274   2
   7  -3   0 5.41949 3.20541   2
   7  -3   0 1.33322 2.61765   4
   7  -3   0 4.14358 2.44151   3
   7   3   0 -1.7592 4.42178   4
   1   4   0 9543.23 368.298   1
  -1   4   0 9583.88 371.249   1
   1  -4   0 9742.69 371.906   1
  -1  -4   0 9999.99 369.123   1
   2  -4   0 80.5044 4.27816   3
   2   4   0 88.2454 4.96510   5
  -2   4   0 81.0535 5.25363   2
   2  -4   0 81.4384 4.80170   2
   2  -4   0 80.1355 4.36618   4
  -2   4   0 79.0869 3.84165   3
   2   4   0 86.2290 4.02624   2
  -2   4   0 78.9454 4.50149   4
  -2  -4   0 91.4566 5.07119   5
  -3   4   0 3.20620 1.62974   2
   3  -4   0 7.09852 3.15511   2
   3  -4   0 5.19290 1.89196   4
   3   4   0 3.65937 1.78295   4
   3   4   0 3.41391 1.11053   2
   3  -4   0 7.78414 1.67221   5
  -3   4   0 4.92171 1.76399   4
   3  -4   0 5.16380 1.58991   3
   3   4   0 5.14990 1.89704   5
  -3  -4   0 3.34457 1.94991   5
   4  -4   0 6.13530 1.74389   5
   4   4   0 7.98417 1.48033   2
   4  -4   0 8.74318 2.01692   4
  -4  -4   0 5.32797 2.47427   5
   4   4   0 6.21820 2.39250   5
   4   4   0 8.79413 2.32530   4
  -4   4   0 7.36670 2.41101   4
   4  -4   0 13.7045 2.31009   3
   4  -4   0 11.7561 2.81229   2
  -4   4   0 9.72849 2.13991   2
  -5   4   0 132.716 7.65801   4
   5   4   0 132.215 7.89188   4
   5   4   0 130.567 12.2209   5
   5  -4   0 134.711 7.49553   5
   5   4   0 128.924 6.14183   2
   5  -4   0 125.483 6.67298   3
   5  -4   0 126.633 7.97160   2
  -5  -4   0 123.301 8.54279   5
   5  -4   0 130.465 7.13600   4
  -5   4   0 112.864 7.39995   2
   6   4   0 143.345 8.67062   4
   6  -4   0 131.691 9.02149   2
  -6   4   0 154.512 8.75799   4
  -6  -4   0 141.830 9.93752   5
   6   4   0 134.502 6.83671   2
   6  -4   0 132.293 7.81177   4
   6  -4   0 139.876 8.56619   5
   6  -4   0 142.452 7.47353   3
  -7   4   0 9.52331 3.81297   4
   7  -4   0 9.84670 3.10041   3
   7  -4   0 5.95758 2.98662   4
   7  -4   0 8.33475 4.23609   2
   0  -5   0 3.40238 1.32143   5
   0  -5   0 4.78382 1.50923   2
   0   5   0 1.71948 1.25359   2
   0   5   0 2.93559 1.32492   3
   1  -5   0 12.6460 2.10074   3
  -1   5   0 11.7227 1.99004   2
  -1  -5   0 10.0211 1.71333   2
   1   5   0 11.4982 1.74223   2
  -1  -5   0 15.1397 2.38374   5
  -1   5   0 12.8963 2.06271   4
   1   5   0 8.29773 1.78089   5
  -1   5   0 11.6488 1.84328   3
   1  -5   0 11.0149 2.02486   2
   1   5   0 8.41868 1.56982   3
  -2  -5   0 1632.05 57.6032   5
   2  -5   0 1516.39 57.0830   2
  -2   5   0 1436.36 55.9703   3
   2   5   0 1453.98 56.0014   2
  -2   5   0 1437.33 56.7942   2
   2   5   0 1495.77 57.0494   5
  -2   5   0 1489.02 56.6731   4
   2  -5   0 1469.16 56.3821   3
   3  -5   0 469.580 19.9433   2
  -3   5   0 451.817 17.9751   3
   3  -5   0 459.814 19.2765   4
  -3   5   0 479.230 19.7336   2
   3  -5   0 486.577 19.1424   3
   3   5   0 505.377 19.9819   4
   3   5   0 465.469 18.5661   2
  -3   5   0 483.382 19.5043   4
   3   5   0 461.898 20.0667   5
  -3  -5   0 495.093 20.3377   5
   4   5   0 21.4115 2.17911   2
   4  -5   0 22.1301 3.29960   5
  -4   5   0 30.0681 3.67782   4
  -4   5   0 24.1498 3.41177   2
   4  -5   0 25.0916 2.97633   4
   4  -5   0 25.5191 3.10215   3
   4   5   0 29.0823 4.28696   5
   4  -5   0 26.6776 3.92294   2
  -4  -5   0 27.7286 4.07089   5
   4   5   0 25.3948 3.57082   4
   5   5   0 2.32308 1.43238   2
   5   5   0 5.87658 1.60040   2
   5   5   0 1.38478 2.70661   4
  -5   5   0 5.67854 3.21003   4
   5  -5   0 6.75415 2.50668   5
   5  -5   0 7.46128 2.48166   3
   5  -5   0 3.30978 2.16483   4
  -5   5   0 -1.9298 2.12341   2
  -5  -5   0 3.47448 3.11811   5
   5  -5   0 5.15067 2.86949   2
   6  -5   0 37.7758 4.59393   3
  -6  -5   0 41.7149 6.57845   5
   6  -5   0 34.5567 5.66196   2
   6  -5   0 43.7262 4.61757   4
  -6   5   0 37.1977 5.38320   4
   6  -5   0 44.4776 5.15953   5
   6   5   0 50.7529 5.62856   4
   7  -5   0 11.5296 3.74671   5
  -7   5   0 14.7943 4.44270   4
   7  -5   0 8.04377 3.83377   2
   7  -5   0 20.0921 4.09544   4
   7  -5   0 17.0909 3.82399   3
   0  -6   0 96.7710 5.47703   2
   0   6   0 104.220 5.31757   2
   0  -6   0 94.4506 5.16126   5
   0  -6   0 97.6560 5.17660   3
   1   6   0 1638.16 59.4737   2
  -1  -6   0 1606.41 59.9722   5
   1  -6   0 1597.59 60.0667   2
  -1   6   0 1513.32 59.3788   3
  -1   6   0 1511.12 59.6699   4
   1   6   0 1574.24 59.8198   5
  -1   6   0 1601.57 59.9129   2
   1   6   0 1504.19 59.2287   3
  -1  -6   0 1656.82 59.6029   2
   1  -6   0 1528.87 59.5593   3
   2   6   0 319.314 12.8440   2
  -2   6   0 306.058 13.5566   2
   2   6   0 309.321 12.6105   3
   2   6   0 297.154 13.6574   5
  -2   6   0 311.635 13.4204   4
  -2   6   0 309.979 13.4437   3
   2  -6   0 316.751 13.8924   2
  -2  -6   0 322.032 14.0038   5
   3  -6   0 116.475 7.17827   2
   3   6   0 121.786 7.16222   5
   3   6   0 120.727 7.01161   4
   3   6   0 121.306 5.75928   2
  -3  -6   0 124.627 7.41355   5
  -3   6   0 119.379 5.47555   3
  -3   6   0 120.111 5.43885   3
   3  -6   0 124.947 6.52157   3
  -3   6   0 122.515 6.91725   2
  -4  -6   0 121.236 7.95564   5
   4   6   0 123.225 5.81000   2
   4  -6   0 115.680 6.64259   4
   4  -6   0 128.120 6.80024   3
   4   6   0 112.312 7.63788   5
   4  -6   0 128.116 7.88903   2
   4   6   0 121.459 7.48694   4
   4  -6   0 113.982 8.42889   5
  -4   6   0 135.121 7.41400   4
  -4   6   0 113.391 9.30135   2
   5  -6   0 33.9734 5.13097   2
   5   6   0 24.9902 2.46259   2
  -5  -6   0 27.8516 5.49695   5
  -5   6   0 23.1819 4.48896   4
  -5   6   0 25.7806 4.51710   2
   5  -6   0 25.0126 3.94081   3
   5  -6   0 28.7517 3.83437   5
   5   6   0 30.5041 4.54784   4
   5  -6   0 26.4422 3.63768   4
   5   6   0 20.9030 2.51004   2
   6  -6   0 9.64994 5.55168   2
  -6   6   0 3.36709 3.41757   4
   6  -6   0 5.39485 2.97203   3
   6  -6   0 -1.0055 2.40121   5
  -6  -6   0 7.35710 4.02356   5
   6  -6   0 3.51022 3.24867   4
   7  -6   0 8.11734 4.11556   2
   7  -6   0 2.22374 3.16947   3
  -7  -6   0 -5.0801 3.50810   5
  -7   6   0 -0.1897 3.69228   4
   0  -7   0 2.40092 1.64602   3
   0  -7   0 2.05464 1.67735   2
   0   7   0 4.33542 1.56513   2
   0  -7   0 3.32060 1.60520   5
   0   7   0 7.33835 1.84099   3
   1   7   0 1888.57 73.9854   5
  -1   7   0 1924.22 74.1357   4
   1  -7   0 2043.39 74.6772   2
  -1  -7   0 1991.02 73.8826   2
   1   7   0 1892.02 73.5303   3
   1   7   0 2028.96 73.7968   2
  -1  -7   0 1961.68 74.4575   5
  -1   7   0 1936.47 74.1556   2
   1  -7   0 2002.29 73.9998   3
  -1   7   0 1860.47 73.6087   3
   2  -7   0 19.8416 2.99727   3
   2   7   0 15.1857 3.06537   5
  -2  -7   0 16.6366 3.33167   5
   2   7   0 17.0608 3.82252   3
   2  -7   0 20.0047 3.39570   2
  -2   7   0 18.0424 2.93963   2
  -2   7   0 24.3900 3.82494   4
  -2   7   0 16.5418 2.62955   3
   2   7   0 16.4892 2.44759   2
   3  -7   0 416.609 17.8200   2
  -3  -7   0 382.630 17.6821   5
   3   7   0 411.210 15.8966   3
   3   7   0 393.139 16.0310   2
   3   7   0 375.959 17.5631   5
  -3   7   0 395.760 17.0732   4
  -3   7   0 399.056 17.3335   2
   3  -7   0 391.932 16.7600   3
   4   7   0 43.4250 8.67943   5
   4  -7   0 48.9980 4.54598   3
  -4   7   0 43.3968 4.52913   4
   4   7   0 42.9639 3.24181   2
   4  -7   0 48.3175 5.25801   2
  -4  -7   0 54.1362 5.66540   5
  -4   7   0 46.4611 4.62710   2
   4  -7   0 48.6244 5.70671   5
   4   7   0 42.9157 4.74651   4
   5   7   0 78.8121 4.18315   2
   5  -7   0 74.9479 5.50390   5
  -5  -7   0 87.3722 7.55495   5
   5   7   0 88.2436 6.93030   4
  -5   7   0 94.8859 6.86423   4
   5  -7   0 80.5887 6.12321   3
   5  -7   0 67.2811 7.02286   2
  -6  -7   0 18.7296 5.01428   5
   6  -7   0 24.4974 3.84148   5
   6  -7   0 27.8124 4.58512   3
   6  -7   0 17.7732 4.60846   2
  -6   7   0 27.1081 5.25060   4
   6   7   0 18.9033 2.63633   3
   7  -7   0 -0.3306 3.55594   2
   7  -7   0 2.10952 3.23553   3
  -7   7   0 3.47698 4.08079   4
   0   8   0 1671.18 63.9076   2
   0  -8   0 1666.40 63.6781   3
   0   8   0 1683.63 63.6308   3
   0  -8   0 1714.84 63.8212   5
   0  -8   0 1632.54 65.2811   2
  -1   8   0 4159.22 154.439   2
   1   8   0 4079.45 153.778   3
  -1  -8   0 4246.03 154.195   2
  -1   8   0 4083.43 154.297   4
   1   8   0 3982.33 154.163   5
  -1   8   0 4007.73 153.835   3
   1   8   0 4295.33 154.024   2
   1  -8   0 4035.51 154.034   3
  -1  -8   0 4174.25 154.488   5
   1  -8   0 4083.74 153.645   5
   1  -8   0 4181.78 154.752   2
   2  -8   0 93.9655 6.02199   3
   2   8   0 105.499 5.63278   3
   2   8   0 102.316 6.46975   5
  -2   8   0 101.666 6.27826   2
   2  -8   0 103.376 6.73232   2
  -2   8   0 103.419 6.23254   4
  -2  -8   0 98.5019 6.61620   5
  -2   8   0 100.979 5.63359   3
  -2  -8   0 101.992 5.88670   2
   3  -8   0 -1.8827 2.02872   2
  -3   8   0 0.17927 1.76936   2
   3  -8   0 -1.4028 1.92859   3
  -3   8   0 1.04910 2.25454   4
   3   8   0 0.79572 1.64189   3
  -3   8   0 2.94624 1.63890   3
  -3  -8   0 3.15388 2.28210   5
   3   8   0 -0.5766 1.73699   5
   3   8   0 3.66787 1.51413   2
   4   8   0 2.59295 2.63822   4
  -4   8   0 0.93323 2.49026   4
   4  -8   0 3.14774 2.96155   2
   4  -8   0 3.54205 2.67762   3
  -4  -8   0 1.60761 2.65164   5
   4   8   0 2.76507 1.54964   2
   5  -8   0 137.313 11.8755   2
  -5   8   0 160.344 9.25170   4
  -5  -8   0 142.188 9.92983   5
   5  -8   0 136.061 8.61218   3
   5  -8   0 137.602 7.68313   5
   5   8   0 147.548 6.45545   2
   6  -8   0 3.37176 3.09195   3
  -6  -8   0 0.89852 3.48105   5
  -6   8   0 1.04367 3.61081   4
   6  -8   0 3.12232 2.35306   5
   6  -8   0 5.32765 3.59135   2
   0  -9   0 3.71127 2.22264   2
   0   9   0 0.91667 1.95434   3
   0  -9   0 6.74820 2.39365   3
   0  -9   0 2.55223 2.09610   5
   0   9   0 7.17895 2.29882   2
   1  -9   0 37.9665 4.37289   3
  -1   9   0 33.5446 4.31831   4
  -1  -9   0 38.2221 4.41215   2
   1   9   0 47.6895 3.99301   3
  -1  -9   0 41.4529 4.61611   5
   1  -9   0 42.7981 4.87728   2
  -1   9   0 44.4632 4.10330   3
   1   9   0 35.8373 3.90519   2
  -1   9   0 34.6066 4.24391   2
   1  -9   0 39.4049 3.91992   5
   2  -9   0 226.166 11.0365   3
   2  -9   0 223.972 11.6437   2
   2   9   0 225.212 11.3435   5
   2   9   0 225.269 10.4923   2
  -2   9   0 228.319 10.5067   3
   2   9   0 230.856 10.4959   3
  -2  -9   0 241.268 10.8487   2
  -2   9   0 238.670 11.2545   4
  -2   9   0 210.073 12.0748   2
  -2  -9   0 233.046 11.7678   5
   3  -9   0 192.861 10.7978   2
  -3   9   0 196.732 10.2621   4
  -3   9   0 201.813 9.15955   3
  -3   9   0 184.990 10.2010   2
   3   9   0 191.938 9.09004   3
   3   9   0 173.939 10.2831   5
   3   9   0 187.545 9.10272   2
  -3  -9   0 183.168 10.7260   5
   3  -9   0 185.207 9.90583   3
   4   9   0 39.5238 3.50112   2
   4   9   0 39.9415 5.19856   4
  -4   9   0 40.3177 4.02321   3
  -4   9   0 44.2681 5.07319   4
   4  -9   0 44.0494 4.96258   3
  -4   9   0 43.7420 3.03665   3
   4  -9   0 41.0400 5.63928   2
   4   9   0 54.0460 4.03919   3
   5  -9   0 -1.8818 3.00582   2
   5   9   0 1.24822 1.47673   2
  -5  -9   0 -1.2232 2.82531   5
   5   9   0 -0.0963 1.96459   3
  -5   9   0 2.83663 3.18463   4
   6   9   0 35.2092 3.94682   3
  -6   9   0 41.4272 6.38150   4
  -6  -9   0 48.3650 7.10968   5
   6  -9   0 41.0928 5.81875   3
   6  -9   0 39.0365 6.70819   2
   6  -9   0 39.1337 4.31795   5
   0 -10   0 19.7627 3.78809   5
   0  10   0 13.9600 2.90017   3
   0 -10   0 12.0511 3.21402   2
   0  10   0 10.9713 2.94194   2
   0 -10   0 22.3352 3.68413   3
  -1 -10   0 580.180 23.6494   2
   1  10   0 560.791 23.1409   3
   1 -10   0 523.282 23.8833   5
   1  10   0 566.393 23.2487   2
  -1 -10   0 569.276 23.8550   5
   1 -10   0 574.729 23.5207   3
   1 -10   0 570.586 24.2342   2
  -1  10   0 574.483 23.4025   3
  -1  10   0 555.070 23.6534   4
  -1  10   0 547.320 23.6630   2
  -2 -10   0 3.19809 2.26432   2
   2 -10   0 1.43692 2.58013   3
   2 -10   0 4.84333 2.16417   5
   2  10   0 1.70492 2.12406   3
   2  10   0 8.49170 2.73528   5
  -2  10   0 2.44456 2.18261   2
  -2  10   0 4.91415 2.37633   3
  -2 -10   0 4.08422 2.71603   5
   2 -10   0 4.88592 2.85399   2
   2  10   0 1.55897 1.86440   2
  -3  10   0 11.9385 3.52626   4
   3 -10   0 14.9995 3.69698   2
   3  10   0 16.2586 3.17434   3
  -3 -10   0 11.0907 3.59782   5
  -3  10   0 9.63898 2.80164   3
   3 -10   0 9.20007 3.12878   3
   3  10   0 12.9632 2.54994   2
   4  10   0 21.8879 3.63543   3
  -4 -10   0 18.7652 4.38931   5
  -4  10   0 25.7785 4.59895   4
  -4  10   0 21.2751 2.98966   3
  -4  10   0 25.4015 3.24334   3
   4 -10   0 29.3922 5.44972   2
   4  10   0 27.2926 3.42323   2
  -5 -10   0 10.5656 4.00072   5
   5 -10   0 2.70610 3.21604   3
   5 -10   0 3.66837 2.17493   5
   5  10   0 7.05561 1.84967   2
  -5  10   0 -0.4025 3.14871   4
   5 -10   0 0.68006 3.45070   2
   5  10   0 3.55180 2.32738   3
  -6 -10   0 1.53842 5.02667   5
  -6  10   0 2.59820 6.67755   4
   6  10   0 0.65927 3.07034   3
   6 -10   0 3.39671 4.21348   2
   6 -10   0 4.07307 3.53898   3
   0  11   0 38.4575 4.85591   2
   0  11   0 47.8313 5.04084   3
   0 -11   0 51.7853 5.45076   5
  -1 -11   0 263.357 13.1039   2
   1  11   0 275.732 12.8530   3
  -1  11   0 253.631 12.5098   3
   1 -11   0 274.978 12.5731   5
   1  11   0 263.646 12.6800   2
  -1  11   0 259.125 13.1557   4
  -1  11   0 257.167 13.0674   2
   1 -11   0 283.821 13.8751   2
   1 -11   0 263.439 12.8841   3
  -1 -11   0 267.843 13.3292   5
  -2 -11   0 76.6745 6.97746   5
   2 -11   0 77.7239 7.17578   2
  -2  11   0 65.7561 5.40575   3
   2  11   0 65.3599 5.43024   2
   2 -11   0 65.2086 5.39982   5
   2 -11   0 64.3806 6.17253   3
  -2  11   0 77.6444 6.57693   4
  -3 -11   0 14.1650 4.94155   5
   3  11   0 13.9461 4.19731   3
  -3  11   0 18.5405 4.05205   4
   3  11   0 17.9198 3.37750   2
  -3  11   0 13.0792 3.17834   3
   3 -11   0 11.3725 6.41782   2
   3 -11   0 18.6531 4.17861   3
  -4  11   0 12.0931 2.85824   3
  -4 -11   0 4.65912 3.44178   5
   4 -11   0 -0.4442 3.47157   2
   4 -11   0 11.5396 3.78368   3
   4  11   0 9.87377 4.80761   3
   4  11   0 7.95185 2.37389   2
  -4  11   0 12.1724 3.92640   4
   5  11   0 -2.2439 1.98616   2
   5 -11   0 0.09538 3.08930   3
   5 -11   0 -1.7094 2.06944   5
  -5 -11   0 -4.1544 2.96182   5
   5 -11   0 -2.2049 3.12088   2
  -5  11   0 -0.4840 3.91321   4
  -6 -11   0 6.36633 4.90021   5
   6 -11   0 16.9103 5.37041   2
   6 -11   0 24.5668 5.15991   3
  -6  11   0 8.53142 4.54914   4
   0  12   0 297.805 14.6150   2
   0 -12   0 308.720 15.3675   2
   0 -12   0 305.406 14.8002   5
  -1 -12   0 703.850 28.7538   5
   1 -12   0 646.248 27.9453   3
  -1  12   0 679.736 28.5726   4
   1 -12   0 700.371 27.8223   5
   1  12   0 652.192 28.6048   3
   1  12   0 626.275 29.4140   2
  -1 -12   0 685.703 28.4675   2
   1 -12   0 675.485 29.0707   2
  -2 -12   0 45.2311 5.65610   2
   2 -12   0 42.2284 6.62276   2
   2 -12   0 33.8960 5.57213   3
   2  12   0 40.6624 4.92282   2
   2  12   0 38.9424 4.93243   3
  -2 -12   0 48.6660 6.31006   5
   2 -12   0 36.7792 4.76710   5
  -2  12   0 52.8262 5.95762   4
  -3 -12   0 28.7094 5.48301   5
   3  12   0 20.0081 3.73569   3
  -3  12   0 16.7729 4.15860   4
   3 -12   0 13.9004 2.88255   5
   3 -12   0 15.3570 4.11712   3
  -3  12   0 10.7835 3.51458   3
   3 -12   0 18.0797 4.67440   2
   3  12   0 20.3706 3.64174   2
  -4 -12   0 1.29918 3.28024   5
   4 -12   0 4.17964 3.83967   2
   4 -12   0 2.90564 3.30755   3
   4  12   0 -0.1078 2.11865   2
  -4  12   0 -2.7711 3.82770   3
   4  12   0 5.06155 2.75848   3
   5 -12   0 18.9108 4.66734   3
  -5 -12   0 22.0540 5.33230   5
   5 -12   0 11.4402 2.58926   5
   5 -12   0 12.2493 4.72006   2
   0 -13   0 20.6569 4.31153   5
   0 -13   0 35.0879 5.89060   2
  -1 -13   0 8.63882 3.89351   2
   1  13   0 12.3782 3.24108   2
  -1 -13   0 6.51219 3.53515   5
   1 -13   0 2.94424 3.37769   2
   1 -13   0 8.90054 3.58018   3
   1 -13   0 5.81543 2.88353   5
  -1  13   0 5.66639 3.54231   4
  -2  13   0 8.74935 3.99472   4
   2 -13   0 7.13124 3.79947   3
   2 -13   0 3.21876 2.51989   5
   2 -13   0 13.5889 4.50643   2
   2  13   0 5.20198 3.36922   2
  -2 -13   0 1.63091 2.95492   2
   3 -13   0 21.9515 4.78241   3
   3  13   0 24.7153 4.24374   2
   3 -13   0 17.7564 4.85700   2
  -3  13   0 24.1472 5.19186   4
  -3 -13   0 29.8674 5.80748   5
   3 -13   0 23.0784 4.04291   5
   4 -13   0 37.9651 4.26299   5
  -4  13   0 41.5285 4.98413   3
  -4  13   0 36.2909 6.11956   4
   4 -13   0 43.4406 5.94992   3
  -4 -13   0 31.3559 6.39314   5
   4 -13   0 34.2106 6.59956   2
   4  13   0 41.4107 4.53828   2
  -5  13   0 0.27306 3.60663   4
   5 -13   0 1.47249 3.92437   3
  -5 -13   0 4.46675 4.54635   5
   5 -13   0 -0.3209 3.87278   2
   0 -14   0 37.1929 5.59207   5
   0 -14   0 34.5390 6.06928   2
   1 -14   0 85.9727 7.40704   3
  -1 -14   0 99.5990 8.06919   2
  -1 -14   0 104.218 8.16681   5
   1 -14   0 92.7956 7.26658   5
   1 -14   0 91.1843 8.21361   2
  -1  14   0 99.1153 8.11550   4
  -2 -14   0 37.0801 6.54887   5
   2 -14   0 40.9415 6.64066   2
   2 -14   0 29.4384 5.56256   3
  -2 -14   0 50.0169 6.08842   2
   2  14   0 32.8208 4.95664   2
  -2  14   0 30.3966 5.87763   4
   2 -14   0 29.9036 4.89701   5
   3  14   0 7.10246 3.03266   2
  -3  14   0 0.08481 3.54062   4
   3 -14   0 2.57879 2.52356   5
  -3 -14   0 3.21796 3.69786   5
   3 -14   0 3.68984 3.81186   3
   3 -14   0 3.81110 3.97912   2
  -4 -14   0 4.60971 4.01567   5
   4  14   0 4.85400 2.83997   2
   4 -14   0 8.27487 2.55751   5
  -4  14   0 2.79772 3.78686   4
   4 -14   0 12.0021 4.60965   3
   4 -14   0 12.6144 4.84664   2
  -5 -14   0 3.77726 4.18734   5
   5 -14   0 1.38574 3.99937   3
   5 -14   0 -2.0107 4.05628   2
  -5  14   0 2.36438 4.12003   4
   0 -15   0 6.75671 3.93473   2
   0 -15   0 3.74484 3.48761   5
   1 -15   0 8.43657 3.50864   5
  -1  15   0 5.44313 3.75681   4
   1 -15   0 5.46087 3.69128   2
  -1 -15   0 5.30019 5.69549   2
  -1 -15   0 0.94478 3.34895   5
  -2  15   0 4.41742 4.06447   4
  -2 -15   0 3.44731 3.98158   5
  -2 -15   0 12.3353 4.31019   2
   2 -15   0 4.31893 3.77396   3
   2 -15   0 4.10670 3.06183   5
   2 -15   0 6.57663 4.33990   2
  -3 -15   0 131.837 11.2055   5
  -3  15   0 125.989 10.2402   4
   3  15   0 123.914 9.88805   2
   3 -15   0 124.276 11.2645   2
   3 -15   0 157.875 10.2807   3
   3 -15   0 144.733 8.61058   5
  -4 -15   0 1.47116 5.53426   5
   4 -15   0 -0.0090 2.30306   5
  -4  15   0 -0.4291 3.67712   4
   4 -15   0 3.46756 5.59991   2
   0  16   0 205.312 12.9629   4
   0 -16   0 201.747 13.1228   2
   0 -16   0 196.926 12.5971   5
   1 -16   0 27.3054 5.88973   2
  -1 -16   0 28.5763 5.68331   2
  -1 -16   0 24.8773 5.46863   5
   1 -16   0 28.5275 5.14707   5
  -1  16   0 22.0115 5.34563   4
  -2 -16   0 9.92107 4.70406   5
  -2 -16   0 7.38973 4.26960   2
   2 -16   0 1.56383 3.85909   3
   2 -16   0 0.33070 3.17928   5
  -2  16   0 4.45398 4.38144   4
   2 -16   0 5.42875 4.62439   2
  -3 -16   0 16.5756 5.67140   5
   3 -16   0 16.2366 3.77980   5
   3 -16   0 18.3288 7.52977   3
  -3  16   0 14.2542 5.38658   4
   3 -16   0 17.7662 8.32335   2
   0  17   0 1.89110 4.08255   4
   0 -17   0 -2.1250 3.47933   5
   0 -17   0 -3.6439 3.75634   2
   1 -17   0 2.96281 3.60838   5
  -1 -17   0 -1.1886 3.92626   2
   1 -17   0 1.70627 3.93474   2
  -1 -17   0 5.87003 4.47267   5
  -1  17   0 1.45025 3.94511   4
  -2 -17   0 -2.9146 3.83650   2
  -2  17   0 4.22546 4.69979   4
   2 -17   0 6.20149 3.95580   5
  -2 -17   0 -3.9560 3.69419   5
   2 -17   0 -0.6067 4.33283   2
   3 -17   0 -2.0455 4.48812   2
   3 -17   0 0.24976 3.45751   5
   3 -17   0 1.53528 3.91001   3
  -3 -17   0 1.95972 4.49391   5
  -3  17   0 -4.6475 4.32885   4
   0 -18   0 21.8801 5.92634   2
   0  18   0 23.9641 6.74263   4
   0 -18   0 20.4436 5.27432   5
  -1 -18   0 -2.2181 3.71953   5
  -1  18   0 5.28849 4.56249   4
   1 -18   0 -2.3027 3.52883   5
  -1 -18   0 3.30688 4.49117   2
   1 -18   0 -0.1895 6.92548   2
  -2  18   0 2.93561 4.61023   4
   1   0  -1 0.86954 0.59508   4
  -1   0   1 1.60802 0.42999   2
   1   0   1 0.75642 0.51958   5
   1   0   1 1.21746 0.40309   4
  -1   0   1 1.07398 0.51819   5
  -1   0   1 0.83543 0.65841   4
   1   0  -1 1.53106 0.58610   5
  -2   0   1 3475.76 133.262   5
  -2   0   1 3349.20 133.420   4
   2   0  -1 3662.91 133.505   4
   2   0   1 3518.25 133.025   4
   2   0   1 3623.65 133.542   5
   2   0  -1 3763.66 133.394   5
  -2   0  -1 3715.36 133.078   4
  -3   0  -1 -1.8243 0.96736   4
   3   0   1 -0.1928 0.84521   4
   3   0   1 0.05302 0.96334   2
  -3   0   1 -0.7397 1.17550   4
  -3   0   1 -0.2603 1.15000   5
   3   0  -1 -0.3110 0.99166   5
   3   0  -1 0.70722 0.96242   2
   3   0  -1 -0.6263 1.07069   4
   3   0   1 -0.0366 1.18640   5
  -3   0   1 0.33613 0.82950   2
   4   0   1 84.4801 4.83519   4
   4   0   1 87.7594 5.66738   5
  -4   0   1 94.8069 5.57246   4
   4   0   1 92.8102 5.12121   2
   4   0  -1 88.9463 4.88454   2
   4   0  -1 90.6336 5.32123   4
  -4   0  -1 87.0677 5.01331   4
   4   0  -1 79.1355 5.37516   5
  -4   0   1 80.7630 6.11689   5
   5   0   1 6.63230 2.51795   5
   5   0   1 13.9835 2.84469   4
   5   0  -1 5.96079 1.94163   2
   5   0   1 5.82919 1.97955   2
   5   0  -1 7.00352 2.43329   5
  -5   0   1 7.43623 2.45943   4
   6   0  -1 67.9062 5.32160   2
   6   0  -1 65.9858 6.24321   5
  -6   0   1 65.6829 6.13974   4
   6   0   1 73.8213 5.35594   4
   6   0   1 60.3919 5.62364   2
   6   0  -1 70.3215 5.80990   4
   7   0  -1 2.46080 1.60654   3
   7   0  -1 2.32166 2.38246   2
   7   0   1 1.34209 2.63146   4
   7   0   1 2.11021 2.58484   2
   7   0  -1 -0.5290 2.79792   4
  -1   1   1 5671.49 213.449   1
   1  -1   1 5802.72 212.927   1
   1  -1  -1 5718.68 213.545   1
  -1   1  -1 5976.50 212.996   1
   1   1   1 5469.24 210.598   1
  -1  -1   1 5231.04 210.898   1
  -2   1   1 1852.84 74.8162   5
   2  -1   1 1948.37 74.7584   4
   2   1  -1 2024.48 74.5453   2
  -2   1   1 2048.26 75.3117   4
   2   1  -1 1872.96 75.2473   4
  -2   1   1 2069.38 74.9663   2
   2   1  -1 2112.39 75.3643   5
  -2  -1  -1 2029.31 75.3785   5
   2  -1   1 2011.80 75.1305   2
   2  -1   1 2001.36 75.2042   5
   2  -1  -1 2150.93 75.0976   2
   2   1   1 2042.18 75.4495   5
  -2   1  -1 2122.77 74.8737   4
   2  -1  -1 1993.57 74.9369   5
  -2   1  -1 1999.33 75.0730   2
  -2  -1   1 2056.74 75.3746   4
   2   1   1 1946.48 74.9197   4
  -2  -1   1 2106.60 75.3626   5
   2  -1  -1 1979.14 75.2125   4
   2  -1  -1 1806.22 74.2493   3
  -3   1   1 19.6098 2.59069   4
  -3  -1  -1 24.5387 2.72431   5
   3  -1   1 17.9223 3.21722   5
   3   1  -1 20.5774 2.36597   4
   3   1  -1 22.8676 3.09569   5
  -3   1   1 17.5498 1.98939   2
   3   1  -1 21.8876 1.88583   2
   3  -1   1 19.5020 2.29532   2
   3  -1   1 20.6686 2.00683   4
  -3  -1   1 24.5795 2.75292   5
   3  -1  -1 23.3509 2.37911   2
   3   1   1 17.5112 2.68768   5
   3   1   1 17.8188 2.05783   2
   3   1   1 19.6065 2.10310   4
   3  -1  -1 19.9737 2.35222   5
  -3   1  -1 23.7419 2.21469   4
  -3  -1   1 20.8850 2.62373   4
   3  -1  -1 19.1155 2.30009   4
   4  -1   1 280.597 12.4999   5
  -4   1   1 259.673 12.1219   2
  -4   1   1 274.640 12.2961   4
   4   1  -1 256.779 12.0801   4
   4  -1   1 283.007 12.0844   2
   4  -1   1 273.892 11.5841   4
   4   1  -1 263.625 12.4118   5
   4   1  -1 279.950 11.3868   2
   4   1   1 277.963 11.6644   2
   4  -1  -1 264.758 12.0032   4
   4   1   1 248.879 11.8414   4
   4  -1  -1 269.599 12.1461   5
  -4  -1   1 274.331 12.3740   5
   4  -1  -1 282.391 11.9029   2
  -4  -1   1 275.839 13.0811   4
   4   1   1 278.912 12.7086   5
  -4   1  -1 287.442 11.8282   4
  -5   1   1 157.975 8.30605   4
   5   1  -1 136.357 7.71255   4
   5  -1   1 148.321 7.84101   2
   5   1  -1 141.977 8.32028   5
   5  -1   1 138.442 8.27816   5
   5  -1   1 138.567 7.19529   4
   5   1  -1 134.044 6.97428   2
   5  -1  -1 140.523 8.01971   5
  -5  -1   1 131.792 8.22921   5
   5   1   1 145.340 9.74724   5
   5  -1  -1 136.669 5.84545   3
   5  -1  -1 148.949 7.75972   4
   5  -1  -1 121.375 7.69087   2
  -5  -1   1 161.108 8.39788   4
   5  -1  -1 130.395 5.85954   3
   5   1   1 144.931 7.46608   4
  -5   1  -1 144.040 7.46660   4
   6  -1   1 30.7535 4.69943   2
   6  -1   1 34.0622 2.62016   3
  -6   1   1 29.3646 4.84384   4
   6   1  -1 27.9612 3.74287   2
   6  -1   1 31.5622 4.04251   4
   6   1  -1 36.5709 6.07918   4
   6  -1   1 20.9879 4.46631   5
   6  -1  -1 31.8841 2.78083   3
   6   1   1 35.4260 4.28665   4
   6  -1  -1 29.0460 4.57543   4
   6  -1  -1 28.4361 4.82676   5
   6   1   1 29.0240 3.99222   2
   6  -1  -1 35.8255 4.40173   2
   7   1  -1 9.78180 3.34933   2
   7  -1   1 7.58962 2.77862   4
   7  -1   1 5.02141 3.18038   3
   7  -1   1 6.17662 3.17638   2
   7  -1  -1 5.88132 3.13662   4
   7   1   1 4.58628 2.90851   4
   7  -1  -1 6.22908 2.59409   3
   7   1   1 0.76517 2.38305   2
   7  -1  -1 3.61256 2.87257   2
   0   2   1 0.59075 0.53061   2
   0   2  -1 -0.1523 0.40069   2
   0  -2   1 0.73683 0.51501   3
   0  -2   1 0.61388 0.47393   2
   0  -2  -1 0.99168 0.57415   2
   0   2   1 0.47805 0.42426   5
   0   2  -1 0.15684 0.49177   3
   0  -2  -1 0.18366 0.42427   5
  -1  -2  -1 1308.24 48.7630   5
   1   2  -1 1384.66 48.7883   5
   1  -2   1 1318.07 48.6685   2
   1   2  -1 1360.91 48.0401   2
  -1   2   1 1397.67 48.7058   2
   1   2  -1 1249.17 48.0596   3
  -1   2   1 1252.82 48.6486   4
   1   2  -1 1124.10 48.6413   4
   1  -2   1 1228.30 48.2837   3
  -1   2   1 1303.17 48.2948   3
   1  -2  -1 1290.84 48.3933   3
   1   2   1 1376.84 48.8051   5
  -1  -2   1 1414.37 48.8329   5
  -1   2  -1 1191.21 48.1873   3
  -1   2  -1 1204.03 48.3251   4
   1  -2  -1 1405.60 48.7650   2
  -1   2  -1 1300.40 48.6394   2
   1  -2  -1 1221.72 48.6137   4
  -2   2   1 220.951 9.17065   4
  -2   2   1 237.025 9.09105   2
   2  -2   1 215.746 8.69166   4
  -2  -2  -1 212.357 9.34797   5
   2   2  -1 196.694 9.13353   4
   2   2  -1 200.692 8.18795   2
   2  -2   1 202.294 8.36914   3
   2   2  -1 225.650 9.35866   5
   2  -2   1 218.814 9.14733   2
  -2   2  -1 202.480 8.69430   4
  -2  -2   1 225.261 9.38630   5
   2   2   1 213.266 8.92256   4
   2  -2  -1 201.517 8.59776   5
   2   2   1 240.511 9.51584   5
  -2  -2   1 208.916 9.23323   4
  -2   2  -1 208.887 9.03689   2
   2  -2  -1 219.141 9.13226   2
   2  -2  -1 208.642 9.05550   4
   2  -2  -1 207.258 8.47938   3
  -3   2   1 382.131 15.5208   4
   3  -2   1 367.308 14.8918   4
  -3  -2  -1 389.494 16.6504   5
  -3   2   1 376.351 15.1753   2
   3  -2   1 384.740 15.4346   5
   3   2  -1 363.842 15.6772   5
   3  -2   1 359.085 14.2361   3
   3   2  -1 358.693 14.3744   2
   3  -2   1 379.255 15.4414   2
   3  -2  -1 354.677 15.2800   4
  -3   2  -1 377.080 15.0184   4
   3   2   1 384.335 14.8453   2
   3  -2  -1 364.105 15.3134   2
   3  -2  -1 356.187 14.3152   3
  -3   2  -1 361.955 15.3280   2
   3   2   1 367.134 15.1617   4
   3   2   1 386.215 15.9462   5
   3  -2  -1 343.760 14.3219   3
  -3  -2   1 399.690 15.8225   5
  -3  -2   1 399.605 15.7268   4
   3  -2  -1 365.073 15.0562   5
  -4   2   1 6.77780 2.22863   4
   4   2  -1 7.32093 2.31243   5
   4  -2   1 7.41986 1.78471   4
   4   2  -1 9.17927 1.55473   2
   4  -2   1 6.80279 2.14785   2
  -4   2   1 7.50788 1.82896   2
   4  -2   1 5.80408 1.99953   5
   4   2  -1 5.17840 1.98097   4
   4  -2   1 9.26935 1.47455   3
  -4  -2  -1 7.42512 2.45876   5
   4   2   1 7.28870 2.37906   5
   4  -2  -1 9.13385 2.19179   4
   4  -2  -1 6.50126 1.98935   2
  -4  -2   1 6.07373 2.16756   5
  -4   2  -1 14.4001 2.46322   4
   4   2   1 10.1494 2.10020   4
   4  -2  -1 6.44581 1.80930   5
   4  -2  -1 11.2238 1.57024   3
   4   2   1 8.79385 1.76937   2
   5   2  -1 110.457 10.1164   5
  -5   2   1 112.267 7.09399   4
   5  -2   1 109.467 6.80664   2
   5  -2   1 105.449 6.92626   5
   5   2  -1 109.189 5.61488   2
   5  -2   1 110.888 6.10973   4
   5  -2   1 102.593 5.03428   3
   5   2  -1 111.848 6.88793   4
  -5  -2   1 104.742 7.29208   5
  -5   2  -1 110.318 6.42520   4
   5  -2  -1 109.826 5.24689   3
   5   2   1 105.036 6.42839   4
   5  -2  -1 109.501 6.64909   4
   5   2   1 102.001 5.96390   2
   5  -2  -1 101.044 6.65909   5
   5   2   1 99.7645 7.38788   5
   5  -2  -1 116.859 6.86337   2
  -6   2   1 8.33473 3.30823   4
   6  -2   1 7.88982 2.41081   4
   6   2  -1 7.42024 3.12359   4
   6   2  -1 0.53706 1.81125   2
   6  -2   1 4.26830 2.94373   5
   6  -2   1 8.16926 1.97848   3
   6  -2   1 2.71409 2.58654   2
   6   2   1 6.62209 2.78881   4
   6  -2  -1 12.4978 5.92137   5
   6  -2  -1 5.65201 2.01268   3
   6  -2  -1 4.29289 2.66231   2
   6   2   1 -1.0298 2.09905   2
  -6   2  -1 4.30030 2.72199   4
   6  -2  -1 -0.4807 2.61847   4
   7  -2   1 31.9723 4.19511   4
   7  -2   1 33.6725 3.64982   3
  -7   2   1 31.2762 5.42624   4
   7  -2   1 42.1586 5.59923   2
   7   2  -1 35.0985 3.66779   2
   7  -2  -1 33.3776 5.34909   2
   7  -2  -1 40.7126 4.02191   3
   7   2   1 44.3465 4.45526   2
   7  -2  -1 35.0568 4.77038   4
   0   3   1 1704.77 60.5613   2
   0  -3   1 1640.72 60.3744   2
   0   3  -1 1601.54 60.3317   2
   0   3   1 1511.73 60.2451   3
   0  -3  -1 1633.75 60.2581   5
   0   3   1 1574.66 60.2060   5
   0   3  -1 1577.77 60.2652   3
   0  -3  -1 1705.43 60.5804   2
   0  -3   1 1587.70 60.2766   3
   1  -3   1 8323.50 312.125   1
  -1  -3  -1 8726.17 310.008   1
   1   3  -1 8174.36 309.394   1
  -1   3   1 7931.36 311.923   1
   1  -3  -1 8171.80 312.795   1
   1   3   1 8554.76 309.784   1
  -1  -3   1 8250.64 309.282   1
  -1   3  -1 7310.04 310.820   1
   2  -3   1 224.912 9.68383   2
   2   3  -1 207.998 9.65754   4
  -2   3   1 224.673 9.55608   2
   2   3  -1 214.211 8.62341   2
   2  -3   1 208.261 8.98589   3
  -2  -3  -1 231.440 9.92012   5
   2   3  -1 236.786 9.93478   5
  -2   3   1 211.323 8.61790   3
  -2   3   1 224.023 9.59140   4
   2  -3   1 222.378 9.18076   4
  -2   3   1 212.834 8.62901   3
   2  -3  -1 213.171 9.48060   4
  -2   3  -1 224.118 9.26368   4
   2  -3  -1 243.201 9.83653   2
   2  -3  -1 216.245 8.87502   5
  -2   3  -1 228.695 9.62890   2
  -2   3  -1 203.058 8.50761   3
  -2  -3   1 233.727 9.95602   5
   2  -3  -1 226.813 9.15026   3
   2   3   1 257.637 11.9968   5
   3   3  -1 6.50631 1.14159   2
   3  -3   1 3.32843 1.62820   2
  -3   3   1 6.28359 1.93263   4
   3   3  -1 4.69111 1.87420   5
   3   3  -1 2.96913 1.74187   4
  -3   3   1 2.59988 1.52308   2
   3  -3   1 1.64051 1.40546   5
   3  -3   1 5.53407 1.45729   4
   3  -3   1 4.24808 1.35976   3
  -3  -3  -1 6.00681 2.04007   5
   3   3   1 3.25204 1.61034   5
  -3   3  -1 7.20958 1.74607   4
  -3  -3   1 2.37087 2.04685   5
   3   3   1 5.25142 1.62568   4
   3  -3  -1 2.30346 1.22459   5
   3  -3  -1 4.69769 1.72117   2
  -3   3  -1 2.79343 1.47323   2
   4  -3   1 31.7417 3.30820   4
   4   3  -1 34.1925 3.78478   5
  -4   3   1 31.0510 3.12740   2
   4  -3   1 33.6720 3.31489   5
  -4  -3  -1 31.5178 3.89824   5
   4   3  -1 27.4926 3.28059   4
   4   3  -1 33.6194 2.29150   2
   4  -3   1 31.3208 2.53750   3
   4  -3   1 35.1470 3.65440   2
   4  -3  -1 31.0717 2.64025   3
   4   3   1 23.7012 3.67596   5
   4   3   1 29.1989 3.09657   4
   4   3   1 30.9739 2.64518   2
   4  -3  -1 35.4370 3.23813   4
  -4   3  -1 33.1580 3.29526   2
  -4  -3   1 32.1495 3.92481   5
  -4   3  -1 34.4207 3.26070   4
   4  -3  -1 31.6749 3.54259   2
  -5   3   1 169.663 9.08516   4
   5  -3   1 158.123 7.98508   4
   5   3  -1 166.462 9.49356   5
   5  -3   1 166.497 9.04531   5
   5  -3   1 160.080 7.37016   3
   5   3  -1 151.676 7.19870   2
  -5  -3  -1 157.119 9.63874   5
   5  -3   1 163.803 9.05889   2
   5   3  -1 154.262 8.82982   4
  -5   3   1 154.513 8.31995   2
   5   3   1 163.163 8.53580   4
   5  -3  -1 155.629 8.50653   4
   5   3   1 164.810 7.79217   2
   5   3   1 150.600 9.50662   5
   5  -3  -1 158.272 7.51036   3
  -5  -3   1 166.011 9.63977   5
  -5   3  -1 168.206 9.45102   4
   5  -3  -1 164.228 8.64184   5
   5  -3  -1 170.444 9.00602   2
   6  -3   1 17.8858 3.91668   5
   6   3  -1 18.4072 4.02961   4
   6  -3   1 16.5139 3.82099   2
   6   3  -1 16.2529 2.58638   2
  -6   3   1 16.1095 4.10231   4
   6  -3   1 15.4751 2.99426   3
   6  -3   1 18.1149 3.31279   4
   6  -3  -1 26.9671 4.16673   5
  -6  -3   1 22.4372 5.53501   5
   6   3   1 19.4168 3.91515   4
   6  -3  -1 16.8715 3.81945   4
   6  -3  -1 18.0616 3.83598   2
  -6   3  -1 21.8084 4.13603   4
   6  -3  -1 17.1533 2.90765   3
   7  -3   1 0.21161 2.98793   2
   7  -3   1 -0.1630 2.39336   4
   7  -3   1 0.52848 2.28240   3
  -7   3   1 0.13087 3.50565   4
   7  -3  -1 0.28341 2.38444   3
   7  -3  -1 0.76675 3.31669   2
   7  -3  -1 -2.6006 3.01691   4
   7   3   1 -0.2898 2.24194   2
   7   3   1 0.23552 2.96415   4
   0  -4  -1 2.39212 1.25449   2
   0   4   1 3.35457 1.23202   2
  -1   4   1 9049.42 361.322   1
   1   4  -1 9214.69 358.657   1
   1  -4   1 9652.31 362.004   1
  -1  -4  -1 9689.32 359.491   1
  -1  -4   1 9376.66 358.615   1
   1  -4  -1 9579.88 362.705   1
  -1   4  -1 9355.99 361.523   1
   1   4   1 9680.69 359.265   1
  -2  -4  -1 717.120 26.7936   5
  -2   4   1 664.379 25.5176   3
   2  -4   1 677.738 26.4902   2
   2   4  -1 616.855 27.2005   4
   2  -4   1 645.213 25.7963   3
   2   4  -1 679.165 25.3559   2
  -2   4   1 644.504 26.2857   4
   2   4  -1 700.282 26.6668   5
  -2  -4   1 706.778 26.7513   5
  -2   4  -1 680.088 26.4017   2
   2   4   1 625.482 25.7264   2
  -2   4  -1 673.612 26.0429   4
   2  -4  -1 657.274 25.9077   3
   2   4   1 705.530 26.6852   5
   2  -4  -1 713.145 26.6581   2
  -2   4  -1 640.911 25.4146   3
   2  -4  -1 657.939 26.2179   4
   3  -4   1 123.287 5.73028   3
   3   4  -1 115.253 6.70423   5
   3   4  -1 114.060 6.49150   4
   3   4  -1 106.374 5.02141   2
   3  -4   1 124.705 5.88752   4
  -3  -4  -1 124.781 6.90116   5
  -3   4   1 131.214 6.46627   2
  -3   4   1 129.737 6.53301   4
   3  -4   1 136.909 6.75182   2
   3   4   1 125.385 6.87185   5
   3  -4  -1 112.928 5.58803   5
  -3  -4   1 128.910 6.92534   5
   3  -4  -1 109.598 6.09824   4
   3   4   1 122.882 6.35468   4
   3  -4  -1 109.107 7.78772   2
   3  -4  -1 107.089 5.73436   3
  -3   4  -1 114.691 6.27258   2
  -3   4  -1 116.925 6.01544   4
   4  -4   1 23.1929 3.48919   2
   4  -4   1 19.4840 3.01768   5
   4   4  -1 18.9621 3.35848   5
   4   4  -1 18.9175 1.75212   2
  -4   4   1 23.1905 3.31535   4
   4  -4   1 20.8511 2.58280   3
   4   4  -1 20.9125 3.23377   4
   4  -4   1 25.0006 2.64854   4
  -4   4   1 17.9446 2.91872   2
  -4  -4  -1 16.2200 3.41787   5
   4  -4  -1 22.0927 2.69541   3
   4  -4  -1 16.6454 2.72545   4
  -4   4  -1 15.8600 2.78748   4
  -4  -4   1 23.4513 3.94364   5
   4   4   1 21.2783 2.31378   2
   4   4   1 20.5981 2.81082   4
  -4   4  -1 21.2723 3.16394   2
   4  -4  -1 15.4830 2.65428   5
   4  -4  -1 18.4147 3.28409   2
   4   4   1 19.6913 3.48222   5
  -5   4   1 34.4475 3.94248   2
  -5  -4  -1 33.1053 5.15920   5
   5  -4   1 31.8278 3.37957   3
   5  -4   1 27.7446 4.42312   2
  -5   4   1 26.4900 4.51697   4
   5  -4   1 20.6433 3.23984   4
   5   4  -1 21.0180 4.21172   4
   5  -4   1 31.3115 4.29528   5
   5   4  -1 27.0707 4.66078   5
  -5   4  -1 33.2761 4.56878   4
  -5  -4   1 28.4169 5.04102   5
   5  -4  -1 36.5736 3.52423   3
   5   4   1 25.1496 3.04249   2
   5   4   1 32.7469 4.16575   4
  -5   4  -1 25.9535 4.73887   2
   5  -4  -1 27.1812 3.84602   5
   5  -4  -1 33.7654 3.99394   4
   5  -4  -1 22.6473 4.33298   2
  -6   4   1 25.7434 5.04183   4
   6  -4   1 23.5900 4.59062   2
   6   4  -1 21.4703 4.46369   4
   6  -4   1 19.8733 3.60868   4
   6  -4   1 24.9865 4.43494   5
   6  -4   1 32.5401 3.65162   3
   6  -4  -1 27.6811 3.84069   3
   6  -4  -1 26.5435 4.14348   5
  -6  -4   1 27.6698 5.33545   5
   6   4   1 27.8979 4.37448   4
  -6   4  -1 20.5818 4.27621   4
   6   4   1 28.3755 3.31891   2
   6  -4  -1 39.7154 7.58432   4
   6  -4  -1 20.4774 4.48376   2
   7  -4   1 46.0986 6.24012   2
   7  -4   1 50.6090 5.09926   3
  -7   4   1 55.4918 6.48502   4
   7  -4   1 54.1749 4.81997   4
   7   4   1 37.2781 4.75741   2
   7  -4  -1 54.9060 6.91528   2
   7  -4  -1 55.4326 5.82319   5
   7   4   1 41.8434 5.50362   4
  -7   4  -1 46.2453 5.59370   4
   7  -4  -1 55.8107 5.30794   3
   0  -5   1 311.889 12.9650   3
   0   5   1 317.639 13.2214   2
   0   5   1 308.831 12.8624   5
   0  -5   1 324.183 13.2001   2
   0  -5  -1 320.009 12.9885   5
   0   5  -1 326.430 13.0080   3
   0   5  -1 321.070 13.0990   2
   0   5   1 318.064 12.9644   3
   0  -5  -1 305.761 12.9605   3
   0  -5   1 321.609 13.1260   5
   0  -5  -1 343.573 13.4486   2
   1  -5   1 500.165 19.9780   3
  -1   5   1 495.255 19.8697   3
   1   5  -1 512.261 19.7301   2
  -1   5   1 484.816 20.1780   4
  -1  -5  -1 535.282 20.1016   2
  -1   5   1 535.097 20.5073   2
   1   5  -1 507.147 20.2905   5
  -1  -5  -1 518.776 20.3757   5
   1   5  -1 501.486 19.7311   3
   1  -5   1 498.914 20.3206   2
   1  -5  -1 525.755 20.5438   2
  -1   5  -1 482.982 19.7833   3
  -1  -5   1 504.006 19.7795   2
   1   5   1 532.385 20.0745   2
   1   5   1 512.459 20.2657   5
  -1  -5   1 502.224 20.3486   5
  -1   5  -1 505.252 20.3058   2
   1  -5  -1 490.595 19.9938   3
   1   5   1 478.913 19.6769   3
   2   5  -1 742.379 28.9686   3
  -2  -5  -1 820.877 31.2801   5
  -2   5   1 759.121 30.0162   2
   2  -5   1 751.994 29.5134   3
  -2   5   1 745.255 29.1639   3
   2   5  -1 747.874 30.1645   5
   2   5  -1 758.888 28.9558   2
  -2   5   1 740.339 29.9179   4
   2  -5   1 766.810 30.1852   2
   2  -5  -1 739.003 30.3989   4
   2   5   1 780.430 29.4221   2
   2  -5  -1 760.689 29.6164   3
   2   5   1 771.109 30.2280   5
  -2   5  -1 758.408 30.0155   2
  -2   5  -1 733.358 29.0996   3
  -2  -5   1 829.270 31.2119   5
   2  -5  -1 787.516 30.2934   2
  -2   5  -1 743.653 29.6309   4
   3   5  -1 54.4911 4.55971   5
   3  -5   1 66.0870 4.64680   2
  -3   5   1 53.1327 2.71985   3
   3  -5   1 58.0833 3.87361   3
  -3   5   1 59.8017 4.31918   2
  -3   5   1 60.6898 4.42820   4
   3   5  -1 59.6593 3.03782   2
  -3  -5  -1 60.2473 4.78612   5
  -3   5   1 53.6022 2.69677   3
   3   5  -1 59.7285 4.47560   4
  -3   5  -1 60.6788 4.28221   2
   3  -5  -1 55.7747 4.61163   2
   3   5   1 58.5270 4.33216   4
   3   5   1 56.2018 3.54200   2
   3  -5  -1 58.1304 4.07053   4
  -3  -5   1 62.7198 4.76708   5
   3  -5  -1 58.9387 3.42709   5
  -3   5  -1 60.9298 4.11255   4
   3   5   1 56.3077 4.64283   5
   3  -5  -1 60.3870 4.18496   3
   4  -5   1 208.918 9.38931   5
  -4  -5  -1 188.498 10.3658   5
   4   5  -1 176.779 9.81617   4
   4  -5   1 190.998 8.98598   4
   4  -5   1 200.700 9.01345   3
  -4   5   1 194.959 9.83497   4
   4  -5   1 201.304 10.1755   2
  -4   5   1 206.140 9.77138   2
   4  -5  -1 197.707 9.07920   3
   4   5   1 195.152 10.3801   5
  -4   5  -1 192.581 9.73834   2
   4  -5  -1 192.858 8.84556   5
   4   5   1 192.410 9.70886   4
   4  -5  -1 190.055 9.40773   4
   4   5   1 181.653 8.57741   2
  -4  -5   1 180.003 10.2821   5
   4  -5  -1 199.910 10.1660   2
  -4   5  -1 197.612 9.39134   4
   5  -5   1 19.4134 3.37446   5
  -5  -5  -1 23.8666 4.39196   5
   5  -5   1 17.1673 3.27704   3
  -5   5   1 20.1150 4.10328   4
   5  -5   1 18.0309 3.09652   4
  -5   5   1 18.5132 3.67500   2
   5   5  -1 22.7968 6.53933   4
   5  -5   1 21.6862 4.08782   2
   5   5   1 16.3724 2.55891   2
  -5   5  -1 20.3301 3.59734   4
   5  -5  -1 16.0666 2.86170   5
   5  -5  -1 16.5315 3.47875   4
  -5   5  -1 19.4317 3.51362   2
  -5  -5   1 20.0370 4.23424   5
   5  -5  -1 18.2462 3.38301   3
   5   5   1 20.5781 3.79358   4
   5  -5  -1 23.5600 4.18254   2
   6  -5   1 39.0490 5.74958   2
  -6  -5  -1 33.9156 6.31565   5
   6  -5   1 34.5403 4.33778   3
   6  -5   1 41.9273 4.13806   4
  -6   5   1 37.4452 5.57658   4
   6  -5  -1 34.3466 4.37773   5
   6  -5  -1 43.4847 4.72266   3
   6   5   1 37.7721 5.15468   4
   6   5   1 35.4761 3.53467   2
  -6   5  -1 34.8879 4.93813   4
   6  -5  -1 32.2900 4.57541   4
  -6  -5   1 33.3862 5.98798   5
   6  -5  -1 41.1733 5.64163   2
   7  -5   1 13.7556 4.57033   2
  -7   5   1 14.9734 4.64419   4
   7  -5   1 18.3502 3.96630   3
   7  -5  -1 9.61068 3.53478   3
  -7  -5   1 15.5900 4.97546   5
   7  -5  -1 16.4411 4.69799   2
  -7   5  -1 9.57158 3.92430   4
   0  -6  -1 0.41142 1.20736   3
   0   6  -1 -0.5441 1.19955   3
   0  -6   1 1.77941 1.32962   5
   0  -6   1 3.87516 1.56301   2
   0   6  -1 -0.2382 1.07756   2
   0   6   1 2.43319 1.60948   3
   0  -6  -1 0.53956 1.14415   5
   0  -6  -1 0.19566 1.29163   2
   0  -6   1 5.00136 1.55983   3
   0   6   1 0.27097 1.18306   2
   1  -6   1 34.9750 3.03637   3
  -1   6   1 26.3153 2.95089   2
  -1  -6  -1 27.6087 3.09918   5
   1   6  -1 33.6467 3.03769   5
  -1  -6  -1 29.4425 3.01749   2
   1  -6   1 33.0801 3.27956   2
   1   6  -1 28.6812 2.58687   2
   1   6  -1 27.8426 2.65553   3
  -1   6   1 28.5541 2.99803   4
  -1   6   1 32.6123 2.84180   3
   1  -6  -1 30.0070 3.35850   2
   1  -6  -1 29.5180 2.45509   5
  -1  -6   1 32.0303 3.21818   5
   1   6   1 28.2000 2.90602   5
   1   6   1 31.9512 2.85808   2
  -1  -6   1 35.7434 2.85176   2
   1  -6  -1 33.6211 3.04830   3
  -1   6  -1 34.0019 3.00774   2
  -1   6  -1 28.7286 2.83486   3
   1   6   1 27.9778 2.70548   3
  -2   6   1 830.062 31.9896   4
  -2   6   1 817.095 32.0306   2
   2   6  -1 814.283 31.0021   3
   2   6  -1 802.099 30.9157   2
  -2   6   1 815.602 31.2348   3
   2  -6   1 856.552 32.2909   2
  -2  -6  -1 805.953 32.2506   5
   2   6  -1 753.606 32.0101   5
  -2   6  -1 759.234 31.5093   4
   2   6   1 850.071 31.4050   2
  -2  -6   1 817.719 32.3244   5
   2   6   1 800.972 32.1210   5
  -2   6  -1 804.874 31.7142   3
  -2   6  -1 810.667 32.0047   2
   2  -6  -1 798.647 32.2316   2
  -3  -6  -1 108.029 6.99444   5
  -3   6   1 112.494 5.22547   3
   3   6  -1 107.406 5.13108   2
   3   6  -1 116.745 6.80778   4
   3  -6   1 118.747 6.16290   3
   3   6  -1 103.535 6.71400   5
  -3   6   1 110.202 5.20426   3
   3  -6   1 116.417 6.91573   2
   3   6  -1 105.688 5.23373   3
  -3   6   1 118.844 6.61553   2
  -3   6   1 116.676 6.62889   4
   3   6   1 121.864 5.78998   2
   3  -6  -1 120.121 6.27960   3
  -3  -6   1 114.022 7.05231   5
   3  -6  -1 123.318 7.06242   2
   3   6   1 107.831 6.77213   5
  -3   6  -1 114.668 6.30014   4
  -3   6  -1 109.399 5.11581   3
  -3   6  -1 111.598 6.53720   2
   3  -6  -1 105.652 6.15662   4
   4   6  -1 4.61709 2.50647   5
  -4  -6  -1 4.61113 2.93914   5
   4  -6   1 1.33794 1.89647   5
   4  -6   1 6.90135 2.36599   3
   4  -6   1 5.03941 2.77749   2
  -4   6   1 4.37852 2.67496   4
  -4   6   1 7.10249 2.49560   2
   4   6  -1 6.50473 2.81842   4
  -4   6  -1 5.10937 2.49767   4
  -4   6  -1 7.24852 3.30457   2
   4   6   1 8.57744 2.79691   5
   4  -6  -1 7.72614 1.89196   5
   4  -6  -1 6.09961 2.77283   2
   4  -6  -1 6.07249 2.32787   3
   4  -6  -1 13.1478 2.73425   4
   4   6   1 8.41352 2.77921   4
   4   6   1 7.15318 1.88233   2
  -4  -6   1 6.30147 3.00316   5
   5   6  -1 43.4875 5.23432   4
   5  -6   1 45.4796 5.75487   2
   5  -6   1 56.1127 4.75982   5
  -5   6   1 54.2205 5.41000   4
   5  -6   1 46.0669 4.59536   3
  -5   6   1 36.0642 4.75779   2
   5  -6  -1 55.8713 4.26302   5
   5   6   1 51.9764 3.58644   2
   5  -6  -1 44.1289 4.47954   4
   5   6   1 47.7275 3.76761   2
  -5  -6   1 52.1383 6.03624   5
  -5   6  -1 53.3569 5.00133   4
   5   6   1 51.5753 5.21212   4
   5  -6  -1 46.3403 4.71792   3
   5  -6  -1 48.6234 5.65290   2
   6  -6   1 2.64781 3.43039   2
  -6   6   1 7.59547 3.92483   4
   6  -6   1 8.21049 3.09433   3
  -6  -6  -1 7.47345 3.82692   5
   6  -6   1 8.66004 3.07673   5
   6  -6  -1 10.2009 2.82198   5
   6  -6  -1 6.16795 4.42709   2
   6  -6  -1 7.10859 2.93562   4
   6  -6  -1 3.28144 2.81256   3
   6   6   1 9.09839 2.13478   2
   6   6   1 11.7855 3.81379   4
   6   6   1 10.7794 2.19734   2
  -6   6  -1 5.45577 3.48701   4
  -6  -6   1 9.33591 4.18286   5
   7  -6   1 8.49477 3.90492   3
  -7   6   1 2.65607 4.09152   4
   7  -6   1 3.00057 3.40357   2
  -7   6  -1 2.14690 3.54348   4
   7  -6  -1 8.60815 3.77090   3
  -7  -6   1 6.20645 4.58014   5
   7  -6  -1 7.65548 4.07401   2
   0  -7  -1 1295.08 50.4137   5
   0   7  -1 1364.58 50.6385   2
   0  -7   1 1283.61 50.3269   3
   0   7   1 1263.67 50.3304   3
   0  -7   1 1363.15 50.8086   2
   0  -7   1 1323.08 50.5857   5
   0   7  -1 1318.97 50.3813   3
   0  -7  -1 1322.70 50.9020   2
   0   7   1 1363.69 50.7951   2
  -1  -7  -1 1767.34 65.3736   5
   1   7  -1 1792.57 64.7361   2
   1   7  -1 1714.41 64.6659   3
  -1   7   1 1684.05 65.2497   2
  -1  -7  -1 1789.74 65.1122   2
  -1   7   1 1665.15 64.7171   3
   1  -7   1 1818.68 65.7630   2
   1  -7   1 1676.91 64.9082   3
  -1   7  -1 1631.32 65.0888   2
   1  -7  -1 1708.78 64.4031   5
   1   7   1 1635.97 64.5542   3
  -1  -7   1 1722.81 64.8165   2
   1  -7  -1 1739.00 65.0496   3
   1   7   1 1664.85 65.0720   5
   1  -7  -1 1756.83 65.6837   2
   1   7   1 1620.09 65.5624   2
  -1   7  -1 1691.31 64.7104   3
  -2   7   1 758.409 30.2532   3
  -2  -7  -1 757.027 31.3236   5
   2   7  -1 729.716 31.0744   5
  -2   7   1 762.688 31.1002   2
   2  -7   1 772.865 30.6802   3
  -2   7   1 792.093 31.0899   4
   2   7  -1 807.566 30.0997   2
   2  -7   1 806.262 31.4552   2
  -2   7  -1 788.061 30.2732   3
   2   7   1 767.701 31.8239   3
   2  -7  -1 769.317 30.7305   3
   2  -7  -1 796.443 31.5058   2
  -2  -7   1 766.357 31.3944   5
   2   7   1 803.232 30.4983   2
   2   7   1 747.360 31.1441   5
  -2   7  -1 819.104 31.0560   4
  -2   7  -1 772.361 31.0876   2
  -2  -7   1 789.205 30.1940   2
  -3  -7  -1 20.6461 3.98544   5
  -3   7   1 19.6787 3.47353   4
  -3   7   1 19.7628 3.05290   3
  -3   7   1 19.4372 3.17072   2
   3   7  -1 14.8990 3.14690   5
   3   7  -1 27.7947 3.72794   4
   3   7  -1 26.4393 2.59324   3
   3   7  -1 17.6650 2.19235   2
   3  -7   1 22.2087 3.68280   2
   3  -7   1 23.3176 3.35844   3
  -3  -7   1 15.6683 3.35335   5
   3   7   1 20.4969 2.70448   2
   3  -7  -1 19.0329 3.69452   2
   3   7   1 17.4395 3.41499   5
  -3   7  -1 24.5022 3.35347   2
  -3   7  -1 29.1463 3.45797   4
   3  -7  -1 22.3181 3.39945   3
  -4  -7  -1 105.760 7.79448   5
  -4   7   1 109.321 7.23126   4
   4   7  -1 92.0138 9.11944   5
   4  -7   1 114.649 7.78448   2
   4   7  -1 110.499 5.12381   2
   4  -7   1 117.879 6.87269   3
   4   7  -1 123.120 5.63909   3
  -4   7   1 107.291 7.16733   2
   4  -7  -1 119.272 5.96172   5
   4   7   1 117.270 7.32179   4
   4  -7  -1 109.953 7.77680   2
   4   7   1 110.782 5.93761   2
  -4  -7   1 104.705 7.74670   5
   4  -7  -1 102.833 6.70208   4
   4  -7  -1 118.924 6.88042   3
  -4   7  -1 124.765 7.13507   4
  -4   7  -1 103.764 7.07165   2
   5  -7   1 31.4980 5.48021   2
  -5  -7  -1 34.7658 5.77778   5
   5  -7   1 33.9069 4.48282   3
  -5   7   1 34.4173 5.00196   4
   5   7  -1 38.5167 3.01286   3
   5   7  -1 30.1663 5.76928   4
   5  -7   1 37.1140 4.25179   5
   5  -7  -1 32.3214 3.73813   5
   5   7   1 30.3334 3.01082   2
   5   7   1 29.2586 3.26678   2
  -5   7  -1 34.5799 4.74082   4
   5   7   1 26.9099 4.80520   4
   5  -7  -1 32.5134 5.34145   2
   5  -7  -1 28.0322 4.44698   3
  -5  -7   1 29.5305 5.57340   5
   5  -7  -1 29.8620 4.55480   4
   6  -7   1 10.6028 3.88709   2
  -6   7   1 11.7478 4.11298   4
   6  -7   1 11.0218 3.44819   3
  -6  -7  -1 2.56066 3.48822   5
   6   7  -1 7.08522 2.04737   3
   6  -7   1 10.0603 3.20049   5
   6  -7  -1 11.0448 3.91252   2
  -6  -7   1 12.9376 4.45015   5
   6   7   1 9.46895 2.06347   2
   6  -7  -1 4.90384 2.41795   5
   6  -7  -1 10.1579 3.64519   3
  -6   7  -1 12.3047 3.90350   4
   6   7   1 13.3555 2.46050   2
   7  -7   1 -5.2264 3.30932   2
   7  -7   1 0.91004 3.18670   3
   7  -7  -1 2.80426 3.52983   3
  -7   7  -1 1.30878 3.71254   4
  -7  -7   1 -0.2266 5.88251   5
   7  -7  -1 -3.3619 3.17936   2
   0   8   1 0.66037 1.53207   2
   0  -8  -1 0.59577 1.80977   2
   0  -8   1 4.29269 1.97649   5
   0   8  -1 6.62539 1.94382   3
   0  -8   1 4.06639 1.91956   3
   0   8  -1 6.03067 1.89505   2
  -1  -8  -1 3667.42 137.432   5
   1  -8   1 3598.60 137.042   3
  -1   8   1 3573.13 137.389   2
   1   8  -1 3712.72 136.859   2
  -1   8   1 3525.36 137.308   4
  -1  -8  -1 3839.53 137.318   2
  -1   8   1 3475.24 136.781   3
   1   8  -1 3684.68 136.820   3
   1  -8   1 3746.79 137.647   2
   1   8   1 3623.32 137.199   5
   1  -8  -1 3593.55 137.079   3
  -1   8  -1 3706.01 136.863   3
  -1  -8   1 3851.88 137.112   2
  -1  -8   1 3653.61 137.507   5
   1  -8  -1 3799.79 137.928   2
   1   8   1 3653.38 137.023   2
   1  -8  -1 3650.59 136.527   5
   1   8   1 3557.84 136.713   3
  -1   8  -1 3615.09 137.306   2
   2  -8   1 118.126 7.29659   2
   2  -8   1 124.460 6.88478   3
  -2  -8  -1 112.621 7.33318   5
  -2   8   1 110.423 6.93790   4
  -2   8   1 114.814 7.01260   2
   2   8  -1 124.831 6.29491   3
   2   8  -1 120.626 7.13008   5
   2   8  -1 125.479 6.18540   2
  -2   8   1 122.088 6.37534   3
   2  -8  -1 123.037 7.59176   2
   2   8   1 111.322 6.92859   5
   2  -8  -1 118.875 6.86140   3
   2   8   1 120.948 6.45264   2
  -2  -8   1 112.735 7.31242   5
  -2   8  -1 124.263 6.97787   2
  -2   8  -1 119.399 6.79005   4
   2   8   1 131.239 6.36355   3
  -2  -8   1 128.492 6.46734   2
  -2   8  -1 118.800 6.32250   3
   3   8  -1 37.7115 4.53767   4
  -3   8   1 49.8102 4.58726   4
   3  -8   1 43.1520 4.38212   3
  -3   8   1 43.7222 4.57831   2
   3   8  -1 41.4557 3.12066   2
   3   8  -1 41.5732 3.43414   3
  -3   8   1 44.8756 3.59377   3
   3  -8   1 44.3276 4.89578   2
  -3  -8  -1 33.3690 4.92640   5
   3   8  -1 44.0263 4.56158   5
  -3   8  -1 41.1963 4.16366   4
  -3  -8   1 45.0704 5.15035   5
   3  -8  -1 34.4910 4.24726   3
   3  -8  -1 37.7824 4.78306   2
   3   8   1 42.9490 3.68286   2
   3   8   1 37.7929 4.36487   5
  -3   8  -1 40.7595 3.43144   3
  -3   8  -1 33.3815 4.15260   2
   3   8   1 39.9920 3.37260   3
   4   8  -1 10.9027 2.57286   3
  -4   8   1 7.79028 3.06238   4
   4  -8   1 7.65866 3.29131   2
   4  -8   1 11.1524 3.13272   3
  -4  -8  -1 6.93743 3.32468   5
   4   8  -1 11.7598 2.03272   2
  -4   8   1 7.72169 3.68477   2
   4   8  -1 12.8542 3.49157   4
  -4   8  -1 9.01820 3.11712   4
   4  -8  -1 14.3664 3.17642   3
   4   8   1 6.85142 3.22721   4
   4  -8  -1 10.6155 2.14057   5
   4  -8  -1 10.6868 3.47817   2
  -4  -8   1 5.22962 3.08005   5
   5   8  -1 17.7054 3.31309   3
   5  -8   1 7.77684 3.70771   2
  -5  -8  -1 9.62413 3.96878   5
   5  -8   1 14.7457 3.63900   3
   5  -8   1 10.7843 2.87770   5
  -5   8   1 18.1691 4.27679   4
   5   8   1 9.98146 2.92648   2
   5  -8  -1 20.1648 3.95045   3
   5   8   1 11.9502 4.11199   4
  -5   8  -1 21.4455 4.47728   4
  -5  -8   1 15.2987 4.07042   5
  -6  -8  -1 -2.2864 3.14826   5
   6   8  -1 3.21903 1.98350   3
   6  -8   1 2.70420 3.16139   3
   6  -8   1 2.74025 3.63088   2
  -6   8   1 0.42277 3.72641   4
   6  -8   1 -0.8597 2.40275   5
   6  -8  -1 4.24709 3.18802   3
  -6  -8   1 -6.4060 3.00538   5
  -6   8  -1 4.94209 3.66729   4
   6  -8  -1 -2.2620 3.09721   2
   6  -8  -1 1.97931 1.92798   5
   0  -9  -1 86.7800 6.02493   2
   0   9   1 85.0177 5.61418   2
   0   9  -1 77.7740 5.18257   3
   0  -9   1 86.4382 5.44107   3
   0  -9   1 91.1156 5.88026   2
   0  -9   1 77.4836 5.48549   5
   0   9   1 80.8965 5.21702   3
   0   9  -1 78.7569 5.34118   2
   1   9  -1 77.4636 5.16157   3
  -1   9   1 75.9534 5.58406   4
  -1  -9  -1 77.0715 5.70740   2
  -1   9   1 73.2333 5.52561   2
   1   9  -1 85.5752 5.20257   2
  -1   9   1 78.5618 5.21024   3
  -1  -9  -1 74.0391 5.68329   5
   1  -9   1 78.8115 5.87170   2
   1  -9   1 71.6917 5.46089   3
   1  -9   1 64.3601 5.05532   5
   1  -9  -1 78.8958 4.99701   5
   1  -9  -1 70.3922 5.90969   2
  -1  -9   1 65.8687 5.70826   5
  -1   9  -1 86.3575 5.34541   3
   1   9   1 64.7288 5.21379   5
   1   9   1 70.3072 4.93774   3
   1  -9  -1 80.3621 5.51789   3
  -1   9  -1 79.4087 5.49891   2
   1   9   1 76.1108 5.23526   2
  -2   9   1 100.144 8.34684   2
  -2  -9  -1 114.574 7.43749   5
   2   9  -1 107.168 6.27606   3
   2  -9   1 117.478 6.91427   3
  -2   9   1 113.870 7.12460   4
   2  -9   1 111.088 7.41182   2
  -2   9   1 111.753 6.38019   3
   2   9  -1 119.154 7.32021   5
   2   9  -1 118.788 6.24489   2
   2  -9  -1 118.954 7.71582   2
  -2   9  -1 122.875 6.50080   3
  -2   9  -1 116.265 6.89887   4
   2   9   1 120.423 6.51578   2
  -2  -9   1 114.965 6.49729   2
   2  -9  -1 123.220 7.05824   3
  -2   9  -1 100.478 8.96311   2
   2   9   1 112.675 6.28776   3
  -2  -9   1 112.548 7.48303   5
   2   9   1 103.554 6.97339   5
   2  -9  -1 115.053 5.97103   5
  -3  -9  -1 51.2891 5.78954   5
   3  -9   1 51.3145 5.58706   2
   3   9  -1 54.3702 4.20565   3
  -3   9   1 55.9321 5.09177   2
  -3   9   1 53.7274 4.29484   3
  -3   9   1 53.1047 5.20340   4
   3   9  -1 43.4157 4.98261   5
   3  -9   1 56.4989 5.11818   3
   3   9  -1 54.1789 3.88504   2
   3   9   1 57.2151 5.29233   5
  -3   9  -1 58.0761 5.16627   4
   3  -9  -1 53.6739 5.64929   2
  -3   9  -1 60.4693 4.28605   3
   3   9   1 57.6963 4.24094   3
  -3   9  -1 51.4490 5.06049   2
  -3  -9   1 50.2652 5.67690   5
   3  -9  -1 52.3269 5.04688   3
   3   9   1 56.5032 4.26013   2
  -4   9   1 32.5966 2.83485   3
  -4   9   1 31.0334 4.66332   4
   4  -9   1 30.3191 4.68237   3
   4  -9   1 29.0544 5.04299   2
   4   9  -1 35.1841 2.97518   2
   4   9  -1 39.1410 3.73455   3
  -4   9  -1 35.9514 4.71839   4
   4   9   1 35.6287 3.61406   2
  -4   9  -1 37.9639 3.69798   3
   4   9   1 30.5796 4.97406   4
   4   9   1 37.1140 3.69389   3
   4  -9  -1 33.7962 4.61687   3
   4  -9  -1 24.9522 4.94353   2
  -4   9  -1 32.1900 2.73332   3
  -5  -9  -1 4.78482 3.58225   5
   5   9  -1 5.05454 2.26230   3
  -5   9   1 7.42560 3.82874   4
   5  -9   1 4.94420 3.72156   2
   5  -9   1 -0.2290 2.28475   5
  -5   9  -1 8.39940 3.40018   4
   5  -9  -1 4.98602 3.70745   2
  -5  -9   1 6.10800 3.51750   5
   5  -9  -1 3.77543 4.01341   3
   5   9   1 3.45820 2.18364   3
   6  -9   1 11.3133 3.01290   5
  -6   9   1 20.2300 8.81461   4
  -6  -9  -1 5.16890 4.29588   5
   6   9  -1 11.3503 2.76349   3
   6  -9   1 10.8273 3.71843   3
   6  -9   1 14.9697 4.77063   2
   6  -9  -1 2.79467 2.81878   5
   6   9   1 5.26760 2.68160   3
  -6   9  -1 8.32486 4.16968   4
   6  -9  -1 11.0567 3.61469   3
   6  -9  -1 4.32337 4.10028   2
  -6  -9   1 11.7613 4.72866   5
   0  10  -1 3.46508 2.00280   2
   0 -10  -1 1.01381 1.89529   5
   0  10   1 -1.3078 1.85763   2
   0 -10  -1 -3.5086 1.82194   2
   0  10   1 -0.1599 1.86422   3
   0 -10   1 3.46895 2.31444   2
   0  10  -1 -3.4422 1.60777   3
   0 -10   1 0.69770 2.00531   5
   0 -10   1 -0.9283 1.95890   3
   1  10  -1 18.3707 3.34259   3
   1  10  -1 13.3987 2.65963   2
  -1  10   1 14.1859 3.14711   2
  -1 -10  -1 21.3904 3.95175   5
   1 -10   1 18.5974 3.51404   5
   1 -10   1 20.8475 3.84252   3
  -1 -10  -1 11.4204 2.99366   2
  -1  10   1 13.9854 3.32033   3
   1 -10   1 14.6088 3.19693   2
  -1  10   1 16.4787 3.47506   4
   1 -10  -1 10.7143 3.22740   2
   1 -10  -1 11.4393 3.07611   3
   1  10   1 14.6905 2.98896   3
  -1  10  -1 8.25312 2.57917   2
  -1 -10   1 15.3860 3.30092   5
   1  10   1 13.6952 2.89279   2
   1 -10  -1 13.3464 2.65112   5
  -1  10  -1 13.1365 3.18649   3
  -1 -10   1 15.1139 3.02396   2
  -2  10   1 406.344 18.4267   3
  -2 -10  -1 435.843 18.2703   2
   2 -10   1 413.682 18.3379   3
  -2  10   1 414.656 18.6603   2
  -2 -10  -1 406.374 18.9402   5
   2  10  -1 411.794 17.7769   3
   2  10  -1 423.504 17.6235   2
  -2  10   1 411.777 18.5905   4
   2 -10   1 431.780 19.1722   2
   2  10   1 436.349 17.9709   2
  -2 -10   1 433.506 19.1994   5
   2  10   1 401.420 18.5757   5
  -2 -10   1 483.428 21.8223   2
   2 -10  -1 422.237 19.3750   2
  -2  10  -1 381.194 18.4282   2
  -2  10  -1 402.855 17.8779   3
   2 -10  -1 400.331 18.3364   3
   2  10   1 433.511 17.8155   3
   2 -10  -1 409.316 17.2611   5
  -2  10  -1 409.484 18.4117   4
  -3  10   1 16.8272 3.84438   4
  -3 -10  -1 14.3213 3.91519   5
  -3  10   1 15.5770 3.02561   3
   3  10  -1 20.8822 3.41728   3
   3  10  -1 14.0925 2.52079   2
   3 -10   1 12.3355 3.57988   2
   3 -10   1 13.0000 3.51210   3
   3  10   1 22.7424 3.26989   2
   3 -10  -1 10.5837 3.25958   3
   3 -10  -1 16.7752 4.16878   2
  -3 -10   1 17.8779 4.21033   5
   3  10   1 14.9443 2.97918   3
  -3  10  -1 17.1121 3.74060   4
  -3  10  -1 16.4235 2.96682   3
   4 -10   1 -1.4528 2.78476   2
  -4  10   1 4.99286 3.38990   4
   4 -10   1 -3.1471 4.78688   3
  -4  10   1 2.28665 1.92515   3
   4  10  -1 5.17651 2.35199   3
  -4  10   1 3.72594 2.17478   3
  -4 -10  -1 -0.2897 2.64077   5
   4  10  -1 4.26092 1.73907   2
  -4  10  -1 0.89909 2.86257   4
  -4 -10   1 0.60796 2.99453   5
  -4  10  -1 -2.7598 1.87441   3
   4  10   1 6.24141 2.43601   3
   4 -10  -1 6.19297 3.34361   2
   4  10   1 5.97483 2.19404   2
  -5  10   1 40.8818 5.94084   4
   5 -10   1 30.1270 4.01223   5
   5 -10   1 35.1217 5.98703   2
   5  10  -1 30.1595 4.01234   3
   5 -10   1 34.8035 5.29431   3
  -5 -10  -1 21.4633 5.08468   5
   5  10   1 32.6979 3.96332   2
  -5  10  -1 24.1346 5.09619   4
   5 -10  -1 36.6893 6.26837   2
   5 -10  -1 29.4855 5.30749   3
   5  10   1 33.4568 4.00581   3
  -5 -10   1 34.4469 6.31931   5
   5 -10  -1 36.0664 4.12942   5
   6 -10   1 -2.9261 3.11851   3
  -6 -10  -1 3.15763 5.32248   5
  -6  10   1 1.33616 3.92261   4
   6 -10   1 -1.5124 3.59272   2
   6 -10  -1 6.75089 3.86548   3
  -6 -10   1 6.72621 4.70906   5
   6 -10  -1 -1.3713 3.70300   2
  -6  10  -1 0.24878 3.70445   4
   0 -11   1 408.724 18.1584   5
   0 -11   1 412.425 17.7850   3
   0 -11   1 425.528 18.6069   2
   0 -11  -1 408.920 18.6863   2
   0  11  -1 415.500 18.0860   2
   0  11   1 395.163 17.7071   3
   0  11  -1 406.784 17.7855   3
   0 -11  -1 429.773 18.0894   5
   0  11   1 366.671 21.2160   2
   1 -11   1 55.8166 5.92250   2
   1 -11   1 62.9980 5.53669   3
   1  11  -1 66.2340 5.30794   3
  -1  11   1 60.2319 5.05646   3
   1  11  -1 59.1558 5.07110   2
  -1 -11  -1 58.5907 5.79317   5
  -1  11   1 52.1064 5.43430   2
  -1 -11  -1 63.5639 5.97401   2
  -1  11   1 57.0986 5.51720   4
   1 -11   1 64.6832 5.45968   5
   1  11   1 60.0405 5.18584   2
   1 -11  -1 59.6649 6.15642   2
   1 -11  -1 58.5598 5.02545   5
   1 -11  -1 60.8405 5.58350   3
  -1  11  -1 71.4122 5.72096   2
  -1 -11   1 58.2886 5.59133   2
  -1 -11   1 62.2111 6.02491   5
  -1  11  -1 65.1890 5.16256   3
   1  11   1 61.1493 5.06682   3
   2  11  -1 742.700 28.2401   2
  -2  11   1 712.674 29.2661   4
  -2  11   1 707.143 28.2953   3
   2 -11   1 673.259 29.6032   2
  -2 -11  -1 714.471 28.8115   2
  -2 -11  -1 676.490 29.5065   5
   2 -11   1 688.234 28.8195   3
   2 -11  -1 693.482 27.7560   5
  -2 -11   1 673.734 29.5923   5
  -2 -11   1 719.131 28.5244   2
   2  11   1 692.483 28.3587   2
  -2  11  -1 681.680 28.9471   4
  -2  11  -1 708.265 28.2792   3
   2  11   1 632.327 28.9434   5
   2 -11  -1 679.662 29.9275   2
   2 -11  -1 704.679 28.9690   3
   3 -11   1 28.9067 4.94537   3
   3  11  -1 39.6976 3.88315   2
  -3  11   1 34.6331 4.12061   3
  -3 -11  -1 31.5191 5.82615   5
  -3  11   1 26.8777 4.98295   4
   3 -11  -1 36.6157 3.63889   5
  -3  11  -1 38.8693 4.45794   3
   3 -11  -1 35.7253 5.57823   3
   3 -11  -1 29.6768 8.13773   2
  -3  11  -1 29.9401 4.84706   4
   3  11   1 30.5734 5.96665   3
   3  11   1 35.2806 4.01521   2
  -4  11   1 151.759 8.03487   3
   4 -11   1 129.873 9.11997   3
  -4  11   1 147.265 9.58385   4
  -4  11   1 165.678 7.88967   3
   4 -11   1 138.283 10.1843   2
  -4 -11  -1 144.787 10.2080   5
   4 -11  -1 142.567 9.33362   3
   4 -11  -1 159.431 10.7684   2
   4  11   1 159.105 8.13032   2
   4  11   1 143.304 10.2499   3
  -4 -11   1 128.942 10.1333   5
  -4  11  -1 159.075 7.69000   3
  -4  11  -1 154.453 9.53004   4
   5  11  -1 10.3699 3.68511   3
  -5 -11  -1 8.17918 3.90796   5
   5 -11   1 -0.1488 2.98507   3
   5 -11   1 6.92596 3.90415   2
  -5  11   1 2.36094 3.73442   4
   5 -11   1 -0.0868 2.26318   5
   5  11   1 1.81878 2.14044   2
   5 -11  -1 -0.7326 1.76595   5
  -5  11  -1 3.91849 3.61202   4
  -5 -11   1 5.06907 3.95397   5
   5 -11  -1 1.80892 3.49506   2
   5 -11  -1 5.96783 3.49727   3
   6 -11   1 1.58659 3.99627   2
  -6  11   1 3.19890 4.44475   4
  -6 -11  -1 0.57591 3.80934   5
   6 -11   1 4.50050 3.78603   3
   6 -11  -1 1.08185 4.38238   2
   6 -11  -1 2.57503 3.63544   3
  -6  11  -1 0.75410 3.91931   4
  -6 -11   1 -0.3337 3.94435   5
   0 -12   1 -1.2788 2.58975   2
   0 -12  -1 4.70840 2.84043   5
   0  12  -1 2.05803 2.50623   2
   0 -12  -1 1.12520 2.71625   2
   0 -12   1 2.26623 2.64904   3
   0 -12   1 7.02314 3.21745   5
   0  12   1 3.27504 2.60757   2
   1 -12   1 392.886 18.3476   2
  -1 -12  -1 378.288 17.6906   2
  -1 -12  -1 370.660 17.6899   5
  -1  12   1 389.574 17.9036   4
   1  12  -1 389.019 17.0690   2
   1 -12   1 393.380 17.1154   5
   1 -12   1 378.725 17.3104   3
   1  12  -1 339.421 18.3313   3
   1 -12  -1 377.053 17.3424   3
  -1 -12   1 371.554 17.4468   2
   1  12   1 333.452 17.3892   3
   1 -12  -1 377.578 16.7549   5
   1  12   1 381.277 18.2378   2
   1 -12  -1 371.975 18.1418   2
  -1 -12   1 397.186 18.0224   5
  -2 -12  -1 303.965 15.4815   5
   2  12  -1 291.998 14.1673   3
   2 -12   1 291.175 15.5651   2
   2 -12   1 299.285 13.9136   5
  -2 -12  -1 308.821 14.7517   2
   2 -12   1 308.667 14.9558   3
  -2  12   1 301.351 15.0611   4
   2  12  -1 316.469 14.0015   2
   2 -12  -1 310.253 13.6805   5
  -2  12  -1 294.240 14.8003   4
   2  12   1 296.187 14.1606   2
  -2 -12   1 294.329 15.4208   5
   2  12   1 280.560 14.0627   3
   2 -12  -1 295.782 15.7848   2
   2 -12  -1 308.528 14.9855   3
  -2 -12   1 280.490 14.2282   2
   3 -12   1 5.12134 3.11098   3
   3  12  -1 4.55899 2.83233   3
  -3 -12  -1 2.73460 3.44277   5
   3 -12   1 5.93597 3.59728   2
  -3  12   1 3.93615 3.43103   4
   3  12  -1 3.98618 2.21583   2
  -3  12   1 3.00235 3.78749   3
  -3 -12   1 -1.3893 2.87393   5
   3 -12  -1 3.60917 3.44439   3
   3  12   1 4.23447 2.42352   2
   3 -12  -1 5.75473 3.80422   2
   3 -12  -1 -0.3820 1.82113   5
  -3  12  -1 3.93264 2.86590   3
  -3  12  -1 2.98333 3.34602   4
   3  12   1 9.98208 2.88507   3
   4  12  -1 26.1192 5.00428   3
   4 -12   1 8.60395 3.78931   3
  -4  12   1 19.4759 6.57626   3
   4  12  -1 20.7532 3.62926   2
   4 -12   1 18.2944 5.00614   2
  -4  12   1 20.9972 3.83101   3
  -4  12   1 21.2794 4.95110   4
  -4 -12  -1 20.7123 4.98839   5
   4 -12  -1 13.9856 4.83948   2
  -4 -12   1 17.2035 4.75287   5
   4 -12  -1 21.9270 4.61884   3
  -4  12  -1 19.9808 4.54387   3
   4  12   1 29.0538 4.45875   3
   4 -12  -1 19.4527 3.24647   5
  -4  12  -1 12.0956 3.95798   4
   4  12   1 21.0667 3.83504   2
  -5  12   1 6.13509 3.98601   4
   5 -12   1 8.45615 4.02527   3
   5 -12   1 5.85008 4.06449   2
  -5 -12  -1 5.41261 3.93264   5
  -5 -12   1 10.4375 4.58988   5
   5  12   1 4.31228 2.40944   2
   5 -12  -1 4.61088 4.28207   2
  -5  12  -1 6.30182 3.77354   4
   5 -12  -1 8.42790 4.14011   3
   0 -13  -1 33.8790 5.70124   2
   0  13  -1 42.3597 7.61335   2
   0 -13   1 30.1553 5.41233   2
   0 -13  -1 35.6113 5.14128   5
   0 -13   1 35.9166 5.49852   5
  -1 -13  -1 40.5271 5.82543   5
   1 -13   1 36.4183 5.19064   5
  -1 -13  -1 40.0206 6.04680   2
  -1  13   1 31.9484 5.07479   4
   1 -13   1 38.9825 5.88197   2
   1 -13   1 35.2463 5.29782   3
   1  13  -1 44.2975 5.08417   2
   1 -13  -1 49.6704 6.21549   2
   1  13   1 34.6027 4.95673   2
  -1  13  -1 47.4653 5.88042   4
  -1 -13   1 26.0324 4.97469   5
  -1 -13   1 40.4758 5.66786   2
   1 -13  -1 34.2897 4.90329   5
   2 -13   1 29.2543 5.57927   2
  -2 -13  -1 19.8903 4.18414   2
   2 -13   1 16.5327 3.63425   5
   2 -13   1 19.0638 4.50260   3
   2  13  -1 16.9373 3.62512   2
  -2 -13   1 16.2755 4.91096   5
   2 -13  -1 17.7052 4.31185   3
   2  13   1 17.1787 3.69944   2
   2 -13  -1 29.6017 5.78824   2
   2 -13  -1 21.3296 4.10973   5
  -2 -13   1 17.1240 3.95793   2
  -2  13  -1 16.2080 4.03808   4
  -3  13   1 28.5501 5.85858   4
  -3 -13  -1 37.1317 6.48610   5
   3  13  -1 37.9575 4.39269   2
   3 -13   1 34.8018 6.01289   2
   3 -13   1 25.6987 4.32001   5
   3 -13   1 27.9428 5.31114   3
   3 -13  -1 23.1827 5.21800   2
   3 -13  -1 20.7135 4.06181   5
  -3 -13   1 25.7225 5.36255   5
   3 -13  -1 22.2006 4.79688   3
  -4 -13  -1 4.58755 3.38120   5
   4 -13   1 1.30326 3.33642   3
  -4  13   1 4.87795 3.85127   4
  -4  13   1 3.21284 3.00266   3
   4 -13   1 7.24105 3.91154   2
   4  13  -1 0.87599 2.28247   2
   4  13   1 0.82619 2.34287   2
  -4 -13   1 2.51076 3.50223   5
   4 -13  -1 3.47361 3.90297   3
   4 -13  -1 -0.1286 1.79288   5
  -4  13  -1 -1.4069 2.73101   3
  -4  13  -1 4.63774 3.71315   4
   4 -13  -1 -0.7420 3.59327   2
   5 -13   1 9.75274 5.78218   2
  -5  13   1 3.11179 4.19228   4
  -5 -13  -1 3.43228 4.43709   5
   5 -13   1 3.57076 4.02724   3
   5 -13  -1 4.25783 4.34927   3
  -5  13  -1 6.90406 4.07426   4
  -5 -13   1 -2.9239 3.94854   5
   5 -13  -1 2.80770 4.26026   2
   0 -14  -1 -0.6409 2.53475   5
   0 -14   1 -1.2511 2.77382   5
   0 -14  -1 -6.3236 2.59153   2
   0 -14   1 6.44334 3.25354   2
   0  14   1 -1.9908 2.67965   4
   1 -14   1 -0.4761 2.59223   5
  -1 -14  -1 -2.9539 2.95398   5
  -1  14   1 -1.2594 2.79778   4
   1 -14   1 2.22012 3.10041   3
   1 -14   1 4.46154 3.15687   2
  -1 -14  -1 -2.0412 3.08222   2
   1 -14  -1 -1.2343 3.19089   2
   1 -14  -1 4.21160 2.84077   5
  -1 -14   1 12.1201 6.08607   5
  -1  14  -1 -0.0248 3.21006   4
  -1 -14   1 5.97606 3.53919   2
   2 -14   1 82.2613 8.67780   2
   2  14  -1 112.841 7.50313   2
  -2 -14  -1 120.289 8.52603   2
   2 -14   1 109.935 8.27673   3
  -2  14   1 111.488 8.63841   4
  -2 -14  -1 102.672 8.88543   5
   2 -14   1 116.024 7.76570   5
   2 -14  -1 100.981 8.17881   3
   2 -14  -1 106.966 7.22054   5
  -2 -14   1 108.119 8.34412   2
  -2  14  -1 114.534 8.57922   4
   2 -14  -1 99.9567 9.14996   2
   2  14   1 87.5098 8.77750   2
  -2 -14   1 101.116 8.99786   5
  -3  14   1 34.3777 6.54994   4
   3 -14   1 40.1650 6.14054   3
   3  14  -1 49.9797 7.72272   2
   3 -14   1 35.1618 6.99815   2
   3 -14   1 52.6740 5.45366   5
  -3 -14  -1 43.3291 7.11461   5
  -3  14  -1 48.9102 6.51153   4
  -3 -14   1 44.3243 6.93603   5
   3 -14  -1 50.5226 6.37691   3
   3 -14  -1 44.8490 4.81800   5
   3 -14  -1 40.1355 7.05924   2
   3  14   1 41.1830 5.31571   2
   4 -14   1 3.92438 4.31991   2
   4 -14   1 9.85875 4.23145   3
  -4  14   1 9.14248 4.05621   4
   4 -14   1 8.34367 2.78589   5
  -4 -14  -1 4.41664 4.01572   5
   4  14  -1 5.67441 2.75073   2
  -4  14  -1 8.46813 4.36781   4
   4 -14  -1 6.42459 4.06370   3
  -4 -14   1 7.80075 4.30575   5
   4 -14  -1 7.05940 4.22162   2
   4 -14  -1 10.7656 3.13120   5
   5 -14   1 7.36375 2.61665   5
   5 -14   1 13.1241 4.73630   3
   5 -14   1 6.60802 4.81071   2
  -5  14   1 10.8145 5.10318   4
  -5 -14  -1 11.0072 4.75571   5
  -5 -14   1 11.5314 5.02035   5
   5 -14  -1 8.15709 5.08861   2
   5 -14  -1 17.8992 5.08619   3
  -5  14  -1 6.48744 4.72096   4
   0 -15  -1 76.3083 7.98260   2
   0  15   1 64.8457 7.34525   4
   0 -15   1 70.9182 7.79465   2
   0 -15   1 66.7773 7.26859   5
   0 -15  -1 72.3787 6.96029   5
  -1 -15  -1 7.25392 4.90734   2
  -1 -15  -1 12.6448 4.27615   5
  -1  15   1 11.9904 4.16261   4
   1 -15   1 5.43300 3.48532   3
   1 -15   1 4.85383 3.78154   2
   1 -15   1 3.17623 3.14431   5
  -1 -15   1 10.4856 4.24350   5
  -1  15  -1 2.78303 3.83015   4
   1 -15  -1 4.92790 3.13162   5
   1 -15  -1 6.48946 4.10288   2
  -1 -15   1 5.63109 3.55913   2
   2 -15   1 115.483 8.45597   5
   2 -15   1 130.092 10.1505   2
  -2 -15  -1 113.433 9.96506   5
   2 -15   1 136.545 9.48610   3
  -2  15   1 117.718 9.53422   4
  -2 -15  -1 122.125 9.29999   2
  -2  15  -1 119.473 9.41532   4
   2 -15  -1 100.623 9.82797   2
  -2 -15   1 124.388 9.25200   2
  -2 -15   1 121.313 10.0757   5
   2 -15  -1 120.040 8.03833   5
   3  15  -1 17.9276 3.97616   2
   3 -15   1 17.8376 5.03353   3
  -3 -15  -1 6.87070 4.83573   5
   3 -15   1 10.8849 3.47078   5
   3 -15   1 15.4882 5.14408   2
  -3  15   1 18.4894 5.42307   4
  -3  15  -1 15.4239 5.07287   4
   3 -15  -1 17.3862 3.49069   5
   3 -15  -1 16.7806 5.11091   2
   3 -15  -1 9.67082 4.65000   3
  -3 -15   1 8.34760 4.94934   5
   4 -15   1 6.64896 5.16599   2
  -4  15   1 15.0141 4.71914   4
   4 -15   1 12.2557 3.21204   5
   4 -15   1 19.8517 7.86817   3
   4 -15  -1 16.1259 7.64982   3
  -4  15  -1 16.7166 5.01592   4
  -4 -15   1 9.10191 5.39271   5
   4  15   1 14.9650 5.02361   2
   4 -15  -1 10.4660 7.21259   2
   0 -16   1 14.9712 4.64520   2
   0 -16   1 0.26979 3.63480   5
   0  16   1 6.26208 4.51675   4
   0 -16  -1 7.11668 4.04901   2
   1 -16   1 4.62240 3.92699   2
  -1  16   1 7.74954 4.13595   4
   1 -16   1 7.19720 3.72428   5
  -1 -16  -1 14.4367 4.45368   5
  -1 -16  -1 13.5409 4.66413   2
   1 -16  -1 9.63301 4.37106   2
  -1 -16   1 11.0093 4.57491   2
   1 -16  -1 7.74325 3.57711   5
  -1  16  -1 9.55592 4.62501   4
  -1 -16   1 18.1775 4.78127   5
   2 -16   1 96.4065 8.14844   5
  -2 -16  -1 97.8955 9.04788   2
  -2 -16  -1 94.2050 9.57650   5
   2 -16   1 97.2141 8.67286   3
  -2  16   1 91.7275 9.06682   4
   2 -16   1 84.1675 9.21308   2
   2 -16  -1 94.0105 9.63132   2
  -2  16  -1 91.4223 9.06250   4
  -2 -16   1 91.4826 14.0128   2
  -2 -16   1 100.641 9.70758   5
   2 -16  -1 91.4076 7.64397   5
   3 -16   1 1.71061 5.63353   3
  -3  16   1 5.94338 4.54519   4
   3 -16   1 10.5590 3.60532   5
  -3 -16  -1 4.09949 4.35744   5
   3 -16   1 5.62735 6.72933   2
  -3  16  -1 7.37564 4.57778   4
  -3 -16   1 8.02447 4.79159   5
   3 -16  -1 9.05338 7.30183   2
   3 -16  -1 2.05450 2.85411   5
   0 -17   1 9.73587 4.82003   2
   0  17   1 12.6208 5.12282   4
   0 -17   1 10.2382 4.40394   5
   0 -17  -1 5.86383 4.73409   2
   0 -17  -1 8.79719 4.28768   5
  -1  17   1 15.6308 4.83209   4
   1 -17   1 8.49536 4.07403   5
   1 -17   1 3.71947 4.31571   2
  -1 -17  -1 8.01329 4.58622   2
  -1 -17  -1 9.80964 4.59564   5
  -1 -17   1 9.85827 4.13052   5
   1 -17  -1 2.05529 4.16114   2
  -1  17  -1 4.05793 3.99834   4
  -1 -17   1 5.05653 4.27774   2
   1 -17  -1 4.81826 4.41911   5
  -2 -17  -1 4.25185 4.43434   2
  -2 -17  -1 -3.5092 3.89806   5
  -2  17   1 0.46663 4.21897   4
   2 -17   1 7.27683 4.68873   2
   2 -17   1 3.84982 4.38848   3
  -2  17  -1 0.20492 4.34040   4
   2 -17  -1 0.05418 3.09260   5
  -2 -17   1 4.96071 4.58662   5
  -2 -17   1 4.96890 4.50982   2
   2 -17  -1 0.82405 4.47883   2
  -3 -17  -1 16.2764 5.70765   5
   3 -17   1 5.75489 4.71327   2
   3 -17   1 16.1351 5.25466   3
   3 -17   1 6.71744 3.63000   5
  -3 -17   1 5.46506 5.00077   5
   3 -17  -1 11.4297 3.33343   5
  -3  17  -1 7.56088 4.56046   4
   3 -17  -1 7.99785 5.19275   2
   0 -18   1 -1.7265 3.61833   5
   0 -18  -1 1.81694 3.81610   5
   0 -18  -1 2.66099 4.24273   2
   0  18  -1 2.70129 4.91423   4
   0  18   1 -1.3476 4.39594   4
   0 -18   1 -4.6838 3.84290   2
   1 -18   1 -1.2480 3.37267   5
   1 -18   1 2.81450 5.10421   2
  -1 -18  -1 4.05854 4.41314   2
  -1 -18  -1 -4.4919 3.70527   5
  -1  18   1 2.88330 4.17806   4
  -1 -18   1 0.13445 3.96105   2
   1  18   1 -3.1713 3.89922   4
  -1 -18   1 -1.7402 3.92843   5
   1 -18  -1 1.12945 3.62050   5
  -1  18  -1 4.27480 5.76703   4
  -2  18   1 16.6799 5.59110   4
  -2  18  -1 10.9649 5.23597   4
   0   0  -2 6347.66 234.931   1
   0   0   2 6142.44 234.841   1
   1   0  -2 -0.8231 0.54641   4
  -1   0   2 0.15286 0.51121   5
  -1   0   2 0.60512 0.75510   4
   1   0  -2 -0.1307 0.41197   3
  -1   0   2 0.81571 0.47889   2
   1   0  -2 0.06822 0.49134   2
  -1   0   2 0.62993 0.35735   3
  -2   0   2 526.112 19.1540   2
   2   0  -2 470.511 19.8351   4
   2   0   2 511.039 19.6108   2
   2   0  -2 526.903 19.2481   2
  -2   0   2 495.144 19.4973   5
  -2   0   2 476.866 19.8725   4
   2   0   2 502.056 19.8719   5
   2   0  -2 512.101 19.5517   5
   2   0   2 499.057 19.0399   4
  -3   0  -2 19.9910 1.97177   4
  -3   0   2 12.1341 2.43897   4
  -4   0   2 72.4483 5.38518   5
   4   0   2 71.8692 5.17606   5
   4   0  -2 70.3217 4.82471   5
   4   0  -2 78.2842 4.30570   2
  -4   0   2 61.1543 4.87200   4
   4   0   2 67.4548 4.57183   2
   4   0  -2 70.0862 4.84800   4
   4   0   2 70.6868 4.04807   4
   5   0  -2 10.1261 2.60389   5
   5   0   2 3.70807 2.11867   2
  -5   0   2 9.08860 2.87383   4
   5   0  -2 -0.0760 1.68378   2
   5   0   2 5.81813 2.89150   4
   5   0   2 3.01003 2.83989   5
   5   0  -2 -1.1230 2.19787   4
   6   0  -2 11.8391 2.23760   3
   6   0   2 0.33207 2.40718   2
   6   0  -2 7.63509 3.21885   4
   6   0  -2 6.27809 3.05928   5
  -6   0   2 5.01471 3.29343   4
   6   0  -2 3.76069 1.42574   3
   6   0   2 5.01109 2.43351   4
   7   0   2 -0.9946 2.70171   2
   7   0  -2 2.06345 2.24668   2
   7   0   2 -1.5863 2.25863   4
   0   1  -2 0.53606 0.40705   3
   0   1  -2 0.34872 0.41678   4
   0  -1   2 0.01248 0.42373   4
   0  -1   2 0.44878 0.46778   3
   0   1   2 0.01099 0.39207   4
   0  -1  -2 0.67441 0.43388   4
  -1   1   2 1967.19 66.6051   2
  -1   1   2 1606.58 66.2055   3
  -1   1   2 1651.48 66.7370   4
   1  -1   2 1858.26 66.6985   2
   1  -1   2 1754.11 66.2579   3
   1   1  -2 1541.28 66.7080   4
  -1   1   2 1868.10 66.2928   3
  -1  -1  -2 1786.82 66.7570   5
  -1   1   2 1865.07 66.1613   5
   1   1  -2 1943.02 66.6517   5
   1   1  -2 1824.39 66.2084   3
  -1  -1   2 1929.83 66.6753   5
   1  -1  -2 1961.35 66.6455   2
   1  -1  -2 1767.32 66.7875   4
   1   1   2 1792.09 66.7601   5
   1  -1  -2 1705.37 66.3256   3
  -1  -1   2 1601.29 66.7634   4
  -1   1  -2 1802.54 66.0703   4
  -1   1  -2 1707.55 66.1417   3
   2   1  -2 298.967 12.0375   5
  -2  -1  -2 284.883 12.1777   5
   2   1  -2 267.467 12.1383   4
   2  -1   2 307.843 12.0472   2
  -2   1   2 296.243 12.2456   4
  -2   1   2 284.320 11.5382   5
   2  -1   2 298.517 11.3052   4
  -2   1   2 320.169 11.7598   2
   2   1  -2 285.878 11.2074   2
   2  -1   2 287.018 11.0721   3
   2   1   2 315.207 12.3463   5
   2  -1  -2 287.075 11.6037   5
   2   1   2 305.747 11.5268   4
   2  -1  -2 265.732 11.2192   3
   2  -1  -2 305.950 11.8348   2
  -2  -1   2 286.441 11.1303   2
  -2  -1   2 315.924 12.1383   5
   2  -1  -2 262.053 12.0305   4
  -2   1  -2 295.897 11.3466   4
  -2  -1   2 302.996 12.3177   4
   2  -1  -2 287.018 11.3008   3
   3   1  -2 1824.37 66.6189   2
  -3   1   2 1765.50 66.9529   2
  -3   1   2 1688.01 67.0068   5
   3  -1   2 1808.86 67.4520   2
  -3   1   2 1850.85 67.8425   4
   3   1  -2 1679.25 67.6575   4
   3  -1   2 1699.35 66.6652   4
   3  -1   2 1774.68 67.7071   5
   3  -1  -2 1725.76 66.2589   3
  -3  -1   2 1726.34 67.7630   4
  -3   1  -2 1890.77 66.8397   4
   3  -1  -2 1892.93 67.2540   2
  -3  -1   2 1806.61 67.5655   5
   3  -1  -2 1720.28 66.2887   3
   3  -1  -2 1760.46 67.1855   5
   3  -1  -2 1871.31 68.4224   4
   3   1   2 1826.82 67.2144   2
   3   1   2 1754.39 66.9011   4
   3   1   2 1850.21 67.9858   5
   4  -1   2 80.3894 5.43436   5
   4   1  -2 78.1492 4.28928   2
   4  -1   2 83.0850 4.34877   4
   4   1  -2 78.6240 5.26111   4
  -4   1   2 81.7977 5.53447   4
   4  -1   2 84.7799 5.29253   2
  -4   1   2 75.8525 4.52069   2
   4   1  -2 69.9858 5.06651   5
   4   1   2 84.1814 5.67296   5
   4   1   2 81.8794 4.77801   2
   4  -1  -2 81.2051 4.82531   2
  -4   1  -2 85.4903 4.56156   4
   4   1   2 78.0415 4.47334   4
   4  -1  -2 79.2041 3.67471   3
   4  -1  -2 77.1898 3.59450   3
   4  -1  -2 77.5084 4.91269   5
  -4  -1   2 84.6042 5.42320   5
   4  -1  -2 72.8552 5.07981   4
  -4  -1   2 84.5018 5.55632   4
   5   1  -2 103.599 5.70550   2
   5   1  -2 115.478 7.20644   5
  -5   1   2 115.079 7.48154   4
   5  -1   2 110.288 7.48288   5
   5   1  -2 98.4851 6.79663   4
   5  -1   2 111.819 6.87145   2
   5  -1  -2 109.800 5.13172   3
  -5  -1   2 116.672 7.39637   4
   5  -1  -2 102.700 4.95425   3
   5   1   2 102.081 7.51191   5
  -5  -1   2 111.266 7.12646   5
   5  -1  -2 102.107 6.75111   5
   5   1   2 102.633 5.95211   4
   5  -1  -2 116.857 6.92479   4
   5   1   2 122.211 6.59610   2
  -5   1  -2 121.139 6.20996   4
   5  -1  -2 95.5822 6.51831   2
   6  -1   2 40.1731 2.77773   3
   6   1  -2 22.4639 4.80073   4
   6   1  -2 28.1077 4.98560   5
   6  -1   2 29.2269 3.63851   4
   6   1  -2 27.5659 3.54543   2
   6  -1   2 45.0895 4.86631   2
  -6   1   2 45.5811 5.32045   4
   6  -1  -2 31.3841 6.71893   5
   6  -1  -2 36.3798 4.77333   4
   6  -1  -2 36.1611 2.85536   3
   6   1   2 33.3819 4.21898   2
   6  -1  -2 35.9444 3.21922   3
   6   1   2 38.9070 4.14070   4
   6  -1  -2 26.0244 4.10845   2
  -7   1   2 4.45981 3.88614   4
   7  -1   2 9.98092 3.57426   2
   7   1  -2 9.29211 2.13051   3
   7   1  -2 9.83468 2.47189   2
   7   1  -2 4.87800 1.64902   3
   7  -1   2 6.47903 2.48379   4
   7  -1  -2 9.54298 3.04587   2
   7   1   2 10.0915 3.23426   2
   7  -1  -2 12.3086 2.68560   3
   7   1   2 7.61480 2.92167   4
   0  -2   2 814.140 30.9132   3
   0   2   2 762.098 31.0286   4
   0  -2  -2 788.088 31.0490   4
   0   2  -2 811.638 30.8911   2
   0   2  -2 836.081 30.9214   3
   0   2   2 885.594 31.2441   2
   0   2   2 792.294 30.8026   5
   0  -2  -2 916.742 31.2726   2
   0  -2   2 807.723 30.9033   2
   0  -2  -2 815.307 30.8195   5
  -1   2   2 3137.75 113.287   3
   1   2  -2 3014.73 113.762   4
  -1   2   2 3281.85 113.648   2
  -1   2   2 3108.34 113.727   4
   1  -2   2 3001.31 113.248   3
  -1  -2   2 2773.15 113.685   4
   1  -2  -2 2964.61 113.673   4
  -1   2  -2 3150.88 113.601   2
  -1   2  -2 2988.56 113.149   3
   1   2   2 3124.23 113.688   5
  -2   2   2 26.2552 2.07628   2
   2   2  -2 23.9072 2.34014   5
   2  -2   2 23.8414 2.20681   2
   2   2  -2 22.9211 2.26619   4
  -2   2   2 20.2185 2.18699   4
   2  -2   2 23.3151 1.65212   3
  -2  -2  -2 25.4085 2.44701   5
   2  -2   2 23.3650 1.56534   4
   2  -2  -2 23.4291 1.63893   3
  -2   2  -2 22.2871 1.62517   4
   2  -2  -2 28.5376 1.88834   3
   2  -2  -2 29.6351 2.37539   2
  -2   2  -2 23.7322 2.12015   2
   2  -2  -2 25.5068 2.21381   4
   2  -2  -2 24.0986 1.67983   5
   2   2   2 27.7641 2.43035   5
  -2  -2   2 18.7268 2.31380   4
  -2  -2   2 26.6924 2.46065   5
  -3   2   2 2038.92 74.4534   2
   3   2  -2 1920.91 74.9089   5
   3   2  -2 1983.06 75.0844   4
   3  -2   2 1898.48 73.8986   4
   3  -2   2 2008.50 74.8188   2
   3  -2   2 1935.69 73.5986   3
  -3  -2  -2 2003.20 75.3088   5
  -3   2   2 2055.78 75.0652   4
   3  -2   2 2029.89 74.8572   5
  -3  -2   2 2075.39 75.0836   5
   3   2   2 2006.91 75.2536   5
   3  -2  -2 1878.33 73.7108   3
   3  -2  -2 1945.06 74.1859   5
  -3  -2   2 1924.93 75.0281   4
  -3   2  -2 2023.48 74.0656   4
  -3   2  -2 1950.90 74.6460   2
   3  -2  -2 1955.33 73.8194   3
   3  -2  -2 2039.95 74.6824   2
   3   2   2 1948.72 74.2769   4
   3  -2  -2 1968.63 74.8346   4
  -4   2   2 78.6238 5.35438   4
   4   2  -2 73.1525 5.19728   5
   4  -2   2 72.9779 4.08708   4
   4  -2   2 71.7497 5.03311   5
   4   2  -2 70.0381 3.73259   2
   4   2  -2 67.6119 5.01678   4
   4  -2   2 76.1216 5.05447   2
   4  -2   2 72.1602 3.61286   3
  -4   2   2 66.4630 4.41814   2
  -4  -2  -2 76.1723 5.57222   5
  -4  -2   2 79.3134 5.32776   4
   4  -2  -2 70.0719 3.87189   3
   4   2   2 77.0401 4.48757   4
  -4   2  -2 79.2886 4.37480   4
   4   2   2 73.4297 4.43538   2
   4   2   2 80.1768 5.54532   5
   4  -2  -2 71.0863 3.69734   3
   4  -2  -2 78.8561 4.93108   2
   4  -2  -2 75.2794 4.94695   4
  -4  -2   2 80.0531 5.35021   5
   5  -2   2 53.3285 5.28571   5
   5  -2   2 54.6127 3.38962   3
   5  -2   2 51.6079 5.07421   2
   5   2  -2 46.6124 3.46338   2
  -5   2   2 49.8524 4.26407   2
   5   2  -2 52.9101 4.96077   4
  -5   2   2 62.8128 5.80520   4
   5  -2  -2 48.4958 4.80767   4
   5  -2  -2 51.2405 4.75235   2
   5  -2  -2 53.0133 3.67752   3
  -5  -2   2 58.5237 5.58555   5
   5   2   2 46.1732 5.76718   5
  -5   2  -2 56.2889 4.29821   4
   5   2   2 57.2761 4.65871   2
   5   2   2 63.2396 4.53895   4
   5  -2  -2 50.1318 4.66771   5
   6  -2   2 15.4959 2.65292   3
   6  -2   2 18.9655 3.74895   2
   6  -2   2 5.36592 3.96950   5
  -6   2   2 12.8568 3.95949   4
   6   2  -2 19.8587 3.86951   4
   6   2  -2 11.1342 2.07097   2
   6  -2   2 8.58885 2.37915   4
   6   2   2 11.2863 2.91172   4
   6  -2  -2 18.4537 3.55015   5
   6  -2  -2 10.9531 3.32079   4
   6  -2  -2 15.8461 3.38356   2
  -6  -2   2 12.0492 3.76297   5
   6   2   2 13.0346 2.76795   2
  -7   2   2 52.0050 6.44417   4
   7  -2   2 45.5505 4.27835   4
   7  -2   2 49.4670 4.10855   3
   7  -2   2 44.0210 6.11640   2
   7   2   2 41.2906 4.84145   4
   7  -2  -2 47.1880 5.79996   2
   7  -2  -2 54.3229 4.61694   3
   7   2   2 40.7523 5.13175   2
   0  -3   2 1.21682 0.85194   3
   0  -3  -2 0.31825 0.63187   5
   0  -3   2 -0.2542 0.57224   2
   0   3   2 0.77171 0.78296   2
   0   3  -2 0.81751 0.66925   2
   0   3   2 -0.1207 0.54075   5
   0   3   2 1.28928 0.79461   4
   0  -3  -2 0.62565 0.89967   2
   0   3  -2 2.41386 0.91158   3
   1   3  -2 3010.94 114.032   4
  -1  -3  -2 3111.97 113.939   5
   1  -3   2 3025.25 113.858   2
  -1   3   2 2895.36 113.914   4
   1   3  -2 2941.17 113.123   2
   1   3  -2 3118.83 113.402   3
  -1   3   2 3164.07 113.946   2
  -1   3   2 3144.16 113.573   3
   1  -3   2 3072.28 113.551   3
   1   3   2 3120.99 113.926   5
  -1   3  -2 3002.16 113.815   2
   1  -3  -2 2908.76 113.873   4
   1  -3  -2 3160.24 113.682   3
   1   3   2 3058.40 113.751   2
   1  -3  -2 3207.18 114.071   2
  -1   3  -2 2959.01 113.426   3
  -2  -3  -2 446.579 17.7415   5
   2   3  -2 455.283 17.7117   5
   2   3  -2 441.655 16.4037   3
   2  -3   2 415.827 16.8018   3
  -2   3   2 412.371 16.4990   3
  -2   3   2 420.152 17.5246   4
   2  -3   2 444.993 17.5421   2
  -2   3   2 423.273 16.5285   3
   2   3  -2 411.877 17.6261   4
  -2   3   2 445.511 17.4041   2
   2  -3  -2 418.962 16.4338   5
  -2   3  -2 433.512 16.8693   4
  -2   3  -2 428.629 17.4738   2
  -2  -3   2 454.533 17.7329   5
   2  -3  -2 437.463 17.0176   3
   2  -3  -2 446.800 17.5822   2
   2  -3  -2 424.269 17.4863   4
   2   3   2 471.820 18.2910   5
  -2   3  -2 402.111 16.3409   3
   3  -3   2 1056.04 40.6605   3
   3  -3   2 1037.48 40.7818   4
  -3  -3  -2 1103.13 42.1061   5
  -3   3   2 1086.13 41.4499   2
   3   3  -2 1071.87 41.9373   5
  -3   3   2 1043.91 41.7670   4
   3   3  -2 1010.20 41.8238   4
   3   3   2 1064.01 41.2799   4
   3   3   2 1093.59 42.1743   5
  -3   3  -2 1067.71 41.5871   2
   3  -3  -2 1167.12 41.8281   2
   3  -3  -2 1062.65 40.8698   3
   3  -3  -2 1099.82 40.8307   5
   3  -3  -2 1091.90 41.7194   4
  -3   3  -2 1115.09 40.9777   4
   4  -3   2 86.8347 5.68102   2
   4  -3   2 88.2606 5.49864   5
  -4   3   2 80.8275 5.05461   2
  -4  -3  -2 88.0381 6.10348   5
   4   3  -2 84.5447 5.77595   5
  -4   3   2 88.4565 5.78779   4
   4   3  -2 80.3840 5.58891   4
   4  -3   2 79.6669 4.50955   4
   4  -3   2 82.2845 4.38792   3
   4  -3  -2 89.9791 4.97442   5
   4   3   2 84.2303 4.76347   2
   4  -3  -2 79.5033 5.24942   4
   4   3   2 78.7905 4.97797   4
   4  -3  -2 100.647 5.72771   2
   4  -3  -2 88.2310 4.68173   3
   4   3   2 80.3308 5.95781   5
  -4  -3   2 90.6444 5.96131   5
  -4   3  -2 88.6308 4.87293   4
   5   3  -2 88.9118 6.68161   4
   5  -3   2 96.3153 6.78822   5
  -5   3   2 105.965 7.06508   4
   5   3  -2 88.3957 6.92380   5
   5  -3   2 98.3596 5.24076   3
   5  -3   2 94.1731 6.75718   2
  -5   3   2 89.7814 5.92669   2
   5  -3   2 88.7874 5.72137   4
   5  -3  -2 100.356 6.54051   4
   5  -3  -2 101.762 6.59660   2
  -5  -3   2 100.890 7.36977   5
   5   3   2 83.8909 8.12901   5
  -5   3  -2 111.302 5.99048   4
   5   3   2 93.2520 6.52415   2
   5   3   2 95.4856 6.07271   4
   5  -3  -2 97.0839 7.34812   3
   5  -3  -2 93.0353 6.01958   5
   6  -3   2 3.45895 2.01669   4
   6   3  -2 2.06379 2.98609   4
   6  -3   2 1.86712 2.04552   3
   6  -3   2 2.09550 2.43406   5
  -6   3   2 0.03973 3.00010   4
   6  -3   2 4.06516 2.92363   2
   6  -3  -2 2.67139 2.59509   5
   6   3   2 4.23665 2.22499   2
   6  -3  -2 1.83078 2.75598   2
  -6  -3   2 1.12706 3.08423   5
   6  -3  -2 2.30755 2.84177   4
   6  -3  -2 3.86529 2.20885   3
   6   3   2 1.13608 2.58225   4
   7  -3   2 16.7112 2.95651   4
   7  -3   2 11.3295 3.01402   3
   7  -3   2 9.59314 4.15707   2
  -7   3   2 18.7553 4.85508   4
   7   3   2 13.5703 3.55983   4
   7   3   2 13.6570 3.22075   2
   7  -3  -2 23.8798 4.22830   3
   7  -3  -2 12.3894 3.97981   2
   7  -3  -2 6.04382 3.55241   5
   0  -4   2 652.449 26.0233   3
   0   4  -2 698.156 26.0750   3
   0   4   2 643.508 26.2490   4
   0  -4  -2 702.367 26.0160   5
   0   4   2 688.821 26.4312   2
   0   4   2 658.865 26.0646   3
   0   4   2 670.250 25.9377   5
   0  -4  -2 725.483 26.5248   2
   0   4  -2 686.506 26.0910   2
   0  -4   2 673.993 26.1209   2
   1  -4   2 620.618 24.7292   2
  -1  -4  -2 670.201 24.8781   5
  -1   4   2 625.740 24.8487   4
   1  -4   2 592.507 24.3876   3
   1   4  -2 648.676 24.2955   3
  -1   4   2 625.365 24.4169   3
   1   4  -2 648.890 24.0776   2
  -1   4   2 616.433 24.7848   2
  -1  -4   2 637.783 24.8736   5
  -1   4  -2 660.791 24.7750   2
   1   4   2 618.924 24.7269   5
  -1   4  -2 631.206 24.3386   3
  -1  -4   2 605.404 24.0510   3
   1  -4  -2 657.871 24.5886   3
   1  -4  -2 607.722 24.7410   4
   1   4   2 649.053 24.6730   2
   1  -4  -2 685.132 25.0871   2
  -1  -4   2 640.124 24.1243   2
   1  -4  -2 606.885 23.8031   5
   2   4  -2 226.789 11.0812   4
   2   4  -2 256.097 11.2049   5
  -2   4   2 254.840 10.2397   3
  -2   4   2 243.512 10.1868   3
   2   4  -2 265.493 10.0987   3
  -2  -4  -2 264.867 11.3538   5
   2  -4   2 251.653 11.0803   2
   2  -4   2 246.242 10.4714   3
  -2   4   2 243.294 11.0479   4
  -2  -4   2 262.916 11.3189   5
  -2   4  -2 257.668 11.0229   2
   2   4   2 260.607 11.2804   5
   2   4   2 258.342 10.6500   2
   2  -4  -2 254.769 11.2245   2
   2  -4  -2 260.578 10.6983   3
  -2   4  -2 253.069 10.4961   4
  -2   4  -2 243.393 10.0764   3
   3  -4   2 240.774 10.0648   3
   3   4  -2 228.456 11.0189   4
  -3  -4  -2 252.056 11.3885   5
  -3   4   2 239.205 10.6860   2
   3   4  -2 236.286 11.1203   5
   3   4  -2 223.478 9.17437   3
  -3   4   2 236.816 10.9611   4
   3  -4   2 240.541 11.0042   2
   3  -4  -2 236.957 9.70550   5
   3  -4  -2 235.502 10.7939   4
  -3   4  -2 246.992 10.2329   4
   3   4   2 244.297 11.2874   5
  -3   4  -2 230.151 10.7376   2
   3  -4  -2 213.953 11.5844   2
   3  -4  -2 239.743 10.2328   3
  -3  -4   2 245.866 11.2820   5
   3   4   2 231.050 11.2888   4
  -4   4   2 2.76281 1.93240   2
   4  -4   2 8.17521 2.51875   2
  -4   4   2 2.59923 2.35051   4
   4  -4   2 5.93321 1.90495   3
   4   4  -2 4.25372 2.31781   5
   4  -4   2 3.28019 1.89565   5
   4  -4   2 4.46862 1.62608   4
   4   4  -2 8.92187 2.71273   4
  -4  -4  -2 6.80836 2.81803   5
   4  -4  -2 4.46557 2.28944   2
  -4  -4   2 2.72191 2.27301   5
   4  -4  -2 7.10373 2.46464   4
   4  -4  -2 6.22967 2.47671   3
  -4   4  -2 8.34359 2.19845   4
  -4   4  -2 6.90873 2.26324   2
   4  -4  -2 5.08532 1.65832   5
   4   4   2 3.86601 1.88787   4
  -5   4   2 28.3596 3.96182   2
   5  -4   2 26.3721 4.21804   5
   5   4  -2 28.3709 4.52811   5
   5  -4   2 25.4413 4.61900   2
  -5  -4  -2 33.0803 5.25493   5
   5  -4   2 30.0990 3.40226   3
  -5   4   2 31.2053 4.71023   4
   5  -4   2 25.9020 3.19511   4
   5   4  -2 38.8889 8.08789   4
   5  -4  -2 32.1688 4.48236   2
   5  -4  -2 39.9274 3.82186   3
   5   4   2 30.9828 3.45463   2
   5   4   2 27.7342 4.07804   4
  -5   4  -2 37.3318 4.04161   4
   5  -4  -2 29.1450 3.70477   5
   5  -4  -2 29.4940 4.19003   4
  -5  -4   2 26.4404 5.04318   5
   6  -4   2 1.50964 3.01790   2
   6  -4   2 1.08907 2.72002   5
  -6   4   2 -0.9692 3.13812   4
  -6   4   2 2.87183 2.32076   2
   6  -4   2 4.46186 2.34941   3
   6  -4  -2 1.71923 2.23834   3
   6  -4  -2 -0.0644 3.03107   2
  -6   4  -2 1.33414 2.94497   4
   6  -4  -2 0.25766 2.35357   5
  -6  -4   2 -2.0802 3.13323   5
   6   4   2 2.51271 2.10190   2
   6  -4  -2 4.95245 2.96878   4
   6   4   2 4.13555 2.80286   4
  -7   4   2 35.7339 6.22601   4
   7  -4   2 39.7378 4.53451   3
   7  -4   2 37.0429 6.14196   2
   7  -4  -2 28.5401 6.92036   5
   7  -4  -2 47.2247 5.20801   3
   7   4   2 24.9310 5.13311   4
   7  -4  -2 36.8817 5.98161   2
   7   4   2 38.8711 4.40090   2
   0  -5  -2 1.75830 1.21665   2
   0   5   2 -0.3727 0.76746   5
   0   5  -2 1.02573 1.05322   3
   0  -5   2 -0.4125 0.93487   2
   0   5   2 0.29096 0.93560   3
   0  -5   2 0.88536 1.12529   3
   0  -5  -2 0.04940 0.87693   5
   0   5  -2 1.31041 0.92454   2
   0   5   2 -0.3421 0.91344   2
   1  -5   2 260.158 11.3793   2
   1  -5   2 254.184 11.0530   3
  -1   5   2 263.464 11.0661   3
  -1   5   2 249.277 11.3439   4
   1   5  -2 260.411 10.7018   2
  -1  -5  -2 274.291 11.4431   5
  -1  -5  -2 285.276 11.3870   2
   1   5  -2 269.928 10.9174   3
  -1  -5   2 264.490 11.5005   5
   1  -5  -2 250.451 10.4251   5
  -1  -5   2 279.162 10.8551   2
   1   5   2 280.529 11.3246   2
  -1  -5   2 251.713 10.6623   3
  -1   5  -2 252.730 10.9109   3
   1  -5  -2 251.599 11.1188   3
   1   5   2 272.407 11.3738   5
   1  -5  -2 281.295 11.7391   2
   2   5  -2 239.793 11.0866   5
  -2   5   2 249.156 10.9944   2
  -2   5   2 246.957 11.0635   4
   2  -5   2 233.449 10.4246   3
   2   5  -2 223.700 11.0511   4
   2   5  -2 252.484 9.73549   2
   2   5  -2 249.651 10.0748   3
  -2   5   2 243.713 10.2095   3
   2   5   2 259.538 11.2469   5
  -2   5  -2 245.925 10.9574   2
   2  -5  -2 253.619 11.3037   2
   2  -5  -2 243.348 10.6508   3
  -2   5  -2 243.746 10.4521   4
   2  -5  -2 239.435 10.8722   4
   2   5   2 263.555 10.6381   2
  -2   5  -2 236.781 10.0842   3
  -3   5   2 322.579 12.9409   3
  -3   5   2 343.697 14.7915   4
   3   5  -2 326.598 14.9013   4
  -3  -5  -2 331.889 15.0771   5
   3  -5   2 361.827 15.0339   2
  -3   5   2 348.763 14.5978   2
   3   5  -2 320.111 14.8281   5
   3  -5   2 333.206 14.5633   3
   3   5  -2 349.721 13.2050   3
  -3   5   2 320.147 12.9341   3
  -3   5  -2 323.397 14.5528   2
  -3  -5   2 336.294 15.1221   5
   3  -5  -2 339.881 13.2364   5
  -3   5  -2 339.116 14.0242   4
   3  -5  -2 312.726 14.3738   4
   3   5   2 335.941 13.9228   2
   3  -5  -2 350.791 14.9827   2
  -4   5   2 122.088 7.36089   4
   4  -5   2 109.053 7.31273   2
   4  -5   2 117.992 6.67294   5
   4   5  -2 113.225 4.93006   3
   4   5  -2 106.006 7.26622   4
  -4  -5  -2 113.760 7.72072   5
   4  -5   2 109.727 6.17384   3
  -4   5   2 113.183 6.81701   2
  -4  -5   2 114.910 7.64718   5
   4  -5  -2 106.628 6.67665   4
  -4   5  -2 114.739 6.92351   2
   4  -5  -2 115.599 7.31509   2
   4   5   2 108.466 7.46235   5
   4  -5  -2 114.026 6.36207   3
   4   5   2 108.368 6.72292   4
   4  -5  -2 103.976 5.62480   5
  -4   5  -2 120.047 6.40736   4
   5  -5   2 37.7650 4.97837   2
   5  -5   2 39.7745 3.91330   3
   5   5  -2 35.5558 4.86122   4
  -5  -5  -2 38.1506 5.34632   5
  -5   5   2 27.9491 4.13253   2
   5  -5   2 23.5575 4.15696   5
  -5   5   2 29.3491 4.66724   4
   5   5   2 36.2207 3.46903   2
  -5   5  -2 30.1975 6.15902   4
   5  -5  -2 30.7193 4.78146   2
  -5  -5   2 37.4397 5.37894   5
   5   5   2 32.0823 4.34409   4
   5  -5  -2 36.9621 4.11626   3
   5  -5  -2 26.5595 4.21772   5
  -5   5  -2 35.9741 4.50365   2
   5  -5  -2 29.5892 4.09859   4
  -6   5   2 34.5494 5.98663   4
   6  -5   2 30.2174 5.13840   5
   6  -5   2 36.4083 4.35290   3
   6  -5  -2 29.4947 5.69892   2
   6  -5  -2 34.6454 4.19923   5
  -6   5  -2 38.4952 4.81932   4
   6   5   2 29.7596 4.88315   4
  -6  -5   2 31.3087 6.26538   5
   6  -5  -2 31.7727 4.90304   4
   6  -5  -2 31.1677 4.69241   3
   7  -5   2 16.9381 4.67966   2
   7  -5   2 17.1377 3.69318   3
  -7   5   2 3.50271 7.43711   4
   7  -5  -2 13.5110 4.44790   2
  -7  -5   2 14.2362 4.94488   5
   7   5   2 14.4257 5.19394   4
   7  -5  -2 19.4418 4.37949   3
  -7   5  -2 8.08476 3.43474   4
   0   6   2 1123.62 43.0858   2
   0  -6   2 1124.23 42.6982   2
   0   6  -2 1101.18 42.5590   2
   0  -6   2 1121.98 42.5054   3
   0  -6  -2 1128.30 42.4707   5
   0   6   2 1091.34 42.3140   5
   0  -6  -2 1135.41 43.0510   2
   0   6  -2 1105.42 42.4593   3
   0   6   2 1086.97 42.4940   3
  -1   6   2 411.571 16.8015   3
  -1  -6  -2 435.029 17.1881   2
  -1   6   2 400.980 17.2237   2
   1   6  -2 417.942 17.1376   3
  -1  -6  -2 426.783 17.2577   5
  -1   6   2 397.584 17.1900   4
   1  -6   2 413.333 17.2563   2
   1   6  -2 429.257 16.5854   2
   1  -6   2 405.852 16.8796   3
   1  -6  -2 407.360 16.2596   5
  -1   6  -2 415.577 17.1470   2
   1   6   2 445.278 17.1707   2
   1  -6  -2 415.498 16.9834   3
  -1   6  -2 414.047 16.7598   3
   1   6   2 407.576 17.0844   5
  -1  -6   2 404.592 16.4432   3
  -1  -6   2 415.384 16.6731   2
   1  -6  -2 414.594 17.5250   2
  -1  -6   2 413.409 17.3146   5
   2   6  -2 38.0950 2.88281   3
   2   6  -2 37.0587 2.49587   2
   2  -6   2 34.5940 3.60097   3
  -2   6   2 32.7878 2.97256   3
  -2   6   2 34.1566 3.49216   2
   2  -6   2 36.5777 3.64300   2
  -2  -6  -2 36.4930 3.89433   5
   2   6  -2 34.7891 3.55148   5
  -2  -6   2 39.2759 3.93734   5
   2  -6  -2 36.9532 3.50312   3
   2   6   2 37.3701 3.27116   2
   2  -6  -2 33.9953 3.97112   2
   2  -6  -2 34.5821 3.24862   4
  -2   6  -2 35.9915 2.99253   3
   2   6   2 32.3031 3.57026   5
  -2   6  -2 34.6724 3.37693   2
  -2   6  -2 32.1892 3.02531   4
  -2  -6   2 34.6495 2.71424   2
  -3   6   2 469.320 18.2384   3
  -3   6   2 460.692 18.2127   3
   3   6  -2 451.957 19.9356   5
  -3  -6  -2 478.295 20.2435   5
  -3   6   2 465.851 19.7347   4
   3   6  -2 456.982 19.9914   4
  -3   6   2 472.395 19.6642   2
   3  -6   2 475.994 20.0136   2
   3  -6   2 468.992 19.0630   3
   3   6  -2 477.576 18.3584   3
   3   6   2 481.293 19.1518   2
  -3   6  -2 469.145 19.7534   2
   3   6   2 450.151 19.9554   5
   3  -6  -2 470.654 18.0587   5
  -3  -6   2 467.326 20.1878   5
   3  -6  -2 459.472 19.5213   4
   3  -6  -2 452.274 19.1762   3
   3  -6  -2 445.082 19.9962   2
  -3   6  -2 479.667 19.1598   4
  -3   6  -2 475.415 18.0858   3
   4   6  -2 292.764 11.7099   3
   4   6  -2 259.007 13.7886   5
  -4   6   2 302.473 13.8817   4
  -4   6   2 299.603 13.5648   2
   4  -6   2 301.124 12.8479   3
   4  -6   2 301.268 14.0566   2
  -4  -6  -2 286.245 14.4169   5
   4   6  -2 277.580 13.9263   4
   4   6   2 286.398 14.1727   5
   4  -6  -2 273.165 12.9151   3
  -4   6  -2 273.790 13.4577   2
  -4  -6   2 284.518 14.1721   5
   4   6   2 291.441 13.0207   2
   4  -6  -2 281.376 13.2692   4
   4   6   2 303.260 13.4891   4
  -4   6  -2 279.610 12.8230   4
   4  -6  -2 284.691 13.9960   2
   4  -6  -2 281.988 11.9111   5
   5   6  -2 -2.5682 2.64794   4
   5  -6   2 1.74188 2.36963   5
   5  -6   2 3.22129 2.72467   2
  -5   6   2 -1.9560 2.60002   4
  -5   6   2 0.60348 2.19783   2
   5  -6   2 1.58685 2.32169   3
   5   6  -2 -0.9990 1.36073   3
  -5  -6  -2 -1.0238 3.15118   5
   5  -6  -2 0.10919 2.33976   4
  -5   6  -2 -2.9857 2.35737   4
  -5  -6   2 -1.1985 2.54231   5
   5  -6  -2 -1.8148 2.17451   3
   5  -6  -2 -1.9558 2.34796   2
   5   6   2 0.15671 1.63982   2
   5   6   2 -3.4135 1.61463   2
   5   6   2 1.99632 2.46108   4
   5  -6  -2 1.52267 1.76815   5
   6  -6   2 23.0885 4.48017   3
   6  -6   2 26.7426 5.24015   2
  -6   6   2 35.5919 5.78740   4
  -6  -6  -2 43.0431 6.86855   5
   6  -6   2 22.0750 4.02814   5
   6  -6  -2 29.3187 4.96276   3
  -6  -6   2 25.2683 5.48563   5
   6  -6  -2 31.1304 3.88995   5
   6  -6  -2 30.9860 5.49110   2
  -6   6  -2 28.3961 4.66673   4
   6   6   2 20.7824 4.45540   4
   6   6   2 26.8060 3.73221   2
   7  -6   2 13.3437 4.60751   2
   7  -6   2 15.5044 4.56034   3
  -7   6   2 17.2209 4.88995   4
  -7  -6   2 8.40772 4.75551   5
  -7   6  -2 10.3232 3.75173   4
   7  -6  -2 19.8749 4.51383   3
   7  -6  -2 17.1689 4.89062   2
   7   6   2 14.2060 3.02570   2
   0  -7  -2 1.37099 1.37977   5
   0   7   2 0.46744 1.37912   3
   0  -7   2 0.04173 1.31778   3
   0  -7   2 3.01485 1.49907   2
   0   7  -2 5.00790 1.68799   3
   0  -7   2 1.06266 1.37335   5
   0   7   2 0.11055 1.17433   5
   0   7   2 -0.0602 1.28028   2
   0   7  -2 0.04524 1.17936   2
   0  -7  -2 -0.0509 1.49453   2
   1   7  -2 1107.49 41.2757   2
  -1   7   2 1077.09 42.0025   2
  -1  -7  -2 1096.00 41.9533   5
   1   7  -2 1086.09 41.3669   3
  -1   7   2 1083.68 42.0153   4
  -1   7   2 1039.81 41.4086   3
  -1  -7  -2 1061.99 41.7603   2
   1  -7   2 1091.93 42.0335   2
   1  -7   2 1079.43 41.6004   3
  -1  -7   2 1125.53 41.4830   2
   1  -7  -2 1041.77 40.9073   5
  -1  -7   2 1092.58 42.0946   5
   1   7   2 1058.49 41.2789   3
   1   7   2 1108.68 41.8197   5
  -1   7  -2 1067.57 41.8167   2
   1  -7  -2 1057.07 41.6300   3
   1  -7  -2 1060.26 42.2736   2
  -1   7  -2 1033.28 41.3187   3
  -1  -7   2 1026.45 41.0178   3
   1   7   2 1155.66 41.8855   2
   2  -7   2 679.238 26.8671   3
   2   7  -2 694.033 26.1015   2
  -2   7   2 638.835 27.2131   2
   2   7  -2 675.727 26.5164   3
  -2   7   2 683.056 27.4186   4
   2  -7   2 678.907 27.5187   2
  -2  -7  -2 699.999 27.6551   5
   2   7  -2 659.358 27.3262   5
  -2   7   2 655.271 26.4729   3
   2  -7  -2 651.492 25.7254   5
  -2   7  -2 678.188 26.4229   3
  -2   7  -2 664.360 26.8083   4
   2  -7  -2 695.270 27.8434   2
   2   7   2 691.817 26.8602   2
  -2  -7   2 682.118 27.6515   5
   2   7   2 668.188 27.3761   5
  -2  -7   2 670.773 26.2156   2
   2  -7  -2 672.583 27.0054   3
  -2   7  -2 675.307 27.2890   2
   3   7  -2 54.6061 5.12460   4
   3   7  -2 68.1043 4.53376   3
  -3   7   2 62.3803 3.90256   3
   3  -7   2 62.7721 5.26484   2
   3  -7   2 57.7338 4.65474   3
  -3   7   2 62.6498 4.89453   2
  -3   7   2 61.0042 3.95546   3
  -3   7   2 62.3106 5.13312   4
   3   7  -2 56.6799 4.13682   2
   3   7  -2 63.1180 5.39143   5
  -3  -7  -2 70.6571 5.53775   5
  -3   7  -2 62.5983 4.86793   2
   3   7   2 58.1010 4.25809   2
  -3   7  -2 60.6115 7.60598   4
  -3  -7   2 53.6183 5.27817   5
   3   7   2 70.8372 6.60178   5
   3  -7  -2 65.3930 4.84970   3
   3  -7  -2 63.4694 5.48276   2
   3  -7  -2 63.7467 4.70322   4
   4   7  -2 101.133 9.25550   5
  -4   7   2 117.990 7.57298   4
   4   7  -2 99.7832 7.32009   4
   4   7  -2 111.128 5.49472   3
  -4   7   2 100.741 6.91060   2
   4  -7   2 96.3373 6.45186   3
  -4  -7  -2 98.4661 7.81146   5
   4  -7   2 93.1099 7.29164   2
   4   7   2 94.4966 6.80771   4
   4   7   2 100.660 6.00435   2
   4  -7  -2 98.5785 7.63880   2
  -4   7  -2 101.877 6.97965   2
   4  -7  -2 107.704 5.24231   5
   4  -7  -2 99.9378 6.61834   4
  -4   7  -2 107.397 6.58891   4
   4  -7  -2 107.460 6.80871   3
  -4  -7   2 100.836 7.65564   5
  -5   7   2 26.9721 4.90969   4
   5  -7   2 28.0609 4.14444   5
   5   7  -2 36.7174 3.11796   3
  -5  -7  -2 31.0682 5.53404   5
   5  -7   2 26.6295 5.18278   2
   5  -7   2 36.2058 4.38997   3
   5   7   2 25.8368 3.56444   2
   5   7   2 31.2072 5.13926   4
  -5   7  -2 20.2367 4.16481   4
   5  -7  -2 29.1430 3.10327   5
   5  -7  -2 32.9079 5.29329   2
  -5  -7   2 23.8800 4.76901   5
   5  -7  -2 28.6575 4.29578   4
   5  -7  -2 32.9384 4.57970   3
  -6  -7  -2 0.06218 3.51411   5
   6   7  -2 1.57061 2.04879   3
   6  -7   2 -3.8104 2.80104   2
   6  -7   2 1.29163 2.78451   3
   6  -7   2 2.77627 2.78478   5
  -6   7   2 7.41452 4.01606   4
   6  -7  -2 -0.0351 2.51748   5
   6   7   2 1.50350 3.73099   4
   6  -7  -2 0.61214 3.12256   2
  -6   7  -2 -6.1719 2.69649   4
   6   7   2 3.97830 2.28476   2
   6   7   2 -4.2401 1.97759   2
  -6  -7   2 0.76026 3.42369   5
   6  -7  -2 -0.2562 3.31943   3
   7  -7   2 14.9086 5.11135   2
  -7   7   2 15.1495 5.37397   4
   7  -7   2 10.7888 3.83989   3
  -7   7  -2 13.4407 4.22331   4
   7  -7  -2 18.4394 4.88618   3
  -7  -7   2 13.1835 5.73480   5
   7  -7  -2 4.85467 4.36353   2
   0   8  -2 214.355 9.88074   3
   0  -8   2 204.544 9.87407   3
   0  -8  -2 231.658 10.0732   5
   0   8   2 219.170 10.3506   2
   0  -8  -2 215.380 10.5624   2
   0   8  -2 222.213 10.0345   2
   0   8   2 207.073 9.86635   3
   0  -8   2 220.435 10.9811   5
   1   8  -2 279.642 11.4571   3
   1  -8   2 261.579 11.5540   3
   1  -8   2 268.985 12.1016   2
  -1   8   2 237.193 11.7394   4
   1   8  -2 269.348 11.3186   2
  -1  -8  -2 250.411 11.8187   5
  -1   8   2 237.865 11.7140   2
  -1  -8  -2 260.990 15.5064   2
  -1   8   2 225.379 11.1740   3
   1   8   2 232.450 11.1291   3
  -1  -8   2 257.523 12.0243   5
   1  -8  -2 257.778 11.6532   3
  -1   8  -2 262.089 11.3145   3
   1   8   2 240.469 11.5106   2
   1   8   2 243.799 11.5509   5
  -1   8  -2 251.966 11.6842   2
   1  -8  -2 251.433 12.2237   2
  -1  -8   2 263.780 11.4484   2
   1  -8  -2 242.634 10.8415   5
  -1  -8   2 258.015 11.0362   3
   2   8  -2 118.694 6.12200   3
   2   8  -2 114.106 5.71234   2
   2  -8   2 109.599 6.48109   3
  -2   8   2 114.228 6.88525   4
   2  -8   2 121.759 7.15091   2
  -2   8   2 106.212 6.71535   2
  -2  -8  -2 108.718 7.05330   5
  -2   8   2 104.874 5.99961   3
   2  -8  -2 116.517 5.41420   5
   2   8   2 117.704 6.35790   2
  -2   8  -2 109.486 6.03458   3
   2  -8  -2 115.565 6.67601   3
  -2  -8   2 103.792 5.85758   2
  -2   8  -2 113.686 6.43281   4
   2   8   2 105.007 6.67316   5
   2   8   2 110.395 5.97240   3
  -2  -8   2 113.380 7.13954   5
   2  -8  -2 111.305 7.28497   2
  -2   8  -2 109.416 6.63651   2
  -3   8   2 174.584 8.22517   3
   3  -8   2 173.122 9.03599   3
  -3  -8  -2 168.318 9.85088   5
   3   8  -2 173.462 7.64092   2
   3   8  -2 183.960 8.32078   3
   3  -8   2 168.534 9.68299   2
  -3   8   2 186.717 9.66373   2
  -3   8   2 167.081 9.42208   4
   3   8  -2 173.280 9.59620   5
   3  -8  -2 176.302 9.19202   3
  -3   8  -2 173.926 9.37942   2
  -3  -8   2 168.685 9.88347   5
   3  -8  -2 170.446 9.97633   2
  -3   8  -2 176.103 9.01064   4
   3   8   2 169.533 9.50942   5
  -3   8  -2 182.557 8.16125   3
   3   8   2 167.541 8.50581   2
   4  -8   2 73.1095 5.86265   3
  -4  -8  -2 76.9426 7.00984   5
   4   8  -2 67.5066 6.44040   4
  -4   8   2 76.8257 3.75106   3
  -4   8   2 82.5121 7.40165   2
  -4   8   2 80.9066 6.71293   4
  -4   8   2 71.2755 3.68532   3
   4   8  -2 79.5126 4.84883   3
   4  -8   2 64.3300 6.40345   2
   4  -8  -2 81.0014 4.24012   5
   4  -8  -2 80.1822 7.09824   2
  -4   8  -2 82.9223 5.88569   4
  -4  -8   2 70.0000 6.65734   5
   4   8   2 81.2612 5.22486   2
   4   8   2 67.1744 8.50913   4
   4  -8  -2 71.3244 6.05247   3
   5  -8   2 13.9287 3.18066   5
   5  -8   2 16.1251 3.66456   3
   5  -8   2 19.3376 4.29402   2
  -5   8   2 25.6754 5.15388   4
  -5  -8  -2 20.3557 4.86266   5
   5   8  -2 21.9953 3.27588   3
   5  -8  -2 17.5331 2.60770   5
   5  -8  -2 19.0274 4.15403   3
   5   8   2 16.2273 2.99824   2
   5   8   2 14.3073 3.70247   4
  -5   8  -2 17.7736 3.94223   4
  -5  -8   2 15.5063 4.42826   5
   6  -8   2 4.07539 3.09233   5
  -6  -8  -2 7.39305 4.29231   5
   6  -8   2 7.07741 4.02668   2
  -6   8   2 11.0067 6.08288   4
   6  -8   2 3.22082 3.27846   3
   6  -8  -2 8.20685 3.65248   3
   6   8   2 13.1305 2.76507   2
   6  -8  -2 6.19367 4.02617   2
   6   8   2 7.95100 2.23485   2
  -6   8  -2 2.50145 3.33350   4
  -6  -8   2 8.82621 4.29976   5
   0  -9   2 2.11727 1.84813   2
   0  -9   2 0.80983 1.73640   3
   0   9  -2 1.13011 1.54873   2
   0   9   2 -0.7727 1.42665   3
   0  -9  -2 -0.9967 1.75218   2
   0   9  -2 1.65125 1.72065   3
   0  -9  -2 -1.7754 1.38372   5
   0  -9   2 2.15603 1.83455   5
   0   9   2 -0.1819 1.47263   2
   1   9  -2 4.82858 1.90932   2
   1   9  -2 6.47107 2.19338   3
   1  -9   2 3.94353 2.21801   2
  -1  -9  -2 7.62431 2.59045   2
  -1   9   2 8.91083 2.36134   2
  -1  -9  -2 5.66327 2.37316   5
  -1   9   2 6.10914 2.25364   3
  -1   9   2 5.99926 2.40882   4
   1  -9   2 4.82648 2.34930   3
   1   9   2 3.84221 1.90796   5
  -1   9  -2 2.64233 2.05521   3
  -1  -9   2 5.80769 3.39686   3
   1  -9  -2 5.59134 2.55009   2
   1   9   2 3.79828 1.91485   3
   1  -9  -2 4.02629 1.76930   5
  -1   9  -2 3.54989 2.09713   2
   1   9   2 1.97622 1.86435   2
  -1  -9   2 2.30835 2.27510   5
  -1  -9   2 2.98928 2.03927   2
   1  -9  -2 3.69523 2.32469   3
  -2   9   2 32.0934 4.12081   4
   2   9  -2 25.2067 3.25523   2
   2  -9   2 25.4657 3.77258   3
  -2   9   2 23.9318 3.39408   3
   2  -9   2 28.9113 4.23245   2
  -2  -9  -2 25.7498 4.21996   5
   2   9  -2 23.3874 3.29435   3
   2   9   2 22.7962 3.22584   3
   2  -9  -2 28.6443 2.80893   5
  -2  -9   2 20.9184 3.25166   2
   2   9   2 25.1642 3.78648   5
  -2  -9   2 25.6438 4.10530   5
  -2   9  -2 24.4841 3.68042   4
   2   9   2 23.3255 3.32468   2
  -2   9  -2 23.6324 3.26127   3
   2  -9  -2 19.5945 3.86185   3
   2  -9  -2 24.2097 4.20668   2
  -3   9   2 159.744 7.85086   3
   3   9  -2 145.141 9.17205   5
  -3   9   2 148.246 8.78160   2
   3  -9   2 162.748 8.75955   3
   3  -9   2 160.033 9.45986   2
   3   9  -2 153.107 7.84431   3
   3   9  -2 138.691 9.04455   4
   3   9  -2 156.911 7.23609   2
  -3   9   2 159.536 9.12972   4
  -3  -9  -2 149.021 9.41447   5
   3  -9  -2 145.087 6.84807   5
   3  -9  -2 154.352 9.67678   2
   3   9   2 160.390 8.06203   2
   3   9   2 172.017 7.85476   3
   3  -9  -2 159.693 8.98198   3
  -3   9  -2 148.643 7.64961   3
   3   9   2 144.151 9.11806   5
  -3   9  -2 136.224 8.74767   2
  -3   9  -2 155.323 8.48782   4
  -3  -9   2 153.501 9.47476   5
   4  -9   2 35.7180 4.91465   3
  -4   9   2 40.7720 3.35822   3
  -4   9   2 44.1113 5.37603   4
  -4  -9  -2 32.9160 6.48461   5
   4  -9   2 27.0876 5.33834   2
   4   9  -2 43.3686 4.07642   3
  -4   9  -2 31.9373 4.87249   4
   4  -9  -2 43.4877 5.19794   3
   4   9   2 38.0934 4.10643   2
   4  -9  -2 33.2840 5.94257   2
  -4   9  -2 38.6427 3.92951   3
   4   9   2 36.2551 4.95973   4
  -5   9   2 36.1621 5.61409   4
  -5  -9  -2 36.0410 6.53502   5
   5  -9   2 41.4537 6.30750   2
   5  -9   2 42.8779 7.88339   3
   5   9  -2 32.5887 4.12140   3
   5  -9   2 44.6534 4.65762   5
   5  -9  -2 43.9699 6.36904   2
   5  -9  -2 35.1618 5.57189   3
   5   9   2 39.2022 4.08155   2
  -5   9  -2 39.6863 5.29494   4
  -5  -9   2 40.3912 6.44739   5
  -6   9   2 5.04623 4.51290   4
   6  -9   2 7.37518 3.49647   3
   6   9  -2 3.48183 2.53531   3
   6  -9   2 1.14564 3.35067   5
  -6  -9  -2 4.53099 4.24944   5
   6  -9   2 2.94062 3.64151   2
   6  -9  -2 10.1136 4.00803   3
   6   9   2 -1.0754 2.38491   3
   6   9   2 2.63549 2.05820   2
  -6  -9   2 8.27302 4.69329   5
   6   9   2 2.97526 2.72136   2
   6  -9  -2 -0.3026 3.74971   2
  -6   9  -2 5.15523 3.56288   4
   0  10   2 225.638 11.1286   2
   0 -10  -2 231.982 10.8924   5
   0  10  -2 230.900 10.9270   2
   0  10   2 206.468 10.5634   3
   0 -10   2 223.705 11.2663   2
   0 -10   2 235.269 11.2600   5
   0 -10  -2 228.044 11.5420   2
   0 -10   2 228.980 10.8199   3
   0  10  -2 209.682 10.5963   3
   1  10  -2 44.1968 4.07728   3
  -1 -10  -2 39.1169 4.65562   5
   1  10  -2 38.7176 3.85383   2
  -1 -10  -2 33.4242 4.58807   2
   1 -10   2 46.2106 4.82341   2
   1 -10   2 44.1577 4.28547   5
   1 -10   2 39.3666 4.32895   3
  -1  10   2 43.1993 4.58109   4
   1 -10  -2 40.5182 4.97940   2
  -1 -10   2 45.1918 4.80480   5
   1  10   2 44.6719 4.07579   3
   1  10   2 39.9948 4.26871   2
  -1 -10   2 40.0712 4.25275   2
  -1  10  -2 34.3930 4.01619   2
   1 -10  -2 40.1843 3.87259   5
   1  10   2 46.9171 4.39419   5
  -2  10   2 37.6970 4.76934   4
   2  10  -2 23.5089 3.41587   2
   2  10  -2 27.3753 3.96086   3
   2 -10   2 28.3085 4.40413   3
   2 -10   2 32.7594 4.99740   2
  -2 -10  -2 27.7201 5.00921   5
  -2  10   2 26.1336 4.08356   2
   2 -10  -2 23.8253 3.22660   5
   2 -10  -2 30.7600 5.20485   2
   2  10   2 24.8734 4.27723   5
  -2  10  -2 36.1712 4.40634   3
   2  10   2 27.3705 3.90346   2
  -2 -10   2 35.6501 5.08324   5
  -2  10  -2 28.7876 4.28586   2
  -2 -10   2 22.2314 3.93869   2
   2  10   2 23.2186 3.75102   3
  -2  10  -2 35.3971 4.41581   4
   2 -10  -2 34.7451 4.62229   3
   3  10  -2 76.7486 5.36856   3
   3 -10   2 74.6833 6.24615   3
  -3  10   2 78.8922 6.45007   4
  -3  10   2 74.2927 5.30227   3
   3 -10   2 70.4052 6.70910   2
  -3 -10  -2 78.4867 6.86089   5
  -3  10  -2 78.7271 6.07809   4
   3  10   2 77.8027 5.49032   2
   3  10   2 85.2110 5.49064   3
  -3  10  -2 72.1468 5.24026   3
   3 -10  -2 71.2940 4.34761   5
   3 -10  -2 70.3509 6.47928   3
   3 -10  -2 73.2979 7.08525   2
  -3 -10   2 73.6029 6.81148   5
  -4  10   2 132.947 6.53269   3
  -4 -10  -2 103.400 8.95855   5
  -4  10   2 124.020 8.63717   4
   4  10  -2 117.717 7.03773   3
  -4  10   2 115.680 6.77830   3
   4 -10   2 121.757 9.06898   2
   4  10  -2 119.922 5.71608   2
   4 -10  -2 100.916 8.98171   2
  -4  10  -2 112.036 7.82452   4
   4  10   2 127.167 7.17472   2
   4  10   2 126.205 7.00722   3
  -4  10  -2 123.243 6.26862   3
  -4 -10   2 110.062 8.94794   5
   5 -10   2 33.7006 6.26874   2
   5 -10   2 43.5904 5.63625   3
  -5 -10  -2 33.7431 6.75732   5
   5  10  -2 33.0526 4.22814   3
   5 -10  -2 34.5283 6.19585   2
  -5  10  -2 29.8854 5.44363   4
   5  10   2 38.4487 4.27936   3
   5  10   2 35.2147 4.07935   2
   5 -10  -2 33.7848 5.85440   3
  -5 -10   2 33.2321 6.22067   5
  -6  10   2 1.04114 4.25197   4
   6 -10   2 11.3880 4.10968   3
   6 -10   2 2.32863 3.86680   2
   6 -10  -2 9.32073 4.52666   2
  -6 -10   2 4.79083 4.43582   5
   6  10   2 10.9490 2.47135   2
  -6  10  -2 9.78673 4.25739   4
   6 -10  -2 15.9140 4.68935   3
   0 -11   2 2.13547 2.47588   5
   0  11   2 4.05539 2.35920   3
   0  11   2 1.84195 2.47313   2
   0 -11  -2 4.33525 2.69265   2
   0 -11   2 1.74229 2.34566   3
   0 -11   2 -0.4515 2.22812   2
   0 -11  -2 2.08059 2.16029   5
   0  11   2 0.17185 2.31369   4
   0  11  -2 1.31576 2.22671   3
   0  11  -2 2.80536 2.36403   2
  -1 -11  -2 55.3222 5.41011   2
   1  11  -2 36.6120 4.36696   3
   1 -11   2 46.6005 4.84558   5
  -1  11   2 48.1289 5.15689   4
   1 -11   2 46.2086 5.29627   2
   1 -11   2 47.2732 4.80806   3
   1  11  -2 45.6914 4.29504   2
  -1 -11  -2 44.0901 5.11008   5
  -1  11   2 40.5831 4.44175   3
  -1  11   2 45.1309 4.93594   2
   1  11   2 41.9800 4.57914   2
   1 -11  -2 39.6410 5.47492   2
   1  11   2 43.5696 4.35242   3
  -1 -11   2 42.8472 5.23495   5
  -1  11  -2 54.0759 4.88974   2
  -1 -11   2 45.4253 4.79698   2
  -1  11  -2 47.2671 4.40445   3
   1 -11  -2 42.1895 5.18797   5
  -2  11   2 284.189 14.5506   4
   2 -11   2 291.908 14.1880   3
   2  11  -2 305.706 14.0508   3
  -2  11   2 275.093 13.6276   3
  -2 -11  -2 309.907 14.3626   2
   2 -11   2 316.364 15.1823   2
   2  11  -2 305.650 13.4123   2
  -2 -11  -2 289.419 14.8402   5
  -2 -11   2 306.386 13.9004   2
   2 -11  -2 288.136 15.2150   2
  -2  11  -2 324.512 14.5995   4
  -2  11  -2 295.436 13.5615   3
   2  11   2 261.068 14.1212   5
   2  11   2 264.674 13.6160   2
  -2 -11   2 306.111 15.0756   5
   2  11   2 321.207 16.3515   3
   2 -11  -2 280.723 14.2379   3
   2 -11  -2 306.572 13.0130   5
  -3  11   2 105.575 6.66996   3
   3  11  -2 113.676 8.56255   3
   3 -11   2 91.0388 10.1364   2
  -3 -11  -2 100.785 10.1128   5
   3 -11   2 122.362 10.9474   3
   3  11  -2 107.824 6.12265   2
  -3  11   2 115.454 8.02673   4
  -3  11  -2 108.387 6.83192   3
   3 -11  -2 102.525 5.64734   5
  -3  11  -2 101.278 7.53083   4
   3  11   2 101.948 6.66816   2
   4  11  -2 52.4755 7.38837   3
   4  11  -2 44.0230 3.65764   2
  -4  11   2 47.8483 4.23618   3
   4 -11   2 45.3615 5.78830   3
  -4  11   2 52.8662 7.25154   4
  -4 -11  -2 49.5011 6.72223   5
  -4  11   2 48.0342 4.43108   3
   4 -11   2 37.9364 6.57209   2
  -4 -11   2 38.6350 6.47260   5
  -4  11  -2 46.0438 4.34815   3
   4 -11  -2 44.1264 6.98531   2
   4  11   2 49.0315 4.71172   2
   4 -11  -2 37.9376 6.13887   3
  -4  11  -2 46.7082 5.75874   4
   5 -11   2 4.21274 3.98893   2
   5  11  -2 13.6380 3.44142   3
  -5  11   2 11.6032 4.47240   4
   5 -11   2 6.21885 3.63722   3
  -5 -11  -2 2.12758 3.63096   5
  -5  11  -2 9.28906 3.92171   4
   5 -11  -2 3.02718 3.81676   2
  -5 -11   2 10.3589 4.32227   5
   5  11   2 3.29338 2.48198   2
   5 -11  -2 10.1325 4.22832   3
  -6 -11  -2 7.75418 4.86953   5
   6 -11   2 9.45516 4.35532   3
  -6  11   2 4.76924 4.79649   4
  -6  11  -2 0.59705 4.12370   4
   6  11   2 12.7037 3.35909   2
   6 -11  -2 13.5237 4.47361   3
   6 -11  -2 2.61418 4.16157   2
  -6 -11   2 5.52700 4.34603   5
   0  12   2 292.274 14.8582   2
   0 -12   2 308.290 15.2830   2
   0 -12  -2 301.438 15.4485   2
   0 -12   2 304.822 14.4604   3
   0  12  -2 322.810 14.8305   2
   0 -12   2 313.673 15.0958   5
   0  12   2 312.758 15.3228   4
   0 -12  -2 341.591 14.9123   5
   1 -12   2 11.0037 3.58502   2
  -1  12   2 13.3848 3.66243   4
   1 -12   2 12.2918 3.30865   5
  -1 -12  -2 12.9345 3.63906   2
   1  12  -2 22.0570 3.84034   2
  -1 -12  -2 13.9932 3.68107   5
   1 -12   2 15.1652 3.64079   3
  -1 -12   2 19.9857 4.08845   5
   1 -12  -2 20.3224 4.41732   2
  -1 -12   2 16.6280 3.69985   2
   1  12   2 10.9484 3.13489   2
   1  12   2 13.8974 4.67133   3
   1 -12  -2 13.2942 3.00481   5
  -2 -12  -2 141.487 9.19961   2
   2  12  -2 132.589 9.87029   3
   2 -12   2 148.124 9.78917   2
  -2 -12  -2 136.628 9.54193   5
   2 -12   2 131.056 9.84601   3
  -2  12   2 146.639 9.54915   4
   2  12  -2 154.751 8.19724   2
   2 -12  -2 153.496 10.6634   2
  -2 -12   2 141.471 9.72971   5
  -2  12  -2 156.536 9.30069   4
   2 -12  -2 137.705 10.1315   3
   2  12   2 126.790 8.54614   3
  -2 -12   2 157.419 8.80051   2
   2 -12  -2 138.875 7.91778   5
   3  12  -2 20.4103 3.42529   2
   3 -12   2 19.0540 4.29528   3
  -3 -12  -2 22.3250 4.90992   5
   3 -12   2 31.2999 5.48398   2
  -3  12   2 22.1729 6.41259   4
   3  12  -2 18.0449 4.80481   3
  -3  12  -2 18.6208 4.33856   4
   3  12   2 24.3575 4.13695   3
   3 -12  -2 21.2802 4.42164   3
   3  12   2 13.2763 3.19269   2
   3 -12  -2 15.4772 2.65541   5
   3 -12  -2 15.0610 4.31321   2
  -3  12  -2 22.4759 4.34127   3
  -3 -12   2 21.2839 4.94194   5
   4 -12   2 44.4790 6.07819   3
  -4  12   2 41.6899 4.43131   3
   4 -12   2 54.2935 6.91011   2
  -4  12   2 35.5813 6.05627   4
  -4 -12  -2 48.0110 6.95553   5
  -4 -12   2 47.0481 6.85163   5
   4  12   2 46.1070 4.74271   2
  -4  12  -2 52.7163 6.14795   4
  -4  12  -2 38.8781 5.97097   3
   4 -12  -2 46.9253 6.92409   2
   4 -12  -2 42.6174 6.26808   3
   4  12   2 48.9948 5.35610   3
   5 -12   2 0.95882 3.44721   3
  -5 -12  -2 -1.6276 3.62979   5
  -5  12   2 5.68254 4.07820   4
   5 -12   2 2.96762 3.81525   2
  -5 -12   2 -0.9713 3.32522   5
   5  12   2 0.28359 2.24849   2
   5 -12  -2 2.67311 3.89798   2
   5 -12  -2 -0.8727 3.46713   3
  -5  12  -2 4.89570 6.99426   4
   0  13   2 4.04840 3.52460   4
   0 -13   2 1.39390 2.75504   3
   0  13  -2 -0.0182 2.52005   2
   0 -13   2 -3.5080 2.25698   5
   0 -13  -2 -1.0701 2.41753   5
   0 -13   2 -1.4316 2.36691   2
   0 -13  -2 0.04087 2.85706   2
  -1 -13  -2 25.4368 4.96801   2
   1 -13   2 20.3361 4.18175   3
  -1 -13  -2 16.7885 4.13015   5
   1 -13   2 13.5312 3.59639   5
   1  13  -2 18.3794 3.56829   2
   1 -13   2 12.4615 3.89146   2
   1 -13  -2 15.5260 3.34096   5
  -1 -13   2 20.8877 4.64047   5
  -1 -13   2 18.6678 4.11554   2
   1 -13  -2 10.3308 4.35830   2
   1  13   2 15.5244 3.82308   2
  -2 -13  -2 8.66285 3.71943   2
   2 -13   2 15.2478 3.34163   5
   2  13  -2 7.78408 2.86737   2
   2 -13   2 7.52873 3.67913   3
  -2 -13  -2 7.51537 5.73972   5
  -2  13   2 11.6096 4.17505   4
   2 -13   2 12.6703 3.93371   2
  -2 -13   2 13.7183 3.48704   2
   2  13   2 12.4796 3.12542   2
  -2  13  -2 5.46914 3.41703   4
   2 -13  -2 10.5985 2.85419   5
   2 -13  -2 11.9251 4.38640   2
  -2 -13   2 10.6708 4.03881   5
   3 -13   2 77.2609 7.17421   3
  -3 -13  -2 80.9774 8.26311   5
   3 -13   2 71.2637 7.86694   2
   3  13  -2 93.6959 6.10972   2
  -3  13   2 83.8727 7.87108   4
   3 -13  -2 84.5767 7.63709   3
   3 -13  -2 92.7889 8.67502   2
  -3  13  -2 83.4920 7.87208   4
   3  13   2 87.4150 6.63487   2
  -3 -13   2 83.6744 8.37854   5
   3 -13  -2 81.8155 5.48392   5
   4  13  -2 2.66040 2.36492   2
  -4  13   2 5.13353 4.34224   3
   4 -13   2 9.49848 4.15984   2
   4 -13   2 6.07978 3.78155   3
  -4 -13  -2 6.51927 4.12274   5
  -4  13   2 8.97994 4.53430   4
  -4  13   2 6.61919 2.95656   3
   4 -13  -2 4.78969 3.80451   2
  -4  13  -2 4.73862 3.09510   3
  -4 -13   2 3.10241 4.04343   5
  -4  13  -2 7.51047 3.87046   4
   4 -13  -2 8.99441 3.96987   3
  -5 -13  -2 23.8390 6.32897   5
   5 -13   2 19.0913 5.03721   3
  -5  13   2 19.1997 5.42373   4
  -5  13  -2 25.3053 5.46538   4
  -5 -13   2 17.3300 6.09409   5
   5 -13  -2 21.5505 5.71359   2
   5 -13  -2 25.1558 5.70144   3
   0 -14   2 32.8404 5.50828   5
   0 -14   2 39.2059 5.86883   2
   0 -14  -2 35.0653 5.44396   5
   0 -14   2 31.0820 5.17250   3
   0 -14  -2 40.1878 9.62583   2
   0  14   2 38.8091 5.89126   4
   1  14  -2 19.8760 5.93837   2
  -1  14   2 23.4433 4.80173   4
   1 -14   2 18.6344 4.05118   5
  -1 -14  -2 29.0057 5.67709   2
   1 -14   2 24.6851 4.68913   3
   1 -14   2 18.8874 4.54607   2
  -1 -14  -2 21.5263 4.74830   5
  -1 -14   2 20.3716 6.99377   5
   1 -14  -2 17.5110 3.72460   5
   1 -14  -2 21.2001 5.00918   2
  -1 -14   2 27.4034 5.26951   2
   2 -14   2 8.06508 3.60707   3
  -2 -14  -2 3.05716 3.35985   2
   2  14  -2 11.1783 3.27696   2
  -2  14   2 5.28446 3.88822   4
   2 -14   2 8.54384 3.38707   5
  -2 -14  -2 9.51615 4.17494   5
   2 -14   2 18.9400 4.65044   2
   2 -14  -2 8.91523 4.14119   2
   2 -14  -2 5.80602 2.67516   5
  -2  14  -2 10.4899 4.06234   4
  -2 -14   2 8.76804 3.48732   2
  -2 -14   2 13.1261 4.49547   5
  -3 -14  -2 41.2445 7.00266   5
   3 -14   2 47.5624 5.61179   5
   3 -14   2 46.8601 7.12666   2
   3 -14   2 44.8535 6.24651   3
   3  14  -2 51.3962 5.15725   2
  -3  14   2 43.1987 6.92078   4
   3 -14  -2 47.1125 7.34499   2
  -3  14  -2 49.9485 6.57660   4
   3 -14  -2 52.2200 6.96083   3
   3  14   2 31.4455 5.99801   2
  -3 -14   2 33.3596 6.71640   5
   4 -14   2 4.91527 3.90963   3
  -4  14   2 2.42771 3.01380   3
   4 -14   2 0.86847 3.84309   2
  -4 -14  -2 1.81868 3.76279   5
  -4  14   2 2.68763 4.04272   4
   4  14  -2 3.62350 2.46617   2
   4 -14  -2 -0.7442 3.48898   3
  -4 -14   2 0.14282 3.70929   5
   4 -14  -2 4.58204 4.41884   2
   4  14   2 2.73579 2.81238   2
  -4  14  -2 -0.0425 3.65545   4
  -5  14   2 35.1571 6.99787   4
  -5  14  -2 26.5415 5.83899   4
   0 -15  -2 3.98351 4.12165   2
   0 -15  -2 2.05964 3.24020   5
   0  15   2 -0.1550 3.16840   4
   0 -15   2 4.00344 3.62690   2
   1 -15   2 11.8188 3.97786   3
   1 -15   2 6.17341 3.47294   5
  -1 -15  -2 6.98415 3.92081   5
   1 -15   2 5.51878 3.88828   2
  -1 -15  -2 10.2539 4.27482   2
  -1  15   2 7.43218 3.93325   4
   1 -15  -2 8.04254 3.38275   5
  -1  15  -2 6.87551 3.98312   4
  -1 -15   2 2.95839 3.50688   5
  -1 -15   2 6.87536 3.53041   2
   1 -15  -2 5.90372 3.95391   2
   2 -15   2 31.3778 5.67833   5
   2 -15   2 37.8158 6.33026   3
   2 -15   2 24.2414 5.47293   2
  -2 -15  -2 16.3817 5.19878   5
  -2 -15  -2 20.6127 8.24414   2
  -2  15   2 37.3586 6.36157   4
  -2  15  -2 37.7402 6.15231   4
   2 -15  -2 17.9358 3.73856   5
   2 -15  -2 23.5456 5.65876   2
  -2 -15   2 39.1536 6.10980   2
  -2 -15   2 27.8479 5.83644   5
   3 -15   2 117.347 9.28512   3
   3  15  -2 116.501 8.19146   2
   3 -15   2 106.831 8.35142   5
  -3 -15  -2 118.135 10.4573   5
   3 -15   2 115.033 10.4129   2
  -3  15   2 109.670 9.84614   4
   3 -15  -2 125.744 10.7639   2
  -3  15  -2 112.697 9.71183   4
   3 -15  -2 125.698 7.38340   5
  -3 -15   2 110.110 10.2135   5
  -4 -15  -2 5.89652 7.41591   5
   4 -15   2 0.46700 3.54923   3
   4 -15   2 -0.7332 4.11408   2
   4 -15   2 1.99351 2.88862   5
  -4  15   2 -2.6903 3.89179   4
  -4  15  -2 3.61667 4.07233   4
  -4 -15   2 6.67038 4.49960   5
   4 -15  -2 5.23531 5.03039   2
   0 -16   2 100.055 8.87069   5
   0 -16  -2 95.4809 9.40671   2
   0 -16   2 89.4250 8.79844   2
   0 -16  -2 86.3165 9.52909   5
   0  16   2 99.8901 8.88079   4
   1 -16   2 15.0072 4.18559   5
   1 -16   2 10.0514 4.10769   3
   1 -16   2 8.95402 4.63794   2
  -1 -16  -2 1.47459 4.07684   2
  -1 -16  -2 11.3545 4.37727   5
  -1  16   2 10.5477 4.56672   4
   1 -16  -2 11.6098 4.10359   5
  -1  16  -2 12.4841 4.68535   4
   1 -16  -2 8.90067 4.46238   2
   1  16   2 12.0235 4.88161   4
  -1 -16   2 9.00245 4.22751   5
  -1 -16   2 11.9164 4.46692   2
  -2 -16  -2 111.607 9.47276   2
   2 -16   2 119.735 8.86712   5
  -2  16   2 110.632 9.35050   4
  -2 -16  -2 86.3896 9.35024   5
   2 -16   2 95.2807 9.77317   2
   2 -16   2 96.7633 8.80359   3
  -2  16  -2 103.421 9.36942   4
   2 -16  -2 99.9602 7.68901   5
  -2 -16   2 104.871 9.01021   2
   2 -16  -2 105.506 10.3070   2
  -2 -16   2 100.828 9.71460   5
  -3 -16  -2 0.07527 3.86806   5
  -3  16   2 0.37690 4.29943   4
   3 -16   2 1.47650 3.21640   5
   3 -16  -2 3.14293 2.64984   5
  -3  16  -2 -0.0906 3.98260   4
  -3 -16   2 6.24071 4.79168   5
   0 -17  -2 6.73249 4.68534   2
   0 -17   2 3.41006 4.02024   5
   0  17   2 -2.3048 3.42348   4
   0 -17  -2 2.09102 3.74469   5
   0 -17   2 2.76573 4.17985   2
   1 -17   2 -0.3615 3.97452   2
  -1 -17  -2 7.00188 4.14081   5
  -1  17   2 4.68960 4.25375   4
  -1 -17  -2 4.81195 4.46583   2
   1 -17   2 1.47321 3.42846   5
   1  17   2 -2.1845 3.57622   4
  -1  17  -2 6.37145 4.55177   4
   1 -17  -2 5.22359 3.68009   5
   1 -17  -2 8.83612 4.76380   2
  -1 -17   2 4.74004 4.25855   5
  -1 -17   2 6.14178 4.20172   2
  -2  17   2 16.6656 5.56610   4
  -2 -17  -2 23.9759 5.90712   5
   2 -17   2 21.1280 6.11051   2
   2 -17   2 22.7898 6.17540   3
   2 -17   2 27.3928 5.24295   5
   2 -17  -2 23.8820 4.69217   5
  -2 -17   2 28.3834 5.93098   2
  -2 -17   2 24.8815 6.05690   5
  -2  17  -2 21.3157 5.81189   4
   3 -17   2 8.51933 4.77537   3
  -3 -17  -2 10.7021 5.45511   5
   3 -17   2 1.07843 4.17660   2
  -3  17   2 11.9319 5.69367   4
  -3  17  -2 13.3070 4.88024   4
   3 -17  -2 14.4984 6.32674   2
  -3 -17   2 5.31427 5.02773   5
   3 -17  -2 5.49037 2.80497   5
   0 -18  -2 11.1441 5.25170   2
   0 -18   2 3.19500 4.38591   2
   0 -18  -2 9.97153 4.44366   5
   0 -18   2 10.5258 4.66187   5
   0  18   2 1.33804 4.01425   4
   1 -18   2 8.63496 4.52990   5
  -1 -18  -2 -0.9505 3.97777   5
  -1  18   2 9.65164 5.11451   4
  -1 -18  -2 1.91640 4.48902   2
   1 -18   2 2.75108 4.59726   2
   1 -18  -2 7.98199 7.08006   2
  -1 -18   2 0.61608 4.09790   2
  -1 -18   2 2.38539 4.08611   5
   1  18   2 5.55167 4.82725   4
  -1  18  -2 -2.5725 5.71621   4
   1 -18  -2 11.2053 4.16972   5
   0   0  -3 1.23051 0.60585   4
   0   0   3 2.50221 0.67708   3
   0   0   3 1.11769 0.61396   4
   0   0  -3 1.46460 0.59677   3
  -1   0   3 0.58779 0.57775   2
  -1   0   3 -0.2783 0.69765   4
   1   0   3 0.36245 0.48797   3
  -1   0   3 -0.0848 0.47255   3
   1   0  -3 0.49095 0.53902   3
   1   0  -3 1.53567 0.79936   4
  -2   0   3 1062.08 38.9553   2
  -2   0   3 922.012 39.7642   4
   2   0  -3 994.079 38.7670   3
   2   0   3 1048.54 39.8107   5
  -2   0   3 1045.39 39.2995   5
   2   0  -3 1046.56 39.9109   4
   2   0  -3 1073.76 39.0503   2
   2   0  -3 1111.64 39.3304   5
   3   0  -3 -1.9282 1.06916   4
  -3   0   3 -1.2422 1.03861   5
   3   0   3 1.08192 1.19905   2
   3   0   3 0.56222 1.29111   5
  -3   0   3 -0.7340 0.71235   2
   3   0   3 0.72985 0.74709   4
  -3   0   3 3.47896 1.73344   4
   3   0  -3 0.02139 0.66511   3
   3   0  -3 -1.4647 0.85368   2
   3   0  -3 1.95921 0.78838   3
   3   0  -3 0.49387 1.06706   5
   4   0   3 258.226 11.4755   2
  -4   0   3 248.875 11.3537   5
  -4   0   3 250.725 10.5264   2
   4   0  -3 257.030 10.0198   3
   4   0   3 261.350 10.4239   4
   4   0  -3 244.947 10.7456   2
  -4   0   3 252.178 11.9931   4
   4   0  -3 239.796 9.88050   3
   4   0  -3 250.498 11.8433   4
   4   0   3 255.068 12.0831   5
   4   0  -3 258.745 11.4716   5
   5   0   3 5.78037 2.00905   4
   5   0   3 7.11310 2.82023   5
   5   0  -3 2.04463 1.99901   2
   5   0  -3 3.21168 1.42080   3
   5   0   3 3.64346 2.47985   2
  -5   0   3 7.14514 3.25327   4
   5   0  -3 7.90825 3.10092   4
  -5   0   3 -0.0193 2.39876   5
  -6   0   3 361.250 17.3152   4
   6   0  -3 358.564 14.7576   3
   6   0   3 366.347 16.6524   2
   6   0  -3 356.472 14.4938   3
   6   0  -3 354.399 17.0156   4
   6   0  -3 335.318 16.6782   5
   6   0  -3 333.887 15.4864   2
   6   0   3 398.295 17.7402   4
   7   0   3 -2.8361 1.50440   3
   7   0   3 3.69616 3.25393   2
   7   0  -3 1.22357 2.53079   3
   7   0   3 1.27121 1.99135   4
   0  -1  -3 1193.80 42.2370   4
   0   1  -3 1120.02 42.0536   3
   0  -1   3 1084.47 42.1604   4
   0  -1   3 1088.82 42.0507   3
   0   1   3 1095.05 42.0688   3
   0   1  -3 1152.46 42.1929   4
   0   1   3 1138.05 42.1932   4
  -1   1   3 580.789 23.0266   3
   1  -1   3 603.930 23.0636   3
   1   1  -3 590.399 23.6318   4
  -1   1   3 563.090 23.5693   4
   1   1  -3 605.555 23.0339   3
  -1   1   3 676.403 23.4281   2
   1   1   3 635.779 22.9341   4
  -1  -1   3 619.526 22.9550   3
   1  -1  -3 585.198 23.1319   3
  -1  -1   3 555.740 23.5871   4
   1  -1  -3 673.257 23.4155   2
   1  -1  -3 620.922 23.6447   4
  -1   1  -3 651.371 22.7491   4
   1   1   3 600.825 23.5222   5
  -1   1  -3 585.305 22.9442   3
   2   1  -3 378.617 15.6961   4
   2  -1   3 377.171 14.5500   3
   2   1  -3 401.979 15.3213   5
   2   1  -3 369.040 14.4870   3
  -2   1   3 376.290 15.6680   4
  -2   1   3 398.952 15.0200   2
  -2   1   3 359.898 14.7612   5
   2  -1   3 391.762 15.4229   2
   2   1  -3 347.689 14.4240   2
   2  -1  -3 393.589 14.8282   3
  -2  -1   3 407.304 14.4197   2
   2  -1  -3 375.296 15.5936   4
   2   1   3 378.462 15.6154   5
   2  -1  -3 356.629 14.6788   3
   2   1   3 388.360 14.6015   4
   2  -1  -3 390.111 14.8266   5
  -2  -1   3 340.752 15.5743   4
   2  -1  -3 397.788 15.1450   2
  -2  -1   3 410.672 15.3909   5
   3   1  -3 89.1903 3.76798   3
   3   1  -3 85.1808 5.29592   4
   3   1  -3 86.2929 3.69908   3
   3   1  -3 91.6807 4.11997   2
  -3   1   3 86.4978 4.61994   5
   3  -1   3 86.4142 3.97216   4
   3  -1   3 94.3323 5.18856   2
  -3   1   3 92.8090 4.57089   2
  -3   1   3 93.0715 5.51117   4
   3  -1   3 96.6807 5.39119   5
   3  -1   3 88.4018 3.80377   3
  -3  -1   3 92.7767 5.19768   5
   3  -1  -3 86.9230 4.69020   5
   3  -1  -3 86.6841 4.06094   3
   3  -1  -3 85.9295 4.77933   2
   3   1   3 92.5569 5.48731   5
   3  -1  -3 87.6096 4.21745   3
   3  -1  -3 82.2526 5.20567   4
   3   1   3 93.7427 4.28849   4
  -3  -1   3 96.7621 5.63680   4
   3   1   3 97.5502 5.00833   2
  -3   1  -3 92.5968 4.06999   4
   4   1  -3 696.970 28.0510   4
  -4   1   3 685.723 26.7443   2
  -4   1   3 692.628 27.0990   5
   4  -1   3 713.854 27.6913   2
   4  -1   3 656.997 25.8089   3
   4   1  -3 689.864 27.6719   5
  -4   1   3 739.372 28.2305   4
   4  -1   3 694.597 28.0901   5
   4   1  -3 646.052 26.3566   2
   4  -1   3 680.430 26.3372   4
   4   1   3 712.993 28.3853   5
   4  -1  -3 672.264 26.1546   3
  -4  -1   3 668.342 28.0332   4
   4  -1  -3 697.388 26.2967   3
  -4  -1   3 684.003 27.6332   5
   4   1   3 666.141 26.5536   4
   4  -1  -3 661.857 27.2314   5
   4  -1  -3 715.197 27.9922   4
   4  -1  -3 698.964 27.1442   2
   5  -1   3 120.267 5.35580   3
   5  -1   3 115.369 7.61882   2
   5  -1   3 117.150 6.02060   4
   5   1  -3 121.104 6.12157   2
   5  -1   3 111.336 8.10039   5
   5   1  -3 125.903 5.15437   3
   5   1  -3 120.535 7.94940   4
   5   1  -3 142.558 8.02553   5
  -5   1   3 125.550 8.29294   4
   5   1   3 120.711 8.39354   5
   5   1   3 127.384 7.41702   2
   5  -1  -3 101.226 7.05726   5
   5  -1  -3 120.907 6.01203   3
  -5  -1   3 141.118 8.48010   4
   5  -1  -3 111.098 7.72670   4
   5  -1  -3 102.657 6.82807   2
   5   1   3 121.330 6.35210   4
   5  -1  -3 110.237 5.64773   3
  -5  -1   3 130.176 8.05693   5
   6  -1   3 85.9291 4.25895   3
   6  -1   3 78.5132 6.47064   2
   6   1  -3 71.0747 4.00131   3
  -6   1   3 96.8990 7.23460   4
   6   1  -3 61.3202 4.63475   2
   6   1  -3 75.2449 6.69723   4
   6   1  -3 57.5788 6.09370   5
  -6  -1   3 78.2643 6.97983   4
   6  -1  -3 87.6442 5.79683   2
   6  -1  -3 73.4020 6.40832   4
   6   1   3 74.0755 5.01488   4
   6   1   3 64.6392 5.79535   2
   6  -1  -3 91.3363 5.14119   3
   6  -1  -3 79.2666 6.50176   5
   7  -1   3 12.2063 2.97606   4
   7  -1   3 11.4962 3.86837   2
   7  -1   3 11.8929 3.63482   3
   7   1   3 10.6349 3.46113   2
   7   1   3 9.73074 2.69478   4
   7  -1  -3 10.0844 3.09841   2
   0   2   3 0.41383 0.53572   5
   0  -2   3 0.76525 0.70835   3
   0  -2  -3 1.57564 0.74397   4
   0   2   3 0.71548 0.70604   4
   0  -2   3 0.25246 0.62799   2
   0   2   3 0.87856 0.78182   2
   0   2  -3 1.19527 0.75962   4
   0   2  -3 0.07593 0.61733   3
   1   2  -3 1222.11 44.9417   3
   1  -2   3 1179.17 45.0150   3
   1   2  -3 1178.50 45.5529   4
  -1   2   3 1203.81 45.0647   3
  -1   2   3 1097.34 45.4428   4
  -1  -2  -3 1242.12 45.4591   5
  -1   2   3 1309.74 45.4820   2
  -1   2   3 1104.10 44.9584   3
   1  -2   3 1220.22 45.3900   2
  -1   2  -3 1269.20 45.3907   2
  -1  -2   3 1254.28 44.8501   3
   1   2   3 1195.14 45.4162   5
  -1  -2   3 1080.53 45.4744   4
   1  -2  -3 1153.48 45.4794   4
  -1   2  -3 1183.21 44.9090   3
  -1  -2   3 1289.18 45.4433   5
   1  -2  -3 1343.55 45.5365   2
  -1  -2   3 1098.29 44.6078   2
  -2   2   3 276.502 12.5510   4
  -2   2   3 275.470 11.3411   3
   2  -2   3 308.625 12.4681   2
  -2   2   3 305.209 12.1829   2
   2   2  -3 299.159 12.7061   4
   2  -2   3 306.175 11.7286   3
   2   2  -3 305.275 12.4216   5
  -2   2   3 268.876 11.3965   5
  -2   2   3 291.495 11.3973   3
  -2  -2  -3 306.635 12.6483   5
   2   2  -3 295.185 11.4888   3
   2  -2  -3 322.220 12.4436   2
   2  -2  -3 285.368 11.7835   3
  -2  -2   3 316.171 12.5399   5
  -2   2  -3 303.661 11.4478   4
   2  -2  -3 306.546 11.9462   3
   2  -2  -3 292.857 11.4833   5
   2  -2  -3 297.734 12.5659   4
  -2  -2   3 293.125 12.7021   4
   3  -2   3 895.113 33.9350   4
   3   2  -3 851.849 35.0979   5
   3   2  -3 871.042 33.5941   3
   3  -2   3 901.685 33.9973   3
  -3   2   3 925.491 34.7149   2
   3  -2   3 901.087 35.2391   5
   3  -2   3 938.322 35.3749   2
   3   2  -3 829.342 35.3516   4
  -3   2   3 923.673 35.5160   4
   3  -2  -3 879.979 34.1559   3
   3  -2  -3 875.038 34.3174   5
  -3  -2   3 953.851 35.3725   5
   3   2   3 947.560 35.7115   5
   3  -2  -3 922.437 34.3055   3
   3  -2  -3 842.920 35.1814   4
  -3  -2   3 894.557 36.3615   4
   3  -2  -3 938.733 35.0332   2
  -3   2  -3 941.738 34.0607   4
   3   2   3 899.802 34.3696   4
   4  -2   3 26.4921 3.66141   5
  -4   2   3 24.3700 2.86438   2
   4  -2   3 21.2313 2.13239   4
   4   2  -3 25.9568 3.49618   4
   4  -2   3 29.2200 2.32532   3
   4   2  -3 22.4825 3.42696   5
  -4   2   3 35.5561 4.18056   4
   4   2   3 31.2231 3.94713   5
  -4  -2   3 18.8037 3.82146   4
   4   2   3 22.0089 2.56370   4
   4   2   3 23.8782 2.96080   2
   4  -2  -3 26.5700 2.31916   3
   4  -2  -3 30.1255 2.76943   3
   4  -2  -3 25.3369 3.40467   2
  -4  -2   3 23.6911 3.69696   5
   4  -2  -3 27.4656 3.08377   5
   4  -2  -3 25.6191 3.42758   4
   5  -2   3 587.834 22.0153   3
   5  -2   3 574.626 24.0355   2
  -5   2   3 636.663 24.6887   4
   5   2  -3 548.148 24.4221   5
  -5   2   3 525.110 22.8164   2
   5  -2   3 549.830 22.2229   4
   5   2  -3 501.258 26.0259   4
   5  -2  -3 541.727 23.2088   5
   5  -2  -3 520.256 22.1958   3
   5  -2  -3 566.296 23.5768   2
   5   2   3 553.001 25.0786   5
   5  -2  -3 582.301 22.4924   3
  -5  -2   3 575.411 24.2825   5
   5  -2  -3 558.671 24.0443   4
  -5   2  -3 591.169 22.4899   4
   5   2   3 597.164 23.4078   2
  -5  -2   3 561.013 24.3417   4
   5   2   3 633.944 25.9899   4
   6  -2   3 47.7972 5.87190   2
  -6   2   3 69.2377 6.67906   4
   6   2  -3 67.4001 3.36794   3
   6  -2   3 65.9562 5.40194   3
   6  -2  -3 62.1238 5.50713   2
   6  -2  -3 50.8602 5.26757   5
   6   2   3 57.4141 4.75315   4
  -6  -2   3 52.1048 6.44046   5
   6  -2  -3 63.0162 4.69734   3
   6  -2  -3 60.4560 6.00298   4
   6   2   3 60.8518 5.35465   2
  -7   2   3 25.2630 7.08123   4
   7  -2   3 34.5533 7.81090   2
   7  -2   3 22.6829 3.59897   3
   7   2  -3 28.6266 2.62947   3
   7   2   3 19.2393 3.90605   2
   7  -2  -3 17.3415 3.52923   3
   7  -2  -3 26.5575 4.74930   2
   7   2   3 19.0944 3.55719   4
   7  -2  -3 16.9660 3.98124   5
   0   3   3 3189.62 124.002   4
   0  -3  -3 3321.94 123.654   5
   0  -3   3 3317.78 123.790   2
   0   3   3 3148.36 123.612   5
   0   3  -3 3275.06 123.765   3
   0   3   3 3605.21 124.293   2
   0   3  -3 3169.80 123.724   2
   0  -3  -3 3207.00 123.980   4
   0  -3  -3 3739.71 124.337   2
   0  -3   3 3359.46 123.797   3
   1  -3   3 418.728 16.6131   3
   1   3  -3 419.460 16.4948   3
   1  -3   3 440.348 16.9802   2
  -1   3   3 404.013 16.5797   3
  -1   3   3 426.615 16.6724   3
  -1   3   3 463.817 17.1582   2
   1   3  -3 408.659 17.0908   4
  -1   3   3 408.217 17.0637   4
  -1  -3  -3 419.499 16.9311   5
   1  -3  -3 408.809 17.0412   4
   1  -3  -3 434.199 17.1369   2
  -1  -3   3 428.526 16.2086   2
  -1  -3   3 468.083 17.1477   5
  -1   3  -3 421.780 16.8803   2
  -1   3  -3 382.500 16.4365   3
   1   3   3 435.907 16.9836   5
  -1  -3   3 455.511 16.4279   3
  -2  -3  -3 1170.72 44.8266   5
   2   3  -3 1195.26 45.4823   5
  -2   3   3 1148.55 44.8130   4
   2  -3   3 1182.64 44.7074   2
  -2   3   3 1170.94 43.7720   3
   2  -3   3 1140.76 43.9699   3
  -2   3   3 1187.25 44.5201   2
   2   3  -3 1125.14 44.9592   4
   2   3  -3 1182.05 43.7162   3
  -2   3   3 1087.28 43.6789   3
  -2  -3   3 1166.86 44.9736   4
  -2   3  -3 1179.40 43.8032   4
   2  -3  -3 1174.55 44.7069   2
  -2   3  -3 1191.64 44.6270   2
   2   3   3 1202.11 44.9197   5
  -2  -3   3 1194.82 44.8044   5
   2  -3  -3 1197.95 44.2282   3
  -2   3  -3 1109.05 43.5227   3
   3   3  -3 352.457 16.0446   4
   3  -3   3 388.035 14.9004   3
   3  -3   3 389.273 15.9955   2
  -3   3   3 378.862 15.5121   2
   3   3  -3 356.839 15.9021   5
   3   3  -3 366.864 14.3023   3
  -3  -3  -3 381.601 16.2223   5
   3  -3  -3 403.981 15.9781   2
   3   3   3 392.960 15.2756   4
  -3   3  -3 375.994 14.7770   4
  -3  -3   3 340.856 17.7012   5
   3   3   3 391.333 16.3402   5
  -3   3  -3 374.983 15.7564   2
  -3  -3   3 370.383 16.2276   4
   3  -3  -3 350.836 15.8110   4
   3  -3  -3 371.018 15.1083   3
   3  -3  -3 362.455 14.6644   5
   4   3  -3 435.094 19.1086   5
   4  -3   3 457.391 19.0905   2
   4   3  -3 404.173 19.1153   4
  -4   3   3 453.027 18.4644   2
  -4   3   3 479.288 19.4338   4
   4  -3   3 435.239 18.9099   5
   4  -3   3 441.771 17.6277   3
  -4  -3  -3 464.240 19.6464   5
  -4  -3   3 445.704 19.2510   5
  -4   3  -3 467.144 17.7812   4
   4   3   3 473.733 19.9270   5
   4   3   3 453.275 18.3054   2
   4  -3  -3 432.844 19.8507   2
   4  -3  -3 421.931 17.8735   5
   4  -3  -3 459.697 17.9963   3
   4   3   3 429.783 18.0824   4
   4  -3  -3 425.097 18.9077   4
  -5   3   3 89.4081 7.21314   4
   5   3  -3 54.7243 6.32005   4
  -5   3   3 73.5721 5.41514   2
   5  -3   3 74.4067 6.45982   5
   5  -3   3 63.3025 4.36315   4
   5  -3   3 87.9776 4.96695   3
   5  -3   3 74.3534 6.42291   2
   5  -3  -3 66.1748 5.23178   3
   5  -3  -3 79.3265 6.33919   4
  -5   3  -3 75.8407 4.94653   4
   5  -3  -3 64.7218 6.00055   2
   5   3   3 74.6130 5.42542   2
   5   3   3 76.8346 5.37809   4
   5  -3  -3 79.1300 5.39198   5
  -5  -3   3 63.5342 6.59483   5
   6  -3   3 179.434 8.25700   3
   6  -3   3 158.893 10.1202   2
  -6   3   3 188.144 10.7487   4
   6  -3  -3 164.741 9.76911   2
   6  -3  -3 140.726 9.81658   4
   6  -3  -3 170.936 8.67636   3
   6   3   3 157.971 8.60527   4
   6   3   3 161.948 8.92443   2
   6  -3  -3 148.505 8.89283   5
  -6  -3   3 165.358 10.6477   5
   7  -3   3 0.16718 3.39466   2
  -7   3   3 3.25491 4.33822   4
   7   3  -3 6.53984 1.75934   3
   7  -3   3 5.31492 2.81716   3
   7   3   3 11.0779 3.21667   4
   7  -3  -3 4.70194 3.27978   5
   7  -3  -3 8.09255 3.47320   2
   7   3   3 10.0275 3.15236   2
   7  -3  -3 12.0181 3.28351   3
   0  -4  -3 -0.0367 0.67346   5
   0   4  -3 -0.5446 0.76514   3
   0   4   3 1.10111 0.91723   4
   0   4  -3 0.06913 0.67710   2
   0   4   3 0.97916 0.88552   2
   0  -4   3 1.44560 0.99790   3
   0  -4  -3 1.52757 1.03653   2
   0  -4   3 -0.1267 0.67236   2
   0   4   3 -0.1115 0.63614   5
  -1   4   3 57.5142 3.39064   2
   1  -4   3 47.3214 3.13680   2
   1   4  -3 46.2667 2.79947   3
  -1   4   3 48.9986 2.93534   3
   1   4  -3 42.7039 2.39043   2
  -1   4   3 51.0490 3.35573   4
   1  -4   3 51.4431 3.06514   3
  -1  -4  -3 46.2211 3.13573   5
   1   4  -3 45.8075 3.29980   4
  -1  -4   3 49.2423 2.55773   2
  -1   4  -3 42.3638 2.93349   2
   1  -4  -3 41.8316 3.05617   4
   1   4   3 49.2069 3.22397   2
   1  -4  -3 46.8449 3.37594   2
  -1  -4   3 48.8710 3.28819   5
   1   4   3 52.6011 3.16159   5
  -1  -4   3 48.0731 2.67691   3
  -1   4  -3 41.3806 2.70863   3
   2   4  -3 562.392 22.6348   5
  -2   4   3 537.489 21.7337   3
   2  -4   3 564.586 22.6318   2
   2  -4   3 531.736 21.9316   3
  -2   4   3 572.605 22.6478   2
   2   4  -3 578.527 21.6911   3
   2   4  -3 544.633 22.8112   4
  -2  -4  -3 598.442 22.8857   5
  -2   4   3 533.445 22.6254   4
  -2   4   3 542.043 21.7179   3
  -2   4  -3 569.365 21.8164   4
  -2   4  -3 572.835 22.5504   2
  -2   4  -3 545.206 21.5621   3
   2   4   3 567.943 22.7581   5
   2  -4  -3 599.113 22.8738   2
   2  -4  -3 589.454 22.2626   3
  -2  -4   3 568.276 22.7809   5
   2  -4  -3 568.544 22.6801   4
  -3   4   3 148.891 7.82310   4
  -3  -4  -3 155.671 8.08632   5
   3  -4   3 144.723 7.66357   2
   3  -4   3 141.457 6.77815   3
   3   4  -3 146.414 6.21412   3
   3   4  -3 150.914 7.90352   4
   3   4  -3 141.094 7.68862   5
  -3   4   3 138.881 7.31447   2
  -3   4  -3 146.087 6.65366   4
  -3  -4   3 148.157 7.94702   5
   3  -4  -3 147.619 8.63293   2
   3  -4  -3 145.259 7.61426   4
   3  -4  -3 143.661 6.13459   5
   3  -4  -3 151.303 7.10781   3
   3   4   3 146.154 7.95464   5
  -3   4  -3 148.944 7.53346   2
   4   4  -3 156.084 8.83780   4
  -4  -4  -3 163.987 9.24273   5
  -4   4   3 167.076 9.08452   4
   4  -4   3 170.228 8.80896   2
   4  -4   3 152.111 8.32382   5
  -4   4   3 153.096 8.08814   2
   4  -4   3 154.027 7.97048   3
   4   4  -3 153.596 6.57367   3
   4   4  -3 148.963 8.72561   5
  -4   4  -3 159.924 8.36821   2
   4  -4  -3 162.603 8.74555   2
   4  -4  -3 152.660 8.51425   4
  -4   4  -3 162.596 7.48948   4
   4  -4  -3 159.212 7.23758   5
   4   4   3 154.180 7.86749   4
   4  -4  -3 153.197 8.01381   3
  -4  -4   3 151.479 8.90378   5
   4   4   3 161.866 9.30278   5
   5   4  -3 93.2728 7.15214   4
  -5   4   3 90.3273 7.24173   4
   5   4  -3 75.2938 6.68353   5
  -5   4   3 76.7605 5.88303   2
   5  -4   3 81.6007 6.53666   5
   5  -4   3 80.4571 6.96336   2
   5   4  -3 78.5537 3.97904   3
   5  -4   3 83.7487 5.43457   3
  -5   4  -3 87.8827 5.41677   4
   5  -4  -3 80.4585 6.75130   2
  -5  -4   3 73.2845 7.12697   5
   5   4   3 91.8623 5.69609   2
   5  -4  -3 84.0930 5.76657   3
   5   4   3 84.7328 5.96199   4
   6  -4   3 205.650 9.69232   3
   6   4  -3 197.740 8.30946   3
  -6   4   3 191.922 10.3421   2
  -6   4   3 208.166 11.7612   4
   6  -4   3 201.009 11.7041   2
  -6  -4   3 174.284 12.1684   5
   6  -4  -3 199.579 10.2478   3
   6   4   3 209.369 10.1450   2
  -6   4  -3 208.473 9.62128   4
   6   4   3 197.728 10.1396   4
   6  -4  -3 214.977 11.7062   2
   6  -4  -3 187.567 9.94027   5
   7  -4   3 2.96402 2.71388   3
  -7   4   3 7.61087 4.54550   4
   7  -4   3 -3.7638 3.03758   2
   7  -4  -3 2.61358 2.89418   3
   7   4   3 2.02408 2.47171   2
  -7  -4   3 -0.0041 3.51038   5
   7  -4  -3 7.71746 3.82125   5
   7  -4  -3 3.47220 3.45107   2
   0  -5  -3 396.197 16.2347   2
   0   5  -3 383.691 15.7034   3
   0   5   3 401.987 16.0891   4
   0   5  -3 380.484 15.6699   2
   0   5   3 398.729 15.8259   3
   0  -5   3 393.061 15.7209   3
   0  -5  -3 370.202 15.5166   5
   0   5   3 411.686 16.2654   2
   0  -5   3 392.151 15.7762   2
   0   5   3 390.666 15.5379   5
  -1   5   3 51.5868 3.67892   4
  -1   5   3 53.1549 3.57440   2
   1   5  -3 44.8963 3.04827   3
   1   5  -3 45.4115 2.77581   2
   1  -5   3 54.7547 3.53477   2
   1  -5   3 51.5591 3.33072   3
  -1  -5  -3 50.0402 3.48947   5
   1  -5  -3 49.2668 3.41805   4
  -1  -5   3 53.0535 3.69313   5
   1  -5  -3 46.0258 2.50845   5
  -1  -5   3 53.4254 3.00982   3
   1  -5  -3 51.0266 3.80880   2
  -1   5  -3 47.9015 3.34728   2
  -1  -5   3 53.8449 2.97747   2
   1   5   3 54.2695 3.50261   5
   1   5   3 53.4754 3.55330   2
   2  -5   3 173.815 8.31271   3
  -2   5   3 193.768 9.21067   4
  -2   5   3 189.848 8.15293   3
   2   5  -3 186.377 9.12283   4
  -2   5   3 184.026 8.79618   2
   2   5  -3 181.528 7.34791   2
  -2  -5  -3 201.404 9.30001   5
   2  -5   3 181.223 8.88543   2
   2   5  -3 196.111 8.04734   3
  -2   5   3 182.672 8.60466   3
   2   5   3 188.207 8.56318   2
  -2   5  -3 189.088 7.99554   3
   2  -5  -3 185.964 8.86740   4
   2  -5  -3 180.728 8.53948   3
  -2   5  -3 178.449 8.12027   4
   2  -5  -3 182.818 9.14030   2
  -2  -5   3 196.699 9.98009   5
  -2   5  -3 177.983 8.71272   2
  -2  -5   3 176.756 7.46447   2
   2   5   3 186.034 8.97201   5
   3   5  -3 52.0902 4.41916   4
   3   5  -3 49.7922 3.06284   3
  -3   5   3 52.8561 4.02241   2
  -3   5   3 49.3003 4.33388   4
   3   5  -3 51.5735 4.34692   5
  -3  -5  -3 46.0495 4.45581   5
  -3   5   3 51.5543 2.84381   3
  -3   5   3 48.4733 2.81305   3
   3  -5   3 50.3603 4.35284   2
   3  -5  -3 51.6179 4.06576   4
  -3   5  -3 55.0509 4.19261   2
   3   5   3 50.6434 4.34596   5
  -3   5  -3 55.3286 3.54711   4
   3  -5  -3 45.6025 3.83670   3
   3  -5  -3 57.5670 4.71523   2
  -3   5  -3 47.6078 2.38958   3
  -3  -5   3 48.2075 4.49845   5
   4   5  -3 783.877 29.8850   3
   4   5  -3 753.993 32.1548   4
  -4   5   3 808.252 31.6034   2
  -4   5   3 847.998 32.3254   4
   4  -5   3 755.421 31.9820   2
   4  -5   3 769.820 30.7030   3
  -4  -5  -3 806.942 32.5413   5
   4   5   3 768.804 32.4292   5
   4  -5  -3 778.427 31.7378   4
   4   5   3 788.146 31.3111   4
  -4  -5   3 729.962 32.0938   5
   4  -5  -3 775.558 31.0243   3
  -4   5  -3 853.433 30.8021   4
   4  -5  -3 746.590 29.9674   5
   4  -5  -3 805.423 32.1702   2
   5  -5   3 172.329 10.5626   2
  -5  -5  -3 197.148 12.7047   5
   5  -5   3 161.320 9.73252   5
  -5   5   3 179.274 10.9704   2
   5   5  -3 181.431 7.75652   3
  -5   5   3 180.188 10.6344   4
   5   5  -3 173.537 10.5265   4
   5  -5   3 178.550 8.95847   3
  -5   5  -3 200.831 9.11697   4
   5  -5  -3 176.597 10.0014   4
   5  -5  -3 167.463 8.43835   5
   5  -5  -3 185.789 10.6258   2
   5   5   3 188.500 9.01071   2
   5  -5  -3 182.033 9.39855   3
   5   5   3 184.371 9.57575   4
  -5  -5   3 191.313 10.9728   5
  -6   5   3 86.8276 7.78498   4
   6  -5   3 84.6808 5.93908   3
   6  -5   3 77.8105 7.46443   2
   6   5  -3 61.9991 3.95893   3
   6  -5   3 61.4877 8.09744   5
   6  -5  -3 61.6129 6.24361   3
  -6   5  -3 74.5881 5.81471   4
   6   5   3 66.1079 5.33254   2
   6  -5  -3 53.1806 4.97492   5
   6   5   3 71.3332 5.95121   4
  -6  -5   3 63.2133 7.67468   5
   6  -5  -3 64.4662 7.27914   2
   7  -5   3 9.39311 3.94446   2
   7  -5   3 3.90213 3.12076   3
  -7   5   3 5.81002 4.10011   4
   7  -5  -3 3.47359 4.14253   2
   7   5   3 2.64064 2.40786   2
  -7  -5   3 0.38819 3.90370   5
   0  -6   3 2.00704 1.24834   2
   0  -6   3 0.16751 1.22870   3
   0   6   3 -0.2726 0.91188   5
   0   6   3 -0.1750 1.22667   4
   0  -6  -3 2.74381 1.26721   5
   0   6  -3 0.89336 1.15464   2
   0  -6  -3 0.67910 1.54135   2
   0   6   3 0.22985 1.18941   3
   0   6   3 0.73337 1.27067   2
   0   6  -3 1.71333 1.32440   3
   1   6  -3 14.1175 1.78895   2
   1   6  -3 14.8967 2.27180   3
  -1  -6  -3 14.2937 2.46498   2
   1  -6   3 18.3262 2.66487   3
   1  -6   3 16.3185 2.43355   2
  -1  -6  -3 14.1218 2.43200   5
  -1   6   3 17.9486 2.46234   2
  -1   6   3 12.0771 2.31045   4
  -1   6   3 15.4930 2.24951   3
   1   6   3 15.6673 2.34535   5
  -1  -6   3 13.6761 1.93480   2
   1  -6  -3 13.7263 1.65046   5
  -1  -6   3 14.9579 2.72684   5
  -1   6  -3 9.97074 1.98973   3
  -1  -6   3 14.0101 1.99020   3
  -1   6  -3 13.9912 2.17364   2
   1  -6  -3 13.3583 2.54585   2
   1   6   3 11.9780 2.21830   2
   2  -6   3 705.152 28.5195   3
  -2   6   3 715.143 29.0700   2
   2   6  -3 725.286 27.6321   2
  -2   6   3 700.986 28.2727   3
   2  -6   3 735.508 29.2296   2
   2   6  -3 735.237 29.4707   4
  -2  -6  -3 762.552 29.3910   5
   2   6  -3 728.082 28.2643   3
  -2   6   3 729.408 29.2503   4
   2  -6  -3 762.227 29.5877   2
   2  -6  -3 722.025 28.7561   3
  -2   6  -3 727.963 28.4377   4
  -2  -6   3 725.215 29.3768   5
   2   6   3 735.994 28.8117   2
   2   6   3 755.312 29.2855   5
  -2   6  -3 722.894 29.0309   2
  -2   6  -3 718.230 28.1621   3
   2  -6  -3 715.900 29.0770   4
  -2  -6   3 713.307 27.7591   2
  -3   6   3 13.1778 2.17617   3
   3   6  -3 18.0222 3.39628   5
   3   6  -3 16.2887 2.32543   3
   3  -6   3 17.0940 2.99907   3
  -3   6   3 14.3794 3.40584   4
  -3  -6  -3 18.4892 3.66985   5
   3   6  -3 15.4522 3.19150   4
  -3   6   3 14.8324 3.03124   2
   3  -6   3 13.0722 2.96741   2
  -3   6   3 11.0960 2.13025   3
  -3   6  -3 13.9475 2.94194   2
   3  -6  -3 16.0573 3.15879   3
  -3  -6   3 13.4259 3.11081   5
  -3   6  -3 15.2445 2.73645   4
   3   6   3 13.7036 3.10873   5
  -3   6  -3 16.3499 2.44867   3
   3   6   3 19.1091 2.75579   2
   3  -6  -3 15.3023 2.91135   4
   3  -6  -3 19.1636 3.62003   2
  -4   6   3 60.8555 5.94004   4
   4  -6   3 58.5484 5.96258   2
  -4   6   3 61.2766 5.45923   2
  -4  -6  -3 63.7916 6.53208   5
   4   6  -3 59.5366 5.85904   5
   4   6  -3 55.5382 5.90495   4
   4  -6   3 74.8648 5.28533   3
   4   6  -3 69.6350 4.09163   3
   4  -6  -3 67.4774 5.50054   3
   4   6   3 65.6136 6.28895   5
  -4   6  -3 64.4060 5.70734   2
   4   6   3 67.2543 4.96169   2
   4   6   3 64.6389 5.43920   4
   4  -6  -3 58.7846 5.36562   4
  -4   6  -3 68.3620 4.95938   4
  -4  -6   3 61.9791 6.22959   5
   4  -6  -3 65.3550 6.13322   2
  -5  -6  -3 49.2787 6.60881   5
  -5   6   3 57.9949 5.53871   2
   5  -6   3 62.9474 6.45540   2
   5  -6   3 57.2089 5.18580   3
  -5   6   3 72.6587 6.70489   4
   5  -6   3 52.1358 5.28108   5
   5   6  -3 63.2136 3.91001   3
   5   6   3 69.7785 5.64679   4
   5  -6  -3 47.0428 5.52346   4
  -5  -6   3 50.4250 6.31828   5
   5   6   3 54.0517 4.91786   2
   5  -6  -3 69.9999 5.81659   3
   5  -6  -3 48.3302 6.31276   2
  -5   6  -3 59.6864 5.45721   4
   5  -6  -3 57.0704 3.93859   5
   6  -6   3 171.646 10.9847   5
  -6   6   3 191.298 12.0195   4
   6   6  -3 196.008 8.75614   3
   6  -6   3 193.900 10.4418   3
   6  -6   3 193.432 12.2446   2
   6  -6  -3 176.822 11.9135   2
   6   6   3 214.466 9.87151   2
   6   6   3 190.654 9.99399   2
  -6   6  -3 225.365 12.1801   4
   6  -6  -3 203.537 11.0900   3
  -6  -6   3 200.027 12.5467   5
  -7   6   3 9.28350 4.59916   4
   7  -6   3 10.2544 4.29553   2
   7  -6   3 3.05334 3.22035   3
   7  -6  -3 5.78264 3.35238   3
   7   6   3 4.69209 2.43210   2
  -7  -6   3 9.16992 4.78332   5
   7  -6  -3 6.75858 4.12782   2
   0   7  -3 878.634 34.6050   2
   0   7  -3 880.379 34.5108   3
   0  -7  -3 873.181 34.4301   5
   0   7   3 890.201 35.1139   2
   0   7   3 912.949 34.4067   5
   0   7   3 893.267 35.0288   4
   0  -7   3 893.948 35.2159   3
   0  -7   3 916.961 34.8048   2
   0   7   3 876.880 34.5977   3
   1   7  -3 100.306 5.16116   2
  -1   7   3 93.8735 5.42494   3
   1  -7   3 98.7818 5.90259   2
  -1  -7  -3 97.9940 5.81391   5
   1   7  -3 96.5933 5.38428   3
  -1   7   3 102.295 5.97250   2
   1  -7   3 102.211 5.66700   3
  -1  -7  -3 98.8338 5.93191   2
  -1   7   3 104.045 6.05628   4
   1  -7  -3 96.9017 6.17919   2
  -1  -7   3 102.462 5.36786   2
   1   7   3 110.996 5.93507   2
  -1  -7   3 102.479 5.22202   3
  -1  -7   3 100.525 6.11672   5
  -1   7  -3 101.243 5.44273   3
  -1   7  -3 92.7837 5.62007   2
   1  -7  -3 93.2016 4.83788   5
   1   7   3 100.176 5.70833   5
   2   7  -3 178.380 7.46228   2
   2   7  -3 172.011 9.13547   4
  -2  -7  -3 173.386 8.95402   5
  -2   7   3 168.549 8.91380   4
  -2   7   3 160.976 8.67120   2
   2  -7   3 173.832 8.95045   2
   2   7  -3 174.439 8.02282   3
   2  -7   3 164.863 8.34189   3
  -2   7   3 168.875 8.03748   3
  -2  -7   3 165.247 8.97805   5
  -2  -7   3 167.819 7.61513   2
   2   7   3 166.081 8.75771   5
   2  -7  -3 171.360 8.69658   4
  -2   7  -3 177.722 8.23699   4
  -2   7  -3 165.833 8.62586   2
   2  -7  -3 172.233 9.22627   2
  -2   7  -3 174.108 7.96373   3
   2  -7  -3 173.189 8.59438   3
   2   7   3 174.763 8.45350   2
   3  -7   3 193.869 10.4040   2
  -3   7   3 211.597 9.01438   3
  -3   7   3 201.068 8.95810   3
  -3  -7  -3 202.535 10.7457   5
   3  -7   3 209.390 9.81358   3
  -3   7   3 194.138 10.1666   2
   3   7  -3 204.130 10.6488   4
  -3   7   3 206.385 10.4777   4
   3   7  -3 207.921 9.21843   3
   3   7   3 189.767 13.4576   5
  -3  -7   3 192.315 10.6362   5
  -3   7  -3 171.632 12.9203   2
   3   7   3 210.128 9.69766   2
   3  -7  -3 199.643 10.7777   2
   3  -7  -3 204.089 10.0157   3
  -3   7  -3 229.822 9.81792   3
   3  -7  -3 179.631 9.91695   4
  -3   7  -3 204.469 9.60184   4
   4  -7   3 70.6376 5.64783   3
  -4  -7  -3 70.2031 6.79261   5
   4  -7   3 71.5815 6.43337   2
  -4   7   3 73.1972 5.81541   2
   4   7  -3 81.6418 6.63892   4
  -4   7   3 74.4644 6.43643   4
  -4   7  -3 71.9023 6.28032   2
   4  -7  -3 76.6928 6.44180   4
  -4  -7   3 73.2670 6.75750   5
   4   7   3 68.0048 5.16367   2
   4   7   3 67.9618 5.75127   4
   4  -7  -3 61.1658 5.76279   3
   4  -7  -3 73.5363 6.58689   2
  -5   7   3 49.9462 6.03961   4
   5  -7   3 30.4262 4.46930   5
  -5  -7  -3 40.4833 6.12521   5
   5  -7   3 43.6851 4.98269   3
   5  -7  -3 28.0009 5.28088   2
  -5  -7   3 27.3731 5.56800   5
   5  -7  -3 30.8598 5.37109   4
   5   7   3 37.4225 4.91443   4
   5  -7  -3 35.2138 5.22141   3
   5   7   3 36.7764 4.15394   2
  -5   7  -3 40.6744 4.63737   4
   6   7  -3 104.245 6.14552   3
   6  -7   3 101.362 9.18785   3
   6  -7   3 105.867 9.17588   2
  -6  -7  -3 108.477 9.75082   5
   6  -7   3 86.5366 7.58984   5
   6   7   3 96.2931 7.63392   4
  -6  -7   3 112.910 9.59497   5
  -6   7  -3 117.539 7.33540   4
   6   7   3 98.2318 6.77398   2
   6  -7  -3 103.365 9.15660   2
   6   7   3 119.345 6.62455   2
   0  -8  -3 0.28965 1.87211   2
   0   8   3 -2.1052 1.21928   2
   0   8   3 -0.4836 1.28761   5
   0   8  -3 2.19989 1.63669   3
   0   8   3 0.73386 1.48202   3
   0   8   3 1.00469 1.73575   4
   0   8  -3 0.34947 1.30797   2
   0  -8  -3 0.44023 1.39142   5
   0  -8   3 -0.0330 1.54983   3
  -1   8   3 40.9909 4.00023   4
  -1  -8  -3 35.2848 4.04552   2
   1  -8   3 39.7895 3.80009   3
  -1   8   3 39.2748 3.52253   3
   1  -8   3 49.7877 4.18571   2
  -1  -8  -3 40.8837 3.95794   5
   1   8  -3 41.3310 3.31757   2
   1   8  -3 41.7810 3.59616   3
  -1   8   3 45.8007 4.00148   2
   1   8   3 48.3611 3.95057   2
   1  -8  -3 35.1928 4.23882   2
  -1  -8   3 37.8275 3.33957   3
  -1   8  -3 34.6943 3.43113   3
  -1  -8   3 45.9534 4.26413   5
   1  -8  -3 39.1967 3.09070   5
   1   8   3 43.6315 3.80409   5
  -1  -8   3 42.8701 3.56540   2
  -1   8  -3 42.6644 3.80983   2
   1   8   3 42.5595 3.52276   3
  -2   8   3 123.437 7.28905   2
   2  -8   3 135.405 7.58227   2
   2   8  -3 131.033 6.59654   3
  -2   8   3 125.163 6.63361   3
   2  -8   3 125.161 6.95107   3
   2   8  -3 125.749 6.02275   2
  -2   8   3 125.060 7.42141   4
  -2  -8  -3 134.148 7.68930   5
   2  -8  -3 117.998 5.54823   5
   2   8   3 126.580 6.97489   2
  -2   8  -3 117.713 6.67963   4
   2   8   3 117.326 7.17691   5
  -2  -8   3 118.741 6.20330   2
  -2   8  -3 124.011 6.47772   3
   2  -8  -3 126.112 7.15474   3
  -2   8  -3 122.569 7.12144   2
   2  -8  -3 124.105 7.79812   2
  -2  -8   3 115.431 7.45676   5
   3  -8   3 17.8329 3.31055   3
  -3   8   3 16.9517 3.67960   4
   3   8  -3 18.9353 2.03549   2
  -3   8   3 18.1321 3.00217   3
  -3   8   3 14.7349 3.18682   2
  -3  -8  -3 13.6403 3.52328   5
   3  -8   3 21.9727 3.99075   2
   3   8  -3 17.9375 2.85145   3
   3   8  -3 17.8526 3.68737   4
  -3  -8   3 15.1033 3.64690   5
  -3   8  -3 20.4409 3.45400   4
  -3   8  -3 20.1031 3.56416   2
   3   8   3 18.5965 3.18912   2
   3   8   3 18.5831 3.58145   5
   3  -8  -3 19.2219 4.05766   2
  -3   8  -3 25.0853 2.97929   3
   3  -8  -3 20.8574 3.40776   4
   3  -8  -3 13.3795 3.44277   3
   4  -8   3 34.1444 5.28592   2
  -4   8   3 35.9990 5.57269   4
  -4   8   3 37.3689 2.76954   3
   4   8  -3 39.1255 3.77702   3
  -4   8   3 32.7996 2.72082   3
  -4   8   3 26.8461 5.69328   2
  -4  -8  -3 35.0471 5.83019   5
   4  -8   3 41.7301 4.94730   3
   4   8   3 34.7041 4.05953   2
   4  -8  -3 31.8749 4.35302   4
   4  -8  -3 28.8735 5.11145   3
  -4   8  -3 27.8997 4.24661   4
  -4  -8   3 35.9421 5.47839   5
   4   8   3 31.4194 4.69890   4
   4  -8  -3 41.6550 5.76601   2
   5  -8   3 23.7988 4.28201   5
   5   8  -3 39.8901 3.83956   3
  -5   8   3 41.5015 5.78053   4
  -5  -8  -3 33.4718 6.51461   5
   5  -8   3 28.9987 5.36668   2
   5  -8   3 27.8306 4.87067   3
  -5   8  -3 37.5004 4.77859   4
   5   8   3 38.3850 4.25639   2
   5   8   3 29.4290 4.89579   4
   5  -8  -3 33.4952 8.71953   2
   5  -8  -3 33.0937 5.39757   3
  -5  -8   3 32.8234 6.03716   5
   6   8  -3 50.0466 4.43048   3
  -6   8   3 47.7624 7.25206   4
   6  -8   3 55.7126 6.15305   3
   6  -8   3 52.8716 7.40977   2
  -6  -8  -3 47.0507 7.86724   5
   6  -8  -3 50.8696 6.49929   3
   6  -8  -3 39.0562 6.88031   2
  -6  -8   3 49.1355 7.51292   5
   6   8   3 50.1774 4.79253   2
  -6   8  -3 46.5229 5.54551   4
   6   8   3 49.6737 4.52316   2
   0  -9   3 69.4856 5.21900   5
   0   9   3 63.4785 5.04614   4
   0   9   3 62.8975 5.01383   2
   0   9  -3 62.3407 4.73627   2
   0   9   3 61.7071 4.66302   3
   0  -9  -3 65.5399 5.47638   2
   0   9  -3 64.4139 4.72169   3
   0   9   3 68.1031 4.53493   5
   0  -9   3 69.5618 5.09404   2
   0  -9   3 74.5672 4.96178   3
   0  -9  -3 63.6203 4.73451   5
   1  -9   3 59.4784 4.66725   3
  -1   9   3 59.0158 4.95280   4
   1  -9   3 64.1119 5.03417   2
   1   9  -3 61.5470 4.40319   3
  -1   9   3 54.5316 4.73379   2
  -1   9   3 63.9663 4.50025   3
  -1  -9  -3 55.3502 4.81505   5
   1   9  -3 57.1736 4.12573   2
  -1  -9  -3 52.0389 4.87232   2
  -1  -9   3 62.4773 5.04015   5
  -1   9  -3 51.3324 4.27116   3
   1  -9  -3 50.2841 3.94483   5
   1   9   3 50.6801 4.57807   2
   1   9   3 52.1387 4.50381   5
   1  -9  -3 57.7235 5.33295   2
  -1  -9   3 63.5034 4.73196   2
  -1   9  -3 58.2176 4.65241   2
  -1  -9   3 63.0269 5.48015   3
   1   9   3 63.3343 4.54821   3
  -2   9   3 173.315 9.84901   2
   2  -9   3 173.690 9.49879   2
   2   9  -3 174.925 8.47302   3
   2  -9   3 159.002 8.75122   3
  -2   9   3 159.095 8.41369   3
  -2  -9  -3 165.453 9.43650   5
  -2   9   3 167.280 9.27242   4
  -2   9  -3 170.276 8.69565   4
   2   9   3 173.807 8.82061   2
  -2  -9   3 159.222 9.44521   5
   2   9   3 166.754 8.33685   3
   2  -9  -3 158.217 9.58272   2
   2  -9  -3 166.067 9.08927   3
  -2   9  -3 173.191 8.34276   3
   2   9   3 161.969 9.10959   5
  -2   9  -3 181.795 9.50316   2
   2  -9  -3 162.424 7.41816   5
  -2  -9   3 168.685 8.19832   2
  -3   9   3 172.404 8.38243   3
  -3  -9  -3 173.651 10.2164   5
  -3   9   3 155.174 9.36915   2
   3   9  -3 168.896 7.50141   2
  -3   9   3 163.088 9.69449   4
   3   9  -3 159.920 9.84651   4
   3   9  -3 172.194 8.51048   3
   3  -9   3 166.394 9.91681   2
   3  -9   3 169.650 9.28509   3
   3   9   3 161.277 8.73551   2
  -3   9  -3 172.292 12.4697   2
   3  -9  -3 159.526 10.2083   2
  -3   9  -3 163.635 8.95790   4
  -3   9  -3 177.019 8.30215   3
   3  -9  -3 181.717 9.55605   3
  -3  -9   3 166.334 10.1131   5
   3   9   3 147.763 10.4013   5
   4   9  -3 320.258 13.9473   3
  -4   9   3 354.726 14.1624   3
  -4  -9  -3 315.052 16.3795   5
   4  -9   3 318.873 14.8557   3
  -4   9   3 323.423 15.7904   4
  -4   9   3 309.848 12.9814   3
   4   9   3 310.181 14.2660   2
   4  -9  -3 284.834 16.0026   2
  -4   9  -3 329.241 14.7917   4
  -4   9  -3 325.509 13.5941   3
   4  -9  -3 305.772 15.0767   3
  -4  -9   3 272.018 17.6815   5
   5  -9   3 125.842 9.77967   2
  -5   9   3 135.823 10.2824   4
   5   9  -3 139.251 7.46076   3
   5  -9   3 134.021 8.95128   3
  -5  -9  -3 123.842 10.2410   5
  -5  -9   3 133.596 10.0890   5
   5  -9  -3 133.608 9.02204   3
   5   9   3 130.294 7.65210   2
   5  -9  -3 131.916 10.0077   2
  -5   9  -3 147.567 8.58392   4
  -6   9   3 44.3009 7.44132   4
   6  -9   3 37.1673 5.78658   5
   6  -9   3 56.7733 6.44951   3
   6   9  -3 60.5281 5.05881   3
  -6  -9  -3 51.9159 8.03239   5
   6  -9   3 54.0593 7.69766   2
  -6   9  -3 62.1878 6.39198   4
   6   9   3 61.4532 4.67643   2
   6   9   3 54.5430 4.93118   2
  -6  -9   3 59.0118 8.05410   5
   6  -9  -3 50.3753 6.63336   3
   6  -9  -3 39.1042 7.16722   2
   0  10  -3 1.45303 1.83057   2
   0 -10   3 3.31754 2.12622   5
   0 -10  -3 1.03768 2.33195   2
   0 -10  -3 1.89701 1.96820   5
   0  10   3 1.09237 2.03979   2
   0 -10   3 1.58137 1.94296   3
   0  10   3 1.99477 2.84482   3
   0 -10   3 -0.2969 1.99193   2
   0  10   3 -1.7137 1.97540   4
  -1 -10  -3 174.485 9.60943   2
  -1 -10  -3 172.858 9.34258   5
   1 -10   3 174.132 9.12576   3
   1 -10   3 180.395 9.64718   2
  -1  10   3 159.304 9.72577   3
   1  10  -3 185.590 8.75995   2
  -1  10   3 163.482 9.38549   4
  -1  10   3 179.077 9.70346   2
   1  10  -3 185.624 9.02986   3
   1  10   3 160.737 9.13898   2
  -1 -10   3 175.829 9.07408   2
   1  10   3 163.557 8.99877   5
   1 -10  -3 179.858 10.1029   2
   1  10   3 170.577 8.80406   3
  -1  10  -3 183.678 9.50074   2
   1 -10  -3 172.551 8.43705   5
  -1 -10   3 171.174 9.59016   5
  -1 -10   3 163.715 8.52682   3
  -2  10   3 241.600 12.5118   4
   2 -10   3 236.139 11.8911   3
  -2  10   3 246.361 12.3502   3
   2  10  -3 264.395 11.7042   3
  -2 -10  -3 251.793 12.6432   5
   2 -10   3 240.456 12.6120   2
  -2  10   3 227.305 12.2202   2
   2  10  -3 265.937 11.1345   2
   2  10   3 241.796 11.4595   3
   2 -10  -3 246.773 12.2258   3
  -2  10  -3 253.707 11.9718   4
   2  10   3 235.956 12.1593   5
   2 -10  -3 242.246 12.9788   2
   2 -10  -3 241.786 10.5354   5
  -2  10  -3 238.881 12.2403   2
  -2 -10   3 241.977 11.3313   2
   2  10   3 242.466 11.8684   2
  -2 -10   3 240.106 12.7154   5
   3 -10   3 88.5043 7.20977   2
   3 -10   3 80.1028 6.45667   3
   3  10  -3 84.6296 4.79659   2
  -3  10   3 72.2224 5.45080   3
  -3  10   3 79.9966 6.79295   4
   3  10  -3 85.9185 5.78514   3
  -3 -10  -3 81.4842 7.21151   5
   3  10   3 79.7344 5.83816   2
  -3  10  -3 85.3965 5.54567   3
  -3  10  -3 87.5259 6.25854   4
   3  10   3 79.5787 5.56788   3
  -3 -10   3 73.7038 6.94977   5
   3 -10  -3 75.2094 6.53959   3
   3 -10  -3 63.8482 7.03963   2
  -4  10   3 42.5596 6.20346   4
   4 -10   3 46.6368 9.25645   3
   4  10  -3 48.4486 4.94974   3
  -4 -10  -3 52.9403 6.94895   5
  -4  10   3 50.1911 4.34181   3
   4 -10   3 46.7534 6.72882   2
   4 -10  -3 47.0354 6.75528   2
   4 -10  -3 58.7296 6.63484   3
   4  10   3 46.9311 4.69145   3
   4  10   3 49.5316 4.96233   2
  -4 -10   3 46.2030 6.78849   5
  -4  10  -3 62.3050 4.29835   3
  -4  10  -3 51.2334 5.78817   4
  -5  10   3 21.3846 5.07836   4
   5  10  -3 26.5457 3.95175   3
  -5 -10  -3 17.1751 5.38741   5
   5 -10   3 19.6163 5.13051   2
   5 -10   3 17.6116 4.57302   3
   5 -10  -3 16.4139 4.69891   2
   5  10   3 20.8789 3.47702   2
   5  10   3 26.8203 3.83929   3
  -5  10  -3 27.1944 4.62886   4
  -5 -10   3 15.0062 4.93732   5
   5 -10  -3 19.3372 4.61418   3
  -6 -10  -3 76.7099 10.5607   5
   6 -10   3 89.1595 7.92808   3
  -6  10   3 81.4704 8.65757   4
   6 -10   3 71.0921 8.54979   2
  -6 -10   3 74.4490 11.9079   5
   6 -10  -3 78.5579 9.00792   2
   6 -10  -3 75.0743 7.78942   3
  -6  10  -3 86.6756 7.59936   4
   0 -11   3 184.703 9.89743   2
   0  11  -3 181.122 9.35547   3
   0  11   3 176.020 9.41284   3
   0 -11  -3 175.559 10.2690   2
   0  11   3 187.218 10.1436   4
   0 -11  -3 172.749 9.37538   5
   0  11   3 175.922 9.79690   2
   0 -11   3 190.069 10.0637   5
   0  11  -3 172.922 9.42903   2
   0 -11   3 172.120 9.28882   3
   1 -11   3 11.5579 3.13935   2
  -1  11   3 11.9953 3.33500   4
   1  11  -3 7.18923 2.64503   3
  -1  11   3 10.0768 2.90724   2
  -1  11   3 9.53455 2.88924   3
  -1 -11  -3 9.18578 2.94648   5
   1 -11   3 8.25127 2.96491   3
   1  11  -3 9.32009 2.56209   2
  -1 -11  -3 6.47388 2.83525   2
  -1 -11   3 7.08846 2.51117   3
  -1  11  -3 11.7474 2.88958   3
  -1 -11   3 5.05645 2.56496   2
  -1 -11   3 11.8568 3.49432   5
   1 -11  -3 8.95633 2.45905   5
   1  11   3 11.7395 2.85405   3
   1 -11  -3 14.8923 3.91462   2
  -1  11  -3 10.2288 3.02764   2
   1  11   3 9.12759 2.82448   5
   2 -11   3 29.7658 4.81161   3
  -2  11   3 25.6158 3.99578   3
  -2 -11  -3 23.5741 4.65047   5
  -2  11   3 24.1096 4.90791   4
   2 -11   3 25.9171 4.96589   2
   2  11  -3 38.3988 3.83629   2
   2  11  -3 26.4843 4.36932   3
  -2  11  -3 20.4736 3.75278   3
   2 -11  -3 24.6014 4.64330   2
  -2 -11   3 32.5533 5.34555   5
  -2  11  -3 26.2673 4.50350   4
   2  11   3 26.6844 4.20629   3
   2  11   3 18.1634 3.89940   5
   2  11   3 21.9634 4.22208   2
   2 -11  -3 26.1449 3.22200   5
  -2 -11   3 33.8470 4.21985   2
  -3  11   3 94.7723 7.62606   4
   3 -11   3 85.8706 7.73264   2
  -3  11   3 93.7365 6.20818   3
   3  11  -3 88.9439 5.47631   2
   3  11  -3 87.0569 6.30739   3
  -3 -11  -3 90.6304 11.2693   5
   3  11   3 82.7593 6.44215   2
  -3 -11   3 95.7835 8.01824   5
   3 -11  -3 84.5568 12.3458   2
   3  11   3 98.7090 9.68976   3
  -3  11  -3 86.9358 6.87622   4
  -3  11  -3 102.373 6.32216   3
  -4  11   3 13.5627 2.87760   3
   4 -11   3 12.5401 4.05909   3
  -4  11   3 7.14891 2.83840   3
  -4  11   3 13.5658 4.45296   4
  -4 -11  -3 7.21100 3.96731   5
   4 -11   3 13.8635 4.66275   2
   4  11  -3 14.8608 3.33552   3
   4 -11  -3 16.6521 4.26897   3
   4 -11  -3 15.1341 4.62120   2
   4  11   3 16.5734 3.48848   2
  -4  11  -3 14.2509 3.09546   3
  -4  11  -3 16.6757 4.26566   4
  -4 -11   3 8.59018 4.21401   5
   5 -11   3 7.83169 4.04336   3
   5 -11   3 3.03512 3.91053   2
  -5 -11  -3 6.62968 4.20003   5
  -5  11   3 3.08258 4.10489   4
   5  11  -3 15.7623 3.37621   3
   5  11   3 7.21411 2.97826   2
   5 -11  -3 12.0423 4.29770   3
  -5 -11   3 11.2511 4.37081   5
   5  11   3 2.73392 3.71123   3
  -5  11  -3 1.91528 3.44659   4
   5 -11  -3 6.92914 4.51067   2
   6 -11   3 39.4981 6.47098   3
  -6 -11  -3 17.9640 5.79082   5
  -6  11   3 20.1598 5.83630   4
   6 -11   3 25.7368 6.75642   2
   6 -11  -3 26.7191 6.20183   2
  -6  11  -3 29.2678 5.63677   4
   6 -11  -3 33.2136 6.49682   3
  -6 -11   3 30.1908 6.68286   5
   0 -12   3 1.62593 2.43818   3
   0 -12   3 0.45695 2.50664   5
   0 -12   3 1.62161 2.62284   2
   0  12   3 -2.0481 2.52574   4
   0  12   3 -2.0679 1.80058   2
   0  12  -3 -0.8737 2.11245   2
   0 -12  -3 -1.5438 2.13172   5
   0 -12  -3 1.98101 2.88432   2
   1  12  -3 37.4482 4.36580   2
   1 -12   3 33.2399 4.75873   3
  -1  12   3 35.8589 5.08343   4
  -1 -12  -3 37.5102 5.42235   2
   1 -12   3 36.4473 5.29849   2
   1 -12   3 36.0270 4.90351   5
  -1 -12  -3 35.2781 5.05495   5
   1  12   3 34.6872 4.71212   2
   1 -12  -3 32.7754 5.48534   2
  -1 -12   3 48.2068 5.64036   5
  -1 -12   3 47.4457 4.94999   2
   1 -12  -3 39.8942 4.34219   5
  -2  12   3 49.2760 5.95108   4
   2 -12   3 48.8413 6.63708   2
   2  12  -3 67.1298 5.06378   2
  -2 -12  -3 63.6638 6.55323   5
  -2 -12   3 51.7382 5.81641   2
   2  12   3 51.2214 5.29956   2
   2  12   3 49.6738 8.07963   3
  -2  12  -3 60.8584 6.17969   4
   2 -12  -3 54.9245 10.6974   2
  -2 -12   3 70.2377 6.77239   5
   2 -12  -3 55.5309 4.46762   5
   3  12  -3 27.5332 3.61313   2
  -3  12   3 23.8180 5.03513   4
   3 -12   3 26.5318 5.00093   3
   3 -12   3 31.1558 5.80652   2
  -3 -12  -3 28.1437 5.60602   5
   3 -12  -3 21.5835 2.81414   5
   3  12   3 23.7916 4.39175   2
  -3  12  -3 20.6889 6.36066   3
   3  12   3 19.6448 5.05571   3
   3 -12  -3 25.4141 4.89120   3
  -3 -12   3 27.1453 5.16772   5
   3 -12  -3 17.5379 4.86278   2
  -3  12  -3 25.0361 4.78642   4
   4 -12   3 2.15480 3.25402   3
  -4  12   3 0.06855 2.29634   3
  -4 -12  -3 9.05214 4.67432   5
   4 -12   3 5.37354 3.84216   2
  -4  12   3 0.37433 3.71173   4
  -4  12   3 1.19793 3.93218   3
   4  12  -3 0.71053 1.61228   2
   4 -12  -3 2.96979 3.62692   2
  -4  12  -3 -0.6635 3.06195   4
  -4 -12   3 -1.2661 3.06309   5
   4  12   3 -0.8201 4.71123   3
  -4  12  -3 0.91319 3.81004   3
   4 -12  -3 2.74843 3.71916   3
  -5  12   3 5.67486 4.36380   4
   5 -12   3 2.86143 3.74588   3
   5 -12   3 7.90991 4.08798   2
  -5 -12  -3 2.71328 4.14511   5
  -5 -12   3 7.07967 4.28590   5
  -5  12  -3 3.58611 3.70181   4
   5 -12  -3 2.48843 4.21953   2
   5  12   3 3.72394 2.91762   2
   5 -12  -3 3.25059 4.21142   3
   0 -13   3 57.9171 6.38882   2
   0 -13  -3 53.1078 6.70596   2
   0 -13  -3 72.6139 6.04508   5
   0 -13   3 66.7677 6.46651   5
   0 -13   3 70.4298 6.10653   3
   0  13  -3 55.9762 6.66921   2
   1  13  -3 16.4325 3.46767   2
   1 -13   3 23.3254 4.78057   2
  -1 -13  -3 15.7766 4.30625   2
   1 -13   3 13.4051 3.63129   5
  -1  13   3 21.2845 4.70408   4
  -1 -13  -3 18.0846 4.01837   5
  -1 -13   3 20.2725 4.12748   2
  -1 -13   3 18.3734 4.44316   5
   1 -13  -3 20.9341 4.19345   5
  -2  13   3 4.84745 3.52490   4
  -2 -13  -3 2.51885 5.15483   5
   2  13  -3 7.80641 2.78389   2
   2 -13   3 5.63280 3.07180   5
   2 -13   3 0.21178 2.94128   3
   2 -13   3 4.09851 3.37234   2
  -2  13  -3 9.91832 3.86836   4
  -2 -13   3 4.66225 3.39252   5
   2  13   3 4.14982 2.92425   2
  -2 -13   3 8.94946 3.29399   2
   2 -13  -3 4.33314 3.63911   2
   2 -13  -3 4.39031 3.67694   5
   3 -13   3 78.1565 7.08469   3
  -3  13   3 76.5948 7.79189   4
  -3 -13  -3 76.5393 7.91831   5
   3  13  -3 75.1195 5.63181   2
   3 -13   3 75.0327 7.92950   2
   3 -13  -3 72.7188 4.76406   5
   3 -13  -3 83.1001 8.56102   2
  -3  13  -3 70.2216 7.01632   4
   3  13   3 75.1641 6.41464   2
  -3 -13   3 75.2448 8.10244   5
  -4  13   3 24.2061 4.31191   3
   4 -13   3 29.4965 5.69695   3
  -4 -13  -3 21.4000 5.67562   5
   4 -13   3 32.4615 6.39288   2
  -4  13   3 31.0712 6.04926   4
   4  13   3 28.3458 4.56025   2
   4 -13  -3 24.1047 5.34495   3
   4 -13  -3 17.6173 5.44335   2
  -4  13  -3 25.9055 4.43677   3
  -4 -13   3 26.1868 5.83744   5
  -5 -13  -3 23.0556 5.95650   5
  -5  13   3 38.0673 6.96540   4
   5 -13   3 23.9944 7.10857   2
   5 -13   3 29.8791 6.32224   3
  -5  13  -3 43.4979 6.53480   4
  -5 -13   3 33.4170 6.73716   5
   5 -13  -3 47.1550 10.0229   3
   5 -13  -3 26.7870 6.61849   2
   0 -14   3 -4.3147 2.53666   5
   0 -14   3 1.02275 2.74903   3
   0 -14  -3 0.09286 3.40222   2
   0 -14  -3 -0.7432 2.56791   5
   0 -14   3 -1.9871 2.57603   2
   0  14   3 2.57058 3.13322   4
  -1 -14  -3 82.2805 7.27447   5
   1 -14   3 75.5299 7.13770   5
  -1 -14  -3 62.1678 7.48271   2
   1 -14   3 76.2046 7.47851   2
   1  14  -3 59.3549 6.48817   2
  -1  14   3 82.3326 7.60490   4
   1 -14   3 77.4176 7.12273   3
  -1 -14   3 69.6071 7.50759   5
  -1 -14   3 73.2858 7.02580   2
   1 -14  -3 78.5341 6.34895   5
   1  14   3 79.6744 7.21587   4
   1 -14  -3 81.6137 8.13173   2
  -2 -14  -3 24.5628 5.14563   5
   2 -14   3 35.1584 5.23651   5
   2 -14   3 34.8261 5.56339   3
  -2  14   3 30.4899 5.89307   4
   2 -14   3 31.1694 5.96248   2
   2  14  -3 29.4488 4.70278   2
   2 -14  -3 24.6313 5.49694   2
  -2  14  -3 27.1764 5.30728   4
  -2 -14   3 31.4726 5.86818   5
   2 -14  -3 33.2176 4.28158   5
  -2 -14   3 31.0045 5.12075   2
   3 -14   3 80.0649 8.55058   2
  -3  14   3 96.0697 8.49591   4
   3 -14   3 90.2076 7.80627   3
  -3 -14  -3 84.1529 8.52342   5
   3  14  -3 88.0811 6.52702   2
  -3 -14   3 90.0150 9.12305   5
  -3  14  -3 94.3680 8.12831   4
   3 -14  -3 73.1868 8.70379   2
   3 -14  -3 81.8734 5.48224   5
   4  14  -3 4.52624 2.34768   2
   4 -14   3 7.32742 3.86725   3
  -4  14   3 8.74340 4.34186   4
   4 -14   3 11.5991 4.52632   2
  -4  14   3 10.9653 3.42379   3
  -4 -14  -3 -0.0903 4.03365   5
  -4  14  -3 5.96204 4.31821   4
  -4 -14   3 1.43384 4.00914   5
   4 -14  -3 -0.2016 3.88765   2
   0 -15   3 23.1105 5.09281   2
   0 -15   3 22.5217 4.62394   3
   0  15   3 20.2145 4.74749   4
   0 -15  -3 18.3775 4.22681   5
   0 -15  -3 26.0931 5.80685   2
   0 -15   3 18.9904 4.40893   5
  -1  15   3 1.61757 3.43756   4
  -1 -15  -3 1.53235 3.65251   2
   1 -15   3 1.80587 3.23777   5
   1 -15   3 -0.8365 3.30208   2
   1 -15   3 0.60718 3.37063   3
  -1 -15  -3 2.25400 5.55678   5
  -1 -15   3 1.29923 3.05904   2
   1  15   3 1.69617 3.32344   4
  -1 -15   3 -2.2795 3.04057   5
   1 -15  -3 2.58921 2.79301   5
   1 -15  -3 -4.3232 3.12988   2
   2 -15   3 -1.9545 3.29920   3
  -2 -15  -3 0.88817 3.84963   5
   2 -15   3 5.27988 3.18325   5
   2  15  -3 -4.5004 2.72861   2
  -2  15   3 1.21218 3.53660   4
   2 -15   3 2.59428 3.73140   2
  -2 -15   3 9.64485 3.87195   2
   2 -15  -3 1.90169 3.83342   2
  -2 -15   3 1.83461 3.77708   5
   2 -15  -3 0.51218 2.40901   5
  -2  15  -3 3.74658 3.80492   4
   3 -15   3 46.2134 6.66168   3
  -3 -15  -3 49.5075 8.09970   5
  -3  15   3 49.8815 7.53715   4
   3 -15   3 48.3959 6.25356   5
   3 -15   3 46.4955 7.57295   2
  -3  15  -3 47.7041 7.21857   4
   3 -15  -3 35.7674 7.08083   2
   3 -15  -3 48.9938 4.58008   5
  -3 -15   3 50.6392 7.98974   5
  -4  15   3 8.27329 4.90715   4
   4 -15   3 13.5776 5.02073   2
  -4 -15  -3 9.37641 6.98757   5
   4 -15   3 15.6951 5.02800   3
  -4 -15   3 12.0274 4.97039   5
   4 -15  -3 7.14831 4.78160   2
  -4  15  -3 17.6281 5.19755   4
   0  16   3 1.60825 3.54556   4
   0 -16   3 0.89725 3.25943   5
   0 -16  -3 1.57931 3.36891   5
   0 -16  -3 2.82540 4.21096   2
   0 -16   3 -4.6627 2.75613   2
  -1  16   3 23.4063 5.34473   4
   1 -16   3 18.2117 4.62399   5
   1 -16   3 20.2565 5.05672   2
  -1 -16  -3 18.8114 5.33055   2
  -1 -16  -3 19.8841 5.11291   5
   1 -16   3 22.5812 5.12534   3
  -1  16  -3 27.4051 5.93440   4
   1 -16  -3 24.6824 4.41655   5
   1 -16  -3 22.7662 5.61730   2
  -1 -16   3 17.8728 5.05934   5
  -1 -16   3 17.0815 4.84608   2
   1  16   3 21.6818 5.54624   4
   2 -16   3 18.0645 5.06608   3
  -2  16   3 16.0394 5.39265   4
   2 -16   3 17.4184 5.58573   2
   2 -16   3 14.0123 4.45990   5
  -2 -16  -3 7.14031 4.53338   5
  -2 -16   3 24.6710 5.03628   2
  -2 -16   3 8.25193 4.73922   5
   2 -16  -3 23.3114 4.67604   5
  -2  16  -3 15.5684 5.00913   4
   2 -16  -3 20.1181 5.56402   2
  -3 -16  -3 9.79820 4.78196   5
   3 -16   3 16.6724 8.09251   3
   3 -16   3 4.63408 6.37866   5
  -3  16   3 11.2842 5.08621   4
   3  16  -3 13.7853 3.93082   2
  -3  16  -3 10.4793 4.81451   4
   3 -16  -3 10.7523 7.75088   2
  -3 -16   3 5.70183 7.40473   5
   0  17   3 70.5747 8.11436   4
   0 -17   3 51.9785 7.73441   2
   0 -17  -3 51.1480 7.51815   5
   0 -17  -3 57.9080 8.71495   2
   0 -17   3 58.4375 7.58290   5
  -1 -17  -3 5.19098 3.84765   5
  -1 -17  -3 -1.4826 4.16295   2
   1 -17   3 0.21447 3.71839   2
   1 -17   3 -0.6832 3.49291   5
   1 -17   3 1.41837 3.51816   3
  -1  17   3 -0.5215 3.67445   4
  -1 -17   3 1.93287 3.78873   2
   1  17   3 -6.2277 3.57534   4
  -1 -17   3 3.71995 3.95338   5
  -1  17  -3 0.02949 4.17710   4
   1 -17  -3 6.15968 3.44181   5
   1 -17  -3 3.94063 4.58044   2
   2 -17   3 4.33058 5.49532   2
  -2  17   3 1.08537 5.67649   4
   2 -17   3 -2.0689 3.44386   5
  -2 -17  -3 3.06609 4.53012   5
  -2 -17   3 0.48406 4.22264   5
  -2 -17   3 -0.8885 3.57166   2
  -2  17  -3 0.98333 4.34619   4
   2 -17  -3 -1.9080 2.78541   5
   2  17   3 3.68640 7.00231   4
   0 -18   3 2.28811 4.28071   2
   0 -18   3 3.47932 4.23265   5
   0 -18  -3 -3.1924 4.17820   2
   0 -18  -3 -1.7280 3.45659   5
   0  18   3 2.17048 4.14208   4
   1 -18   3 15.1361 8.45686   2
   1 -18   3 11.8466 4.75774   5
  -1  18   3 11.0647 5.18918   4
  -1 -18  -3 22.0014 6.02523   2
  -1 -18  -3 7.26869 4.51949   5
  -1 -18   3 12.8807 5.19665   2
   1  18   3 14.5719 5.32149   4
  -1 -18   3 12.0709 4.86092   5
  -1  18  -3 18.6901 7.77069   4
   1 -18  -3 8.60679 5.37511   2
   0   0  -4 1698.18 62.0956   4
   0   0  -4 1664.41 61.9558   3
   0   0   4 1614.67 61.9358   3
   0   0   4 1661.98 62.0869   4
   1   0  -4 1.63620 0.69766   3
   1   0   4 -0.3047 0.39112   4
  -1   0   4 0.80525 0.64276   2
   1   0  -4 0.73775 0.81403   4
  -1   0   4 2.05301 0.99153   4
  -1   0  -4 0.75384 0.42919   4
  -1   0   4 1.30634 0.68519   3
   1   0   4 2.02130 0.71103   3
  -2   0   4 163.787 7.87698   4
   2   0   4 163.351 6.63089   3
   2   0  -4 145.786 6.73913   3
   2   0  -4 164.774 6.89947   2
  -2   0   4 171.733 7.16283   5
  -2   0   4 173.712 6.87046   2
  -3   0   4 0.12658 0.75479   2
   3   0  -4 -1.5572 1.13302   4
  -3   0   4 -0.3533 1.52034   4
   3   0   4 0.57652 1.18615   2
   3   0   4 0.55790 1.36003   5
  -3   0   4 0.19374 1.10317   5
   3   0  -4 1.97303 1.01150   2
   3   0  -4 0.46700 0.80481   3
   3   0  -4 -0.6811 1.04056   5
   4   0  -4 106.029 6.84986   4
   4   0  -4 98.5095 5.52438   2
   4   0   4 122.062 7.17489   5
  -4   0   4 117.527 7.21659   4
   4   0  -4 115.369 6.25801   5
   4   0   4 119.391 6.58774   2
   4   0   4 115.202 4.92324   4
  -4   0   4 104.365 6.20853   5
   4   0  -4 106.831 5.05773   3
  -4   0   4 100.309 5.16242   2
   6   0  -4 142.457 9.61707   5
   6   0   4 137.246 6.65549   4
  -6   0   4 150.263 9.72927   4
   6   0  -4 131.042 7.30702   2
   6   0   4 145.806 6.33286   3
   6   0   4 169.281 9.19989   2
   6   0  -4 146.249 8.81088   3
   7   0   4 -1.2691 2.90496   2
   7   0  -4 5.51423 2.12431   3
   7   0  -4 3.10531 1.97384   2
   7   0   4 1.84844 2.43850   3
  -7   0   4 6.41458 4.08977   4
   0   1  -4 -0.4058 0.58400   4
   0   1  -4 1.11675 0.66689   3
   0   1   4 0.20941 0.69826   4
   0  -1   4 -0.3671 0.66358   3
   0   1   4 0.09250 0.66587   3
   0  -1   4 0.49407 0.75228   4
   0  -1  -4 0.36855 0.61668   3
   0  -1  -4 1.42043 0.72128   4
  -1  -1  -4 1387.90 50.1965   4
  -1   1   4 1529.46 50.8326   2
   1  -1   4 1343.36 50.4134   3
   1   1  -4 1348.65 51.0546   4
  -1   1   4 1335.04 50.3905   3
   1   1  -4 1209.76 50.3299   3
  -1   1   4 1380.92 51.0747   4
  -1  -1   4 1347.34 50.3117   3
  -1   1  -4 1452.94 50.0988   4
  -1   1  -4 1288.66 50.2831   3
   1  -1  -4 1346.03 50.5124   3
  -1  -1   4 1230.26 50.9581   4
   1   1   4 1369.78 50.2139   4
   1  -1  -4 1279.02 50.9447   4
  -2   1   4 744.260 32.0590   4
  -2   1   4 832.343 31.4068   2
  -2   1   4 824.576 31.1571   5
   2  -1   4 880.071 31.9791   2
   2   1  -4 775.678 31.0208   3
  -2   1   4 785.674 30.7397   3
  -2   1   4 822.079 30.7822   3
   2  -1   4 820.177 31.0664   3
  -2  -1   4 889.182 31.7543   5
   2  -1  -4 848.511 31.5255   2
   2   1   4 865.798 32.2508   5
  -2  -1   4 815.832 32.2586   4
   2  -1  -4 784.810 31.1906   3
  -2  -1   4 838.827 30.8713   2
   3  -1   4 51.1882 3.95953   5
   3   1  -4 51.8613 2.73974   3
  -3   1   4 58.4948 4.41710   4
  -3   1   4 53.8824 3.22372   2
  -3   1   4 51.5220 3.27980   5
   3   1  -4 50.4693 2.74422   2
   3  -1   4 52.4688 2.76994   3
   3   1  -4 50.5645 4.05351   4
   3   1   4 57.4755 4.18587   5
  -3  -1   4 56.2342 4.34279   4
   3   1   4 49.0999 2.65689   4
   3  -1  -4 60.1806 4.19509   4
   3  -1  -4 58.1755 3.36230   5
   3  -1  -4 54.9649 3.53695   2
   3  -1  -4 55.1095 3.02807   3
  -3  -1   4 51.7481 2.57166   2
  -3  -1   4 51.1821 3.80106   5
   4   1  -4 128.135 7.47651   4
  -4   1   4 120.574 6.07144   2
   4  -1   4 113.243 7.36292   5
   4  -1   4 138.053 7.28498   2
  -4   1   4 139.200 7.97279   4
   4   1  -4 126.501 6.95026   5
   4   1  -4 118.565 5.61024   2
   4  -1   4 126.918 5.32127   4
  -4   1   4 130.639 6.57403   5
   4   1  -4 103.990 6.11428   3
   4  -1   4 128.795 5.48096   3
   4  -1  -4 121.925 8.32347   5
  -4  -1   4 134.843 7.80991   4
  -4  -1   4 126.209 7.06625   5
   4  -1  -4 127.982 7.44674   4
   4   1   4 133.697 7.75090   5
   4   1   4 123.521 5.87405   4
   4  -1  -4 122.008 6.49595   2
   4   1   4 132.935 6.98230   2
   4  -1  -4 124.359 6.04033   3
   4  -1  -4 122.105 5.77543   3
   5  -1   4 838.983 31.8956   3
   5  -1   4 837.754 31.9233   4
   5   1  -4 895.070 34.7632   4
  -5   1   4 768.312 32.5689   2
   5  -1   4 855.591 34.0877   2
   5   1  -4 923.228 32.0310   3
   5   1  -4 789.668 32.0859   2
   5  -1   4 833.859 34.6723   5
   5   1  -4 869.594 34.0653   5
  -5   1   4 883.729 34.8505   4
   5   1   4 872.349 32.2931   4
   5  -1  -4 837.459 32.5275   3
   5   1   4 811.920 35.2450   5
   5  -1  -4 809.369 34.9778   4
   5  -1  -4 775.089 32.9925   2
  -5  -1   4 849.464 33.9831   5
  -5  -1   4 851.104 34.6843   4
   5   1   4 885.903 33.8404   2
   5  -1  -4 786.342 33.3329   5
   5  -1  -4 845.117 32.3120   3
   6  -1   4 43.1055 3.26913   3
   6  -1   4 35.1071 2.86615   4
   6   1  -4 38.6835 3.14983   3
  -6   1   4 43.2529 5.99916   4
   6  -1   4 41.9118 5.36809   2
   6   1  -4 29.4258 4.77273   5
   6   1   4 29.6147 4.67254   2
  -6  -1   4 44.7848 5.67332   5
  -6  -1   4 35.0351 5.75737   4
   6  -1  -4 45.8154 4.75820   5
   6   1   4 36.7566 3.29836   4
   6  -1  -4 38.6773 3.46782   3
   7  -1   4 44.7964 7.17954   2
   7   1  -4 58.5238 3.95695   3
   7  -1   4 59.5090 4.24635   3
  -7   1   4 58.4229 7.21373   4
   7   1   4 50.7705 4.68851   4
   7  -1  -4 45.8268 4.94206   2
   7   1   4 62.0610 6.14214   2
   0   2  -4 419.823 16.8742   4
   0   2   4 483.278 17.2293   2
   0  -2   4 422.542 16.7286   3
   0  -2   4 417.445 16.8826   4
   0   2   4 427.683 16.7598   3
   0   2   4 427.212 16.9373   4
   0   2  -4 416.307 16.6999   3
   0  -2  -4 434.473 16.9520   4
   1   2  -4 1108.52 41.6551   3
   1  -2   4 1168.67 42.1482   2
  -1   2   4 1069.70 41.6847   3
  -1   2   4 1226.77 42.2488   2
  -1   2   4 1056.94 42.2288   4
   1   2  -4 965.066 42.1465   4
   1  -2   4 1079.48 41.7068   3
  -1   2  -4 1092.30 41.5987   3
  -1  -2   4 1135.35 41.5793   3
  -1   2  -4 1189.69 41.4852   4
   1  -2  -4 1193.91 42.1925   2
   1  -2  -4 1083.44 41.7938   3
  -1  -2   4 1046.60 42.2639   4
   1  -2  -4 1025.31 42.1698   4
   1   2   4 1165.15 41.6682   4
   1   2   4 1112.07 42.1055   5
  -2   2   4 315.186 12.8778   3
   2   2  -4 300.873 14.0310   4
  -2   2   4 322.691 12.7637   5
  -2   2   4 335.328 12.9630   3
   2  -2   4 357.855 14.0013   2
   2   2  -4 323.650 13.0125   3
  -2   2   4 344.347 13.6151   2
   2  -2   4 343.755 13.2020   3
  -2   2   4 303.678 14.0239   4
  -2  -2   4 347.119 14.3248   4
  -2  -2   4 354.778 13.9110   5
   2  -2  -4 360.745 13.8313   2
   2  -2  -4 313.152 13.2475   3
   2   2   4 346.870 14.1514   5
   2  -2  -4 327.245 14.0963   4
   3   2  -4 90.6955 4.15640   3
   3  -2   4 95.3333 4.48610   3
   3   2  -4 93.4980 5.36996   5
  -3   2   4 92.4660 5.84319   4
  -3   2   4 94.8624 4.99651   2
  -3   2   4 87.2187 4.40772   5
   3   2  -4 94.0954 5.80248   4
   3  -2   4 90.7091 5.47907   2
   3  -2  -4 91.2882 5.58683   4
  -3  -2   4 98.0175 5.60276   5
  -3  -2   4 79.2853 5.70743   4
   3  -2  -4 89.7011 4.55094   3
   3   2   4 90.1022 4.40560   4
   3  -2  -4 86.9977 4.43754   5
   3  -2  -4 97.0397 5.29775   2
   3   2   4 100.591 5.84730   5
   3  -2  -4 87.9092 4.75707   3
  -4   2   4 221.373 9.81504   2
   4   2  -4 213.355 10.4815   5
   4  -2   4 209.600 10.7274   5
  -4   2   4 239.022 11.3312   4
   4  -2   4 225.277 10.7342   2
   4  -2   4 218.616 9.12062   3
   4   2  -4 224.114 8.85466   3
   4   2  -4 202.397 10.8005   4
  -4  -2   4 220.363 11.1198   4
   4   2   4 221.449 11.2264   5
  -4  -2   4 217.414 10.6516   5
   4  -2  -4 200.575 10.6091   4
   4  -2  -4 210.015 9.30085   3
   4  -2  -4 210.507 10.2071   2
   4   2   4 233.041 10.3024   2
   4  -2  -4 224.254 9.62086   3
   4  -2  -4 203.279 9.56667   5
   4   2   4 223.572 9.33977   4
   5  -2   4 1332.22 53.7200   5
   5   2  -4 1330.13 53.7896   4
   5  -2   4 1371.83 53.4090   2
   5   2  -4 1357.72 51.0222   3
  -5   2   4 1357.74 52.1268   2
   5   2  -4 1340.53 53.4395   5
   5  -2   4 1399.36 51.4003   3
  -5   2   4 1391.32 53.8753   4
   5   2   4 1395.93 52.8029   2
  -5  -2   4 1320.73 53.8170   4
   5  -2  -4 1326.59 53.0402   2
  -5  -2   4 1332.75 53.3692   5
   5   2   4 1369.17 51.6669   4
   5  -2  -4 1433.17 53.9594   4
   5  -2  -4 1364.25 51.9517   3
   5  -2  -4 1345.54 52.3202   5
   6  -2   4 13.7081 3.74945   2
  -6   2   4 11.5136 4.20002   4
   6  -2   4 10.5292 2.91309   3
   6  -2  -4 8.09247 2.91218   2
  -6  -2   4 8.40672 3.54030   5
   6   2   4 6.72557 2.94745   2
  -7   2   4 62.2823 7.59390   4
   7  -2   4 65.1801 7.16616   2
   7  -2   4 70.2015 4.96884   3
   7   2   4 61.8442 6.26215   2
   7  -2  -4 62.7597 6.02063   2
   7  -2  -4 54.5604 5.79002   5
   0   3   4 -1.0043 0.70015   4
   0  -3  -4 0.04201 0.72338   4
   0  -3   4 0.11493 0.61735   2
   0  -3   4 0.71457 0.84201   3
   0   3  -4 -0.3574 0.70648   4
   0   3   4 1.13548 0.64247   5
   0   3   4 -0.4450 0.77182   2
   0   3  -4 -0.4627 0.72295   3
   1   3  -4 218.136 10.1815   4
  -1   3   4 220.522 9.66608   3
   1   3  -4 234.592 9.64326   3
  -1   3   4 248.310 9.87901   3
   1  -3   4 234.022 9.74529   3
  -1   3   4 231.311 10.2223   4
   1  -3   4 238.492 10.0711   2
  -1   3   4 255.805 10.2817   2
  -1  -3  -4 236.990 10.0782   5
   1  -3  -4 221.428 10.1554   4
  -1  -3   4 246.883 9.57704   3
   1  -3  -4 237.030 10.2356   2
  -1   3  -4 243.995 10.0291   2
  -1  -3   4 229.167 10.2779   4
  -1   3  -4 228.328 9.59018   3
  -1  -3   4 224.026 9.28243   2
   1   3   4 246.186 10.0979   5
   1   3   4 251.198 9.80488   4
  -2   3   4 54.3711 2.94348   3
  -2   3   4 53.2003 3.83311   4
   2  -3   4 53.9398 3.20951   3
  -2  -3  -4 51.5252 3.79510   5
  -2   3   4 54.6637 2.94317   3
   2  -3   4 52.7533 3.64580   2
   2   3  -4 45.6009 3.63735   4
   2   3  -4 50.8133 2.92755   3
  -2   3   4 51.4828 3.46388   2
   2  -3  -4 53.6549 3.72687   4
  -2  -3   4 53.4713 3.71044   5
  -2   3  -4 52.5518 2.68153   4
   2  -3  -4 56.0038 3.81204   2
  -2   3  -4 51.2398 2.68405   3
   2   3   4 56.0658 3.79142   5
  -2  -3   4 52.5325 4.00151   4
  -3   3   4 292.842 12.1600   2
   3   3  -4 269.541 11.1319   3
  -3   3   4 294.455 12.9682   4
   3   3  -4 256.207 12.3359   5
   3   3  -4 262.428 12.7374   4
   3  -3   4 284.640 12.5933   2
   3  -3   4 282.784 11.5543   3
   3  -3  -4 283.794 12.4603   2
   3   3   4 287.410 12.9488   5
   3  -3  -4 279.226 12.6837   4
   3   3   4 294.606 11.6957   4
  -3   3  -4 282.884 11.0795   4
   3  -3  -4 281.174 11.8703   3
  -3  -3   4 275.030 12.8971   4
  -3  -3   4 272.785 12.7886   5
  -4   3   4 325.506 13.9198   2
   4   3  -4 308.183 12.6678   3
   4   3  -4 312.161 14.9498   4
   4   3  -4 308.547 14.4934   5
   4  -3   4 319.911 14.6055   2
   4  -3   4 318.176 14.5656   5
  -4   3   4 345.468 15.1877   4
   4  -3   4 323.451 13.2407   3
   4  -3  -4 329.280 14.8097   4
  -4   3  -4 338.493 12.8734   4
   4  -3  -4 309.844 13.1622   5
  -4  -3   4 329.276 14.7550   5
   4  -3  -4 299.192 15.2336   2
   4   3   4 305.221 13.3402   4
   4   3   4 350.629 16.1221   5
  -4  -3   4 328.003 15.1232   4
   5  -3   4 276.420 14.3806   5
   5   3  -4 280.865 14.6494   4
  -5   3   4 292.669 14.7713   4
  -5   3   4 281.978 13.1967   2
   5   3  -4 248.216 14.1641   5
   5   3  -4 275.465 11.7848   3
   5  -3   4 308.252 14.6464   2
   5  -3  -4 344.405 13.3606   3
  -5  -3   4 263.784 14.3657   5
   5  -3  -4 306.409 13.3050   5
   5  -3  -4 332.059 14.7808   4
   5   3   4 304.564 13.5267   2
   5  -3  -4 314.045 14.1321   2
  -6   3   4 88.8150 7.62886   4
   6  -3   4 87.5539 5.44434   3
  -6   3   4 76.4947 5.69642   2
   6  -3   4 82.6947 7.21551   2
   6   3  -4 81.7918 4.44070   3
   6  -3  -4 85.4831 6.03498   3
   6   3   4 96.9646 5.59729   4
   6  -3  -4 76.8751 5.56929   5
   6  -3  -4 82.9860 6.58380   2
   6   3   4 79.8121 6.20700   2
  -6  -3   4 75.5945 7.35419   5
   7  -3   4 70.1295 5.29142   3
   7  -3   4 63.6129 7.12822   2
   7  -3  -4 58.4472 6.45744   2
   7   3   4 54.6689 5.86551   2
  -7  -3   4 57.9778 7.69058   5
   0  -4   4 805.646 31.8430   2
   0   4  -4 828.679 31.8293   2
   0   4   4 809.593 32.1791   4
   0  -4   4 816.294 31.8434   3
   0   4  -4 840.005 31.8634   3
   0  -4  -4 839.408 31.7011   5
   0   4   4 797.901 31.6337   5
   0  -4  -4 812.923 32.1374   4
   0   4   4 863.629 32.4532   2
   0  -4  -4 919.976 32.5495   2
  -1   4   4 52.5407 3.58684   4
  -1  -4  -4 50.7060 3.38087   5
   1   4  -4 56.3604 3.19292   3
   1  -4   4 54.0316 3.30977   3
  -1   4   4 56.9525 3.72291   2
  -1   4   4 54.8547 3.31030   3
   1  -4   4 54.2845 3.47069   2
  -1  -4   4 55.9619 2.83928   2
  -1  -4   4 53.4547 3.05044   3
   1   4   4 55.8794 3.58921   2
   1   4   4 60.6664 3.37832   4
  -1   4  -4 49.3823 3.98747   2
   1  -4  -4 48.3545 3.66920   2
   1   4   4 56.3970 3.46745   5
  -1   4  -4 43.1624 2.96393   3
  -2   4   4 24.1360 2.63161   2
   2   4  -4 24.4847 2.13144   3
   2  -4   4 25.9360 2.51103   3
  -2   4   4 25.4867 2.25348   3
   2   4  -4 20.5477 2.70176   4
  -2   4   4 19.6094 2.73107   4
  -2   4   4 22.5141 2.16784   3
   2  -4  -4 21.6349 2.70198   4
   2  -4  -4 21.6703 2.93438   2
   2   4   4 26.4753 2.87146   5
  -2   4  -4 27.5289 2.71022   2
  -2   4  -4 23.3624 1.99536   3
  -2   4  -4 21.6558 1.95856   4
  -2  -4   4 20.8369 2.90994   5
   3  -4   4 7.94027 2.28131   2
   3   4  -4 5.23809 1.41603   3
  -3   4   4 6.84960 1.11346   3
  -3   4   4 5.15308 1.79211   2
   3   4  -4 2.60658 1.82106   4
  -3  -4  -4 5.62114 2.29973   5
   3   4  -4 3.79771 1.94219   5
   3  -4   4 6.09798 1.84620   3
  -3   4   4 4.78914 0.98911   3
  -3   4   4 6.03978 2.29573   4
   3  -4  -4 6.03095 2.08339   4
  -3   4  -4 5.08485 1.37216   4
  -3   4  -4 2.47608 1.74077   2
  -3  -4   4 5.19318 2.16839   5
   3   4   4 3.74720 1.94312   5
   4  -4   4 146.481 7.78324   3
   4  -4   4 141.729 8.02762   2
   4   4  -4 124.644 5.93194   3
   4   4  -4 117.893 7.69190   5
  -4   4   4 131.448 8.21249   4
  -4   4   4 142.393 7.30905   2
  -4  -4  -4 131.385 8.33159   5
   4   4  -4 126.285 8.10305   4
   4  -4  -4 126.746 7.74505   4
   4  -4  -4 114.361 5.93097   5
   4  -4  -4 130.144 7.85377   2
   4   4   4 134.139 8.39374   5
   4  -4  -4 134.933 7.11413   3
  -4  -4   4 138.819 8.19719   5
  -4   4  -4 139.327 6.26730   4
   5  -4   4 57.6907 6.15208   5
  -5   4   4 84.9844 7.33423   4
   5  -4   4 83.4207 6.92200   2
   5  -4   4 79.9343 5.24925   3
  -5   4   4 67.0116 5.46832   2
   5   4  -4 62.6531 3.91526   3
   5   4  -4 60.7157 6.29366   4
  -5  -4   4 69.7229 6.86946   5
   5  -4  -4 69.2283 6.38790   2
  -5   4  -4 76.2200 4.50472   4
   5  -4  -4 63.7945 5.60936   3
   5  -4  -4 64.6035 6.03337   4
   5   4   4 67.9902 5.40360   2
   5  -4  -4 53.4118 4.44386   5
   5   4   4 65.4884 5.13571   4
  -6   4   4 70.1068 7.16749   4
  -6   4   4 51.7842 5.19332   2
   6   4  -4 57.8205 3.75340   3
   6  -4   4 59.8010 5.00688   3
   6  -4   4 64.2009 8.51201   2
   6  -4  -4 63.1745 5.60164   3
   6   4   4 51.1595 5.21139   2
   6  -4  -4 59.3789 6.10503   2
  -6  -4   4 46.4062 8.04981   5
   6  -4  -4 53.5575 4.51202   5
   6   4   4 53.8328 4.89495   4
   7  -4   4 29.1482 4.77381   3
   7  -4   4 24.2380 5.20392   2
  -7   4   4 29.3792 6.06845   4
   7   4   4 22.0817 4.01616   2
  -7  -4   4 25.9038 5.61292   5
   7  -4  -4 24.6041 4.85845   2
   0   5   4 2.43703 1.34095   4
   0   5   4 0.24746 0.90198   5
   0  -5   4 -0.1108 0.87772   2
   0  -5  -4 -0.0655 0.89363   5
   0   5  -4 0.61512 0.90881   2
   0   5  -4 2.53284 1.21471   3
   0  -5  -4 0.99042 1.28720   2
   0  -5   4 0.64266 1.15293   3
   0   5   4 1.03199 1.23896   2
   1   5  -4 217.328 10.6740   3
   1  -5   4 229.732 10.0394   3
   1  -5   4 227.895 10.3041   2
  -1   5   4 233.506 10.0926   3
  -1   5   4 232.538 9.14691   5
   1   5  -4 222.404 9.48759   2
  -1   5   4 232.760 10.5653   2
  -1  -5  -4 240.824 10.3412   5
  -1   5   4 235.178 10.5988   4
   1   5  -4 234.133 10.6354   4
  -1   5  -4 228.391 10.1962   2
   1  -5  -4 231.870 10.4596   4
   1  -5  -4 245.271 10.7743   2
  -1   5  -4 226.573 9.86752   3
  -1  -5   4 238.542 9.65719   2
   1   5   4 235.034 10.1817   4
   1   5   4 245.228 10.6609   2
  -1  -5   4 239.207 9.80748   3
  -1  -5   4 232.526 10.5141   5
  -2   5   4 724.953 28.8447   3
  -2   5   4 719.100 28.6695   3
   2  -5   4 666.487 30.0094   3
   2  -5   4 743.104 29.5684   2
   2   5  -4 769.279 28.6941   3
   2   5  -4 723.190 29.8111   4
  -2   5   4 779.516 29.8533   4
  -2   5   4 757.718 29.5451   2
  -2  -5  -4 784.032 29.7629   5
  -2  -5   4 725.381 27.9531   2
  -2  -5   4 741.911 29.7356   5
   2   5   4 771.656 29.7081   5
   2   5   4 753.045 29.3268   2
  -2   5  -4 751.476 29.4640   2
   2  -5  -4 732.619 29.6001   4
  -2   5  -4 741.740 28.7653   3
   3   5  -4 2.07284 1.23646   3
   3  -5   4 1.78099 1.61812   3
  -3   5   4 1.76797 2.05437   4
  -3   5   4 2.34534 1.16311   3
  -3   5   4 0.72770 1.55034   2
  -3  -5  -4 -0.6765 1.65420   5
   3  -5   4 2.46841 1.77712   2
  -3   5   4 0.33788 1.08343   3
   3   5  -4 2.35629 2.07824   4
  -3  -5   4 2.81266 1.95977   5
  -3   5  -4 -1.5663 1.35173   2
   3  -5  -4 0.63641 1.56123   3
   3  -5  -4 0.12993 1.72279   4
  -3   5  -4 2.06190 0.91255   3
   3   5   4 -0.2003 1.40604   5
  -3   5  -4 0.45390 1.26870   4
   3  -5  -4 -0.5753 1.60094   2
   4   5  -4 135.058 6.41320   3
   4   5  -4 136.686 9.51837   5
  -4   5   4 143.040 7.84229   2
  -4  -5  -4 135.195 8.87440   5
  -4   5   4 141.747 8.73375   4
   4   5  -4 117.387 8.90976   4
   4  -5   4 134.631 8.38572   2
   4  -5   4 147.278 7.37403   3
   4  -5  -4 131.303 8.06156   4
   4  -5  -4 131.618 7.59800   3
  -4   5  -4 128.050 7.88203   2
  -4  -5   4 130.431 8.55306   5
   4  -5  -4 136.435 8.42052   2
   4   5   4 147.482 8.91153   5
   4   5   4 136.512 7.35042   4
  -4   5  -4 137.557 6.81643   4
   5  -5   4 494.632 19.5144   3
   5   5  -4 452.667 18.3717   3
   5  -5   4 436.770 20.3627   5
  -5   5   4 490.906 23.9283   2
   5  -5   4 488.126 21.3616   2
  -5   5   4 467.028 21.1392   4
  -5   5  -4 508.182 18.9361   4
   5  -5  -4 454.500 19.8095   3
   5  -5  -4 439.624 20.5574   4
  -5  -5   4 441.326 21.1444   5
   5  -5  -4 443.632 20.7926   2
   5   5   4 484.613 19.7497   4
   5   5   4 498.513 19.7676   2
   5  -5  -4 416.147 18.3195   5
   6   5  -4 5.19203 1.96925   3
  -6   5   4 5.58261 3.19193   2
   6  -5   4 5.68088 3.78397   2
  -6   5   4 -4.7652 3.60296   4
   6  -5   4 4.85686 3.03838   3
   6   5   4 -0.5562 2.44797   4
   6   5   4 -0.8413 2.26307   2
  -6   5  -4 2.03001 2.29290   4
  -6  -5   4 4.49602 3.75444   5
   6  -5  -4 -2.2871 2.73664   3
   6  -5  -4 -1.8274 3.00789   2
   7  -5   4 7.04327 4.02580   2
   7  -5   4 6.17732 3.67111   3
  -7   5   4 4.09974 4.48123   4
   7  -5  -4 17.0578 7.80366   2
   7   5   4 9.62029 2.96756   2
  -7  -5   4 11.4381 4.56583   5
   0   6  -4 1153.83 44.8452   3
   0   6   4 1191.36 45.5072   2
   0   6   4 1155.13 44.6283   5
   0  -6  -4 1156.78 44.6599   5
   0  -6  -4 1182.35 45.5389   2
   0   6   4 1202.85 45.0125   3
   0  -6   4 1172.72 44.9540   2
   0  -6   4 1184.12 44.8939   3
   0   6   4 1172.50 45.3396   4
   1   6  -4 6.37206 1.65627   3
  -1   6   4 7.89774 1.76449   3
   1  -6   4 5.45060 1.96554   3
  -1  -6  -4 5.81371 1.77151   5
  -1   6   4 6.87779 1.80146   2
  -1   6   4 7.33101 2.17143   4
   1   6  -4 7.41327 1.36218   2
  -1  -6   4 9.61126 1.68338   2
   1  -6  -4 8.10570 1.36413   5
   1   6   4 6.18355 1.84908   2
  -1   6  -4 5.84312 1.62616   2
  -1  -6   4 5.27998 1.79023   5
   1  -6  -4 10.9876 2.71708   2
  -1   6  -4 8.84822 1.78108   3
   1  -6  -4 7.06385 1.82603   4
  -1  -6   4 7.01486 1.65543   3
   1   6   4 6.52074 1.77549   5
  -2   6   4 487.742 19.1643   3
   2   6  -4 455.988 18.2148   2
   2  -6   4 481.775 19.3439   3
  -2   6   4 454.431 19.7829   2
   2   6  -4 464.258 20.1599   4
   2  -6   4 470.906 19.8931   2
  -2   6   4 477.378 19.1152   3
   2   6  -4 484.350 19.1192   3
  -2   6   4 472.464 20.0992   4
  -2  -6  -4 492.699 20.0870   5
   2  -6  -4 445.363 19.7871   4
  -2   6  -4 460.768 19.7079   2
   2   6   4 484.960 19.6546   2
  -2  -6   4 462.896 18.3771   2
   2   6   4 494.287 20.0002   5
   2  -6  -4 481.089 20.3016   2
  -2   6  -4 470.224 18.9061   3
  -2  -6   4 505.854 20.2811   5
  -3   6   4 14.8608 2.76723   2
  -3   6   4 20.2502 2.36205   3
  -3  -6  -4 17.0234 3.38199   5
   3   6  -4 15.9537 3.35251   4
   3  -6   4 21.7792 3.48215   2
   3  -6   4 15.2555 2.98040   3
  -3   6   4 13.9752 3.23304   4
   3   6   4 14.6159 2.71024   2
   3  -6  -4 18.6787 3.44306   2
  -3   6  -4 17.1653 2.57625   4
   3   6   4 15.8402 3.12441   5
  -3   6  -4 18.0648 2.17514   3
   3  -6  -4 18.1383 3.21652   3
  -3   6  -4 15.7484 3.03808   2
  -3  -6   4 18.9808 3.56870   5
   3  -6  -4 15.2015 3.01939   4
   4  -6   4 612.241 25.9602   2
  -4   6   4 644.295 26.0855   4
  -4  -6  -4 604.630 26.2094   5
   4   6  -4 562.022 25.6105   5
   4   6  -4 569.773 24.7477   3
   4  -6   4 625.410 24.6277   3
   4   6  -4 591.986 26.0995   4
  -4   6   4 568.385 25.1440   2
   4   6   4 632.555 24.8662   2
  -4   6  -4 604.808 25.5501   2
   4  -6  -4 591.097 24.9094   3
   4  -6  -4 596.000 25.9166   2
   4   6   4 633.820 24.9937   4
  -4   6  -4 632.265 24.2072   4
   4  -6  -4 603.120 26.8730   4
  -4  -6   4 611.313 26.1814   5
   5  -6   4 335.099 16.9739   2
   5  -6   4 297.799 15.6073   5
   5  -6   4 355.990 15.3752   3
  -5   6   4 329.594 15.8563   2
  -5  -6  -4 321.166 17.1264   5
  -5   6   4 380.294 17.2672   4
  -5   6  -4 391.785 14.8929   4
   5   6   4 350.811 15.6805   4
   5  -6  -4 348.479 15.7875   3
   5  -6  -4 330.763 16.7391   2
  -5  -6   4 323.808 17.0553   5
   5   6   4 347.149 15.4136   2
  -6   6   4 27.3093 6.41913   4
   6  -6   4 33.6331 5.09252   3
   6  -6   4 21.2023 5.27647   2
   6   6  -4 19.9615 3.60340   3
  -6  -6   4 26.7400 5.97608   5
   6   6   4 25.6445 4.75244   2
  -6   6  -4 27.7280 4.06439   4
   6   6   4 36.6203 4.48096   2
   6   6   4 23.2901 4.21370   4
   6  -6  -4 37.4740 5.42657   3
   6  -6  -4 39.3899 6.25943   2
   7  -6   4 3.68481 3.82272   2
   7  -6   4 4.77154 3.41069   3
  -7   6   4 2.92920 4.48142   4
   7  -6  -4 6.28994 4.02420   2
  -7  -6   4 11.7982 4.67577   5
   7   6   4 5.15876 2.73882   2
   0   7   4 -0.2396 1.43605   4
   0   7   4 0.61469 1.19495   5
   0   7  -4 0.30872 1.40969   3
   0   7  -4 1.23704 1.21371   2
   0  -7   4 0.45058 1.42977   3
   0  -7  -4 -0.3097 1.43385   2
   0  -7   4 -0.4515 1.24572   2
   0   7   4 -2.1206 1.24302   3
   0   7   4 0.90167 1.46381   2
   0  -7  -4 0.35501 1.21290   5
  -1   7   4 30.0204 3.32687   2
  -1   7   4 37.7075 3.27653   3
  -1  -7  -4 31.8483 3.69649   5
  -1   7   4 31.6547 3.39427   4
   1   7  -4 39.5180 3.25342   3
   1  -7   4 33.3807 3.23515   3
   1   7  -4 36.7378 2.80510   2
   1  -7   4 27.7575 3.27826   2
  -1  -7  -4 36.6496 3.72477   2
   1   7   4 28.3650 3.19100   5
  -1  -7   4 36.6542 2.99050   2
  -1   7  -4 38.6162 3.30154   2
   1   7   4 30.6012 3.39659   2
  -1   7  -4 34.0632 3.01840   3
   1  -7  -4 32.3201 3.78945   2
  -1  -7   4 33.5693 2.95387   3
  -1  -7   4 32.7196 3.56961   5
   1  -7  -4 34.8643 2.50485   5
   2  -7   4 49.7423 4.04346   3
   2   7  -4 56.4460 4.63749   4
  -2  -7  -4 46.5314 4.47632   5
  -2   7   4 41.9512 3.98426   2
  -2   7   4 38.7645 4.32959   4
   2   7  -4 48.5270 3.68738   3
   2   7  -4 44.8468 2.81345   2
  -2   7   4 43.0805 3.60349   3
   2  -7   4 39.0962 4.15484   2
  -2  -7   4 45.8795 4.49550   5
   2   7   4 41.2928 3.99732   2
   2  -7  -4 44.9834 4.70339   2
   2   7   4 46.6887 4.13077   5
  -2   7  -4 45.4597 4.03742   2
  -2  -7   4 40.7000 3.01555   2
   2  -7  -4 42.6456 4.03443   4
  -2   7  -4 47.4415 3.54763   3
  -3   7   4 263.582 12.6116   2
   3   7  -4 272.108 11.5357   3
  -3   7   4 269.445 11.3610   3
   3  -7   4 257.144 12.0306   3
  -3  -7  -4 262.066 13.1246   5
  -3   7   4 278.909 13.0175   4
  -3   7   4 270.281 11.4110   3
   3  -7   4 262.829 12.9437   2
   3   7   4 257.018 12.9540   5
   3  -7  -4 273.732 13.3086   2
   3  -7  -4 264.777 12.6722   4
  -3   7  -4 258.136 11.7258   4
  -3   7  -4 269.774 11.2942   3
  -3  -7   4 255.958 13.0347   5
  -3   7  -4 257.914 12.6465   2
   3  -7  -4 252.535 12.3226   3
   3   7   4 270.010 12.2402   2
  -4   7   4 448.062 20.1914   4
   4  -7   4 466.596 19.0751   3
  -4  -7  -4 456.721 20.6196   5
   4   7  -4 438.167 18.1005   3
   4  -7   4 447.932 20.1823   2
  -4   7   4 434.196 19.5200   2
   4   7  -4 429.018 20.4664   4
   4  -7  -4 442.630 19.3050   3
   4  -7  -4 444.032 19.7055   4
   4  -7  -4 417.737 20.1957   2
  -4  -7   4 419.277 20.3608   5
  -4   7  -4 462.382 18.5505   4
   4   7   4 442.662 18.9389   2
   4   7   4 450.643 19.3036   4
   5   7  -4 28.5055 3.58428   3
   5  -7   4 37.5716 4.91405   3
  -5  -7  -4 25.2945 5.40920   5
  -5   7   4 27.0992 5.53217   4
   5  -7   4 36.2403 5.98726   2
   5  -7   4 22.5102 3.96308   5
   5   7   4 28.8561 4.30600   2
  -5  -7   4 19.3814 4.69958   5
   5  -7  -4 30.5103 5.10773   3
  -5   7  -4 34.6013 4.69111   4
   5  -7  -4 32.4150 5.70495   2
   5   7   4 34.1332 4.66411   4
   6  -7   4 67.0851 7.87267   2
   6   7  -4 60.6541 4.57987   3
  -6   7   4 61.8304 7.70822   4
   6   7   4 50.7429 6.08529   4
   6  -7  -4 60.8274 6.70940   3
  -6   7  -4 55.9027 8.05066   4
   6  -7  -4 65.4862 7.42476   2
   6   7   4 65.3294 5.38797   2
   6   7   4 55.7628 5.53213   2
  -6  -7   4 50.1143 7.37725   5
   0   8   4 252.598 11.8630   3
   0  -8  -4 275.043 12.6931   2
   0   8   4 256.243 12.2721   4
   0  -8   4 273.482 11.9384   3
   0   8  -4 268.581 11.8608   3
   0   8   4 270.127 12.4981   2
   0  -8   4 276.774 12.3119   2
   0   8  -4 255.119 11.7870   2
   0  -8  -4 269.517 11.7260   5
   0   8   4 275.355 11.8622   5
  -1  -8  -4 35.5997 4.11820   2
  -1  -8  -4 38.3675 3.88059   5
   1  -8   4 41.9848 4.00916   2
   1   8  -4 43.8913 3.71707   3
   1   8  -4 43.0746 3.29158   2
  -1   8   4 44.1929 4.06390   4
  -1   8   4 47.1497 3.72027   3
  -1   8   4 37.0073 3.83445   2
   1  -8   4 39.7874 3.79908   3
  -1  -8   4 44.4006 3.54873   2
   1  -8  -4 40.9277 3.03360   5
   1  -8  -4 39.9829 4.32664   2
  -1  -8   4 41.3169 4.24886   5
  -1   8  -4 42.1800 3.75633   2
   1   8   4 41.6981 3.95783   2
   1   8   4 40.7696 3.60681   3
   1   8   4 37.7712 3.63290   5
  -1  -8   4 41.6830 3.52100   3
  -1   8  -4 35.3188 3.44065   3
   2   8  -4 2.02391 1.21382   2
   2   8  -4 -0.8288 1.55269   3
  -2   8   4 -0.3355 1.77620   2
  -2   8   4 -0.9945 1.87251   4
  -2   8   4 0.31017 1.57207   3
   2  -8   4 -0.5276 1.77931   2
   2  -8   4 2.61768 2.05752   3
   2   8  -4 0.10067 1.97070   4
  -2  -8  -4 -0.8880 1.79771   5
   2   8   4 -0.4726 1.54820   2
   2   8   4 1.34357 1.81110   5
  -2   8  -4 -1.1515 1.62987   3
  -2  -8   4 1.95239 1.89910   5
   2  -8  -4 -1.4699 1.92845   2
  -2   8  -4 2.12008 1.69688   2
  -2  -8   4 -0.5614 1.27006   2
   3   8  -4 3.07091 2.85169   4
  -3   8   4 4.23918 2.19795   3
   3  -8   4 8.56632 3.11849   2
   3   8  -4 3.23802 2.03559   3
   3  -8   4 1.53263 2.41744   3
  -3   8   4 6.79773 2.99541   4
  -3   8   4 1.49393 2.23451   2
  -3   8   4 10.6417 2.46954   3
  -3  -8  -4 0.89921 2.64884   5
  -3   8  -4 3.67550 2.11233   3
   3   8   4 6.88912 2.63212   2
   3  -8  -4 3.95579 2.80922   3
   3  -8  -4 4.49718 2.43115   4
  -3   8  -4 5.79723 2.47988   4
   3  -8  -4 5.42966 2.98977   2
  -3  -8   4 5.71872 2.85790   5
   3   8   4 3.52494 2.52133   5
  -3   8  -4 1.53363 2.26195   2
  -4   8   4 124.584 5.73587   3
  -4   8   4 126.108 8.62173   4
   4  -8   4 120.063 8.59613   2
   4  -8   4 118.548 7.82172   3
  -4   8   4 122.205 6.04376   3
  -4  -8  -4 127.529 9.81845   5
   4   8  -4 121.041 6.77314   3
  -4   8  -4 126.118 7.38161   4
  -4  -8   4 115.501 8.72238   5
   4   8   4 120.209 7.39141   2
   4  -8  -4 120.398 9.02335   2
   4  -8  -4 115.034 7.92909   3
   4  -8  -4 117.361 8.04988   4
   5   8  -4 78.9683 5.38590   3
   5  -8   4 80.3111 6.61601   3
   5  -8   4 72.6526 7.47146   2
  -5  -8  -4 75.6957 7.92523   5
  -5   8   4 83.3602 7.55380   4
   5   8   4 73.2116 6.43891   4
  -5  -8   4 61.6784 7.49311   5
   5   8   4 81.2550 6.07098   2
  -5   8  -4 88.8121 6.17882   4
  -6   8   4 20.0180 5.53158   4
   6   8  -4 22.6708 3.27038   3
  -6  -8  -4 17.9141 5.22343   5
   6  -8   4 16.0520 4.29263   3
   6  -8   4 25.8687 5.50884   2
  -6   8  -4 20.5161 3.99525   4
  -6  -8   4 11.0478 4.65671   5
   6   8   4 21.9992 4.69197   4
   6   8   4 16.5832 3.48050   2
   6   8   4 20.6999 3.33527   2
   6  -8  -4 17.5923 5.11490   2
   6  -8  -4 20.9847 4.89686   3
   0  -9  -4 -0.9075 1.58380   5
   0   9  -4 0.56229 1.48282   2
   0   9  -4 -0.7081 1.58660   3
   0   9   4 -0.4654 1.49086   3
   0   9   4 1.13102 1.87191   4
   0   9   4 -0.9547 1.52475   2
   0  -9   4 1.21802 1.81557   3
   0  -9  -4 -0.6011 1.95702   2
   0  -9   4 -0.0110 1.67201   2
   0   9   4 0.15402 1.42887   5
   1  -9   4 244.654 11.2229   3
  -1  -9  -4 243.951 11.4122   5
  -1   9   4 222.869 11.4679   2
  -1   9   4 237.692 11.6987   4
  -1   9   4 226.952 10.9695   3
   1   9  -4 236.864 10.6447   2
   1  -9   4 239.888 11.5512   2
   1   9  -4 242.303 10.9682   3
  -1  -9  -4 213.163 11.4367   2
  -1   9  -4 226.386 11.1913   2
  -1  -9   4 230.131 10.6232   3
   1  -9  -4 233.047 10.2254   5
  -1  -9   4 246.217 11.1935   2
   1   9   4 247.600 11.5367   2
  -1   9  -4 220.411 10.7154   3
   1  -9  -4 224.159 11.9417   2
   1   9   4 234.063 10.8984   3
   1   9   4 237.003 11.1544   5
  -1  -9   4 236.576 11.8033   5
  -2  -9  -4 89.6860 6.51465   5
   2   9  -4 80.4839 5.08348   2
  -2   9   4 78.3954 6.16495   4
   2   9  -4 91.1311 5.65632   3
   2   9  -4 88.6986 6.54344   4
   2  -9   4 86.8930 6.44288   2
  -2   9   4 78.5257 5.45638   3
   2  -9   4 81.8481 6.01021   3
  -2   9   4 85.5087 6.17176   2
  -2  -9   4 83.8132 6.51214   5
  -2   9  -4 94.1348 6.15692   2
  -2  -9   4 90.3853 5.23614   2
   2  -9  -4 75.6017 4.17798   5
  -2   9  -4 85.6345 5.46200   3
   2  -9  -4 82.0694 6.79710   2
   2   9   4 95.2186 6.73797   5
   2   9   4 88.1844 5.92364   2
  -3  -9  -4 104.973 7.82762   5
   3  -9   4 93.4004 6.82151   3
   3   9  -4 94.8062 9.74595   4
   3   9  -4 100.945 4.82869   2
  -3   9   4 86.5468 7.17785   4
  -3   9   4 78.4082 6.76751   2
   3   9  -4 106.358 6.20146   3
  -3   9   4 97.7696 5.99062   3
   3  -9   4 96.8887 7.43498   2
  -3   9   4 90.3070 5.98323   3
  -3   9  -4 106.552 5.96686   3
   3   9   4 91.9028 6.50376   2
  -3  -9   4 97.0057 7.58583   5
  -3   9  -4 99.1371 6.42488   4
   3  -9  -4 107.546 7.90592   2
   3  -9  -4 94.4481 7.01804   3
  -4   9   4 91.8174 5.37642   3
   4   9  -4 91.0762 6.07245   3
  -4  -9  -4 98.1975 8.25905   5
  -4   9   4 99.0532 5.30013   3
   4  -9   4 91.2723 7.92302   2
   4  -9   4 88.8682 7.05914   3
  -4   9   4 95.2287 7.75997   4
  -4   9  -4 97.0033 6.51434   3
   4  -9  -4 88.0956 8.18118   2
   4   9   4 86.3437 6.39521   2
   4  -9  -4 82.8875 7.17943   3
  -4   9  -4 100.533 6.63880   4
  -4  -9   4 85.3341 8.03174   5
   5  -9   4 46.1425 6.55068   2
   5  -9   4 51.5279 5.84243   3
  -5  -9  -4 45.1060 6.84301   5
   5   9  -4 48.8196 4.69131   3
  -5   9   4 45.4006 6.51312   4
  -5   9  -4 55.1649 5.45466   4
   5   9   4 41.5167 4.85420   2
   5  -9  -4 53.0554 6.94586   2
   5  -9  -4 38.7684 5.96847   3
   5   9   4 36.2757 5.45130   4
  -5  -9   4 34.3003 6.55456   5
   6  -9   4 4.99845 3.59677   3
  -6  -9  -4 4.45027 4.27079   5
   6  -9   4 -4.0894 3.25556   2
  -6   9   4 12.2117 4.98828   4
   6   9   4 8.93017 2.86558   2
  -6   9  -4 5.99799 3.54378   4
   6  -9  -4 6.04749 4.31436   2
  -6  -9   4 8.11740 4.84922   5
   0  10  -4 564.174 22.6127   3
   0 -10  -4 510.247 22.8409   2
   0  10   4 518.161 22.5575   4
   0  10   4 529.449 23.8090   3
   0 -10  -4 535.665 21.8805   5
   0  10   4 494.899 23.7975   2
   0 -10   4 510.793 21.8698   3
   0  10   4 530.970 21.6374   5
   0  10  -4 538.303 22.0626   2
   0 -10   4 541.150 22.3595   2
   0 -10   4 513.331 22.4246   5
  -1 -10  -4 142.880 8.57900   2
   1  10  -4 148.266 7.65905   2
  -1  10   4 145.734 8.56158   2
  -1  10   4 136.253 7.79847   3
  -1 -10  -4 141.706 8.30131   5
   1 -10   4 145.062 8.63706   2
   1 -10   4 144.226 8.09757   3
  -1  10   4 143.274 8.65774   4
   1  10   4 135.650 8.25680   2
  -1 -10   4 149.170 7.70115   3
   1  10   4 139.174 8.32278   3
  -1  10  -4 132.438 7.67275   3
   1 -10  -4 147.807 7.28076   5
  -1 -10   4 156.071 8.10192   2
  -1 -10   4 146.522 8.82350   5
   1  10   4 146.590 8.11045   5
   1 -10  -4 136.706 9.00434   2
   2 -10   4 45.3505 5.29062   2
  -2  10   4 43.3113 5.26010   4
   2 -10   4 43.1002 4.87180   3
  -2  10   4 43.0939 4.50475   3
   2  10  -4 42.0148 3.75679   2
   2  10  -4 52.8549 5.02865   3
  -2 -10  -4 36.6002 5.17900   5
  -2  10   4 49.5556 5.10087   2
   2  10   4 39.0447 4.52476   2
  -2  10  -4 44.4766 4.75118   2
   2  10   4 41.3493 4.76575   5
  -2 -10   4 45.0360 4.13497   2
   2 -10  -4 42.2715 5.70159   2
   2  10   4 40.2830 4.28967   3
   2 -10  -4 39.4300 3.12663   5
  -2  10  -4 51.5054 4.97768   3
  -2 -10   4 44.0121 5.49471   5
  -3 -10  -4 -0.2068 2.74936   5
   3  10  -4 3.98200 1.63326   2
   3 -10   4 2.77964 2.98087   3
   3 -10   4 3.56399 3.08064   2
   3  10  -4 5.16124 2.61628   3
  -3  10   4 10.1594 3.77371   4
  -3  10  -4 8.52097 2.66714   3
  -3  10  -4 3.78483 2.59573   4
  -3 -10   4 1.21626 2.80420   5
   3  10   4 6.00280 2.81135   2
   3 -10  -4 2.19911 3.13642   2
  -4 -10  -4 167.571 11.1667   5
  -4  10   4 180.441 8.36196   3
   4 -10   4 154.059 10.7054   2
   4  10  -4 157.111 10.2468   3
   4 -10   4 161.698 10.0576   3
  -4  10   4 153.468 14.0450   4
  -4  10  -4 167.860 9.49214   4
   4 -10  -4 164.192 11.2087   2
  -4  10  -4 175.802 8.03644   3
   4  10   4 161.219 9.28986   2
   4 -10  -4 174.332 10.4937   3
  -4 -10   4 169.121 11.2538   5
   5 -10   4 3.33123 3.79095   2
  -5 -10  -4 7.12370 4.41509   5
  -5  10   4 14.4039 4.65152   4
   5 -10   4 10.8900 3.95945   3
   5 -10  -4 1.89755 3.63558   3
   5 -10  -4 8.43895 4.38657   2
  -5 -10   4 15.6113 4.96163   5
   5  10   4 8.82128 3.10370   2
  -5  10  -4 10.7410 3.56586   4
   6 -10   4 9.82062 4.87112   2
   6 -10   4 15.5560 4.85858   3
  -6 -10  -4 17.3656 5.40346   5
  -6  10   4 11.6075 5.21524   4
   6 -10  -4 5.84190 4.48041   2
  -6 -10   4 20.2697 7.02133   5
  -6  10  -4 22.5674 4.54800   4
   0  11  -4 6.69452 2.53669   2
   0 -11  -4 -1.9811 2.56757   2
   0  11  -4 3.17776 2.35186   3
   0 -11   4 -0.0702 2.23063   5
   0 -11  -4 0.11428 1.97644   5
   0  11   4 -1.9226 2.04409   3
   0 -11   4 0.77891 2.24389   2
   0 -11   4 0.35994 2.15825   3
   0  11   4 -2.0754 1.99177   2
   0  11   4 0.78399 2.50799   4
  -1  11   4 29.5964 4.50557   4
  -1 -11  -4 36.4054 5.06251   2
   1 -11   4 40.6754 4.58938   3
  -1  11   4 25.9802 3.92969   3
  -1 -11  -4 34.1415 4.59348   5
   1  11  -4 34.8427 4.34465   3
  -1  11   4 24.8995 4.23753   2
   1  11  -4 32.9834 3.92573   2
   1 -11   4 29.6002 4.53450   2
  -1  11  -4 24.8357 3.97776   3
  -1 -11   4 36.6388 4.28760   2
  -1  11  -4 38.1778 4.36597   2
   1  11   4 29.3293 4.22927   5
   1  11   4 39.1595 4.69950   2
  -1 -11   4 29.8731 4.84667   5
  -1 -11   4 31.5697 4.00165   3
   1  11   4 33.4701 4.58851   4
   1 -11  -4 33.7848 3.66539   5
   1  11   4 30.3421 4.12505   3
   1 -11  -4 29.6402 5.21451   2
   2  11  -4 64.1233 5.37899   3
   2  11  -4 62.6683 4.60240   2
   2 -11   4 63.4355 6.15750   2
  -2  11   4 51.9606 5.25858   3
   2 -11   4 60.2260 5.65859   3
  -2  11   4 58.8502 6.26590   4
  -2 -11  -4 57.9210 6.07569   5
  -2  11  -4 58.5167 5.54191   4
  -2 -11   4 59.0792 4.97292   2
  -2  11  -4 46.0224 4.75480   3
   2  11   4 57.8472 6.45334   2
   2 -11  -4 57.0724 6.57585   2
  -2 -11   4 64.3996 6.43190   5
   2  11   4 45.8763 5.42719   5
   2 -11  -4 58.1046 3.98781   5
   2  11   4 51.8379 5.21639   3
   3 -11   4 38.9429 5.76320   3
  -3 -11  -4 35.7243 9.57525   5
  -3  11   4 39.8055 5.68887   4
  -3  11   4 36.6949 4.50953   3
   3  11  -4 42.5722 4.85456   3
   3 -11   4 29.3040 5.56806   2
  -3  11  -4 41.4315 4.50659   3
  -3  11  -4 43.1535 5.04650   4
   3 -11  -4 57.4426 6.75050   2
   3  11   4 38.7496 7.92543   2
  -3 -11   4 29.0405 5.90456   5
   3  11   4 38.2802 4.67808   3
   4  11  -4 226.343 11.4372   3
  -4  11   4 219.914 12.9235   4
   4 -11   4 206.453 13.2282   2
  -4 -11  -4 203.423 13.3401   5
  -4  11   4 230.540 10.6884   3
   4 -11   4 239.576 12.5587   3
  -4  11   4 227.847 10.5731   3
  -4  11  -4 246.299 10.5722   3
   4  11   4 214.590 11.3373   3
   4 -11  -4 207.140 13.6402   2
   4  11   4 239.620 15.2573   2
  -4  11  -4 236.492 11.9643   4
  -4 -11   4 207.236 13.3778   5
  -5 -11  -4 38.4862 7.15426   5
   5  11  -4 28.4347 5.90909   3
  -5  11   4 39.5584 6.40411   4
   5 -11   4 30.0338 5.61208   3
   5 -11   4 29.1927 5.84460   2
   5  11   4 26.1880 4.45359   3
  -5  11  -4 37.4421 5.38377   4
   5  11   4 33.3226 6.35334   2
  -5 -11   4 25.5161 5.76398   5
   5 -11  -4 29.6008 6.47973   2
  -6  11   4 12.7198 5.51413   4
  -6  11  -4 14.8887 4.69447   4
   0  12   4 31.9205 4.89561   4
   0 -12  -4 33.5770 4.50044   5
   0 -12   4 34.7801 5.02149   2
   0 -12  -4 29.1834 5.27307   2
   0 -12   4 37.2158 5.18109   5
   0  12  -4 29.5604 4.15668   2
   0 -12   4 33.4938 4.50259   3
  -1 -12  -4 26.7449 4.91381   5
   1  12  -4 31.4068 4.14815   2
   1 -12   4 26.9323 4.45515   3
   1 -12   4 16.2656 4.03761   2
   1 -12   4 23.2813 4.69064   5
  -1 -12  -4 25.1569 4.72516   2
  -1  12   4 27.7708 4.84703   4
   1 -12  -4 24.5118 4.76290   2
  -1 -12   4 27.3022 4.36128   2
  -1 -12   4 22.1913 4.45404   5
   1  12   4 26.4791 4.35929   5
   1  12   4 20.8546 4.05513   2
  -1 -12   4 23.1415 4.08748   3
   1 -12  -4 28.7224 3.84994   5
   1  12   4 29.4296 4.78295   4
  -2 -12  -4 18.4082 4.25205   5
   2  12  -4 21.1590 3.74774   2
   2 -12   4 28.1947 5.55551   3
  -2  12   4 27.0067 6.87913   4
   2 -12  -4 18.0028 5.96345   2
  -2 -12   4 27.1015 4.64843   2
   2  12   4 25.1286 4.41451   2
   2 -12  -4 25.2450 3.30569   5
  -2  12  -4 27.5704 4.73678   4
   3 -12   4 16.8509 4.37856   2
   3  12  -4 6.19341 2.38178   2
  -3 -12  -4 10.9588 4.38967   5
  -3  12   4 8.81037 4.01720   4
   3 -12   4 6.04607 3.66591   3
  -3 -12   4 6.88197 4.04972   5
   3 -12  -4 9.16760 4.34685   2
   3  12   4 5.73237 3.12986   2
  -3  12  -4 4.25695 3.43816   4
   4 -12   4 57.4799 6.72263   3
   4 -12   4 66.3762 7.83241   2
  -4  12   4 56.1607 7.23047   4
  -4  12   4 61.5646 5.21341   3
  -4  12   4 64.9476 5.62109   3
  -4 -12  -4 48.3355 7.64095   5
   4 -12  -4 61.8295 8.03550   2
  -4 -12   4 69.4540 8.30856   5
  -4  12  -4 74.0048 6.74635   4
   4  12   4 64.4986 6.12598   2
  -4  12  -4 67.2166 7.36900   3
  -5 -12  -4 15.5955 5.39048   5
  -5  12   4 2.62009 4.14328   4
   5 -12   4 9.33009 4.43744   3
   5 -12   4 9.92599 4.41778   2
   5 -12  -4 13.9810 5.38977   2
  -5  12  -4 5.08120 3.89993   4
  -5 -12   4 15.6242 5.17598   5
   5  12   4 12.3337 3.68856   2
   0 -13  -4 3.52179 2.85752   5
   0  13   4 1.97748 3.10586   4
   0 -13  -4 1.70616 3.04723   2
   0 -13   4 3.93501 2.99342   5
   0 -13   4 -0.3864 2.71448   2
   0 -13   4 1.58414 2.81910   3
   1 -13   4 89.8389 10.0167   3
  -1 -13  -4 86.6667 8.01991   2
  -1  13   4 97.7040 7.93853   4
   1 -13   4 92.4962 7.48393   5
   1  13  -4 99.2263 6.89601   2
  -1 -13  -4 88.0788 7.42716   5
   1 -13   4 101.633 7.95378   2
  -1 -13   4 99.5018 10.1766   5
   1 -13  -4 87.2110 8.28617   2
   1 -13  -4 101.120 6.55154   5
   1  13   4 99.2777 7.92579   4
  -1 -13   4 97.0056 7.33662   2
  -1 -13   4 91.2160 6.59852   3
   2 -13   4 16.2048 4.18585   2
  -2  13   4 12.5346 4.17666   4
   2  13  -4 16.7962 3.33063   2
   2 -13   4 7.92974 3.74192   3
  -2  13  -4 14.4713 3.90912   4
   2 -13  -4 13.5346 4.61863   2
   2 -13  -4 13.2865 2.71276   5
  -2 -13   4 10.7658 4.00291   5
  -2 -13   4 15.7130 3.55625   2
   3  13  -4 139.786 7.46871   2
   3 -13   4 110.553 8.69993   3
   3 -13   4 103.926 9.52692   2
  -3  13   4 116.416 9.38627   4
  -3 -13  -4 122.266 10.0092   5
  -3  13  -4 131.227 8.80136   4
   3 -13  -4 132.778 10.4975   2
  -3 -13   4 107.135 9.59396   5
  -4  13   4 33.8064 4.62631   3
  -4 -13  -4 38.9725 7.53831   5
  -4  13   4 37.0785 6.86108   4
   4 -13   4 38.7088 6.69860   2
   4 -13   4 33.2990 6.16309   3
   4 -13  -4 33.8379 6.74730   2
  -4  13  -4 46.3776 6.22661   4
  -4 -13   4 46.6992 7.17357   5
  -4  13  -4 37.8261 4.96151   3
  -5  13   4 1.59164 4.22138   4
  -5 -13  -4 6.28582 4.72287   5
   5 -13   4 2.46687 4.23838   2
  -5 -13   4 3.60810 4.44935   5
  -5  13  -4 -1.8395 4.21979   4
   5 -13  -4 -6.2487 6.21473   2
   0  14   4 35.0032 5.57159   4
   0 -14   4 33.1629 5.54722   2
   0 -14  -4 28.0830 5.07318   5
   0 -14   4 35.7325 6.24421   3
   0 -14  -4 47.0176 6.51298   2
  -1 -14  -4 116.639 8.81265   5
   1  14  -4 111.929 8.31494   2
  -1 -14  -4 125.638 11.5862   2
   1 -14   4 113.004 9.08598   2
   1 -14   4 127.464 8.86832   5
   1 -14   4 128.520 8.59625   3
  -1  14   4 117.512 8.96662   4
  -1 -14   4 124.921 8.67677   2
   1  14   4 133.875 9.42673   4
   1 -14  -4 120.490 7.94887   5
  -1 -14   4 114.623 9.33699   5
   1 -14  -4 118.420 9.84819   2
   2 -14   4 7.49397 4.02086   2
  -2  14   4 12.5084 4.27958   4
   2  14  -4 13.3745 3.35442   2
   2 -14   4 15.6276 3.93620   5
  -2 -14  -4 15.9469 4.53629   5
   2 -14   4 17.0961 4.46246   3
  -2 -14   4 9.86785 4.22306   5
  -2 -14   4 12.8697 3.67544   2
  -2  14  -4 10.0286 4.02576   4
   2 -14  -4 6.52720 4.14990   2
   3 -14   4 0.93605 3.57786   3
  -3  14   4 1.64713 3.84956   4
   3  14  -4 8.69100 2.84332   2
  -3 -14  -4 8.48598 4.37358   5
   3 -14   4 3.16381 3.90484   2
  -3 -14   4 3.63571 4.21073   5
   3 -14  -4 7.43700 4.80323   2
  -3  14  -4 6.39984 3.83392   4
  -3 -14   4 6.62797 3.32042   2
  -4  14   4 2.42369 2.97468   3
  -4 -14  -4 2.05140 4.34485   5
   4 -14   4 5.87574 4.28179   3
   4 -14   4 0.29751 3.65320   2
  -4  14   4 1.88082 4.11431   4
   4 -14  -4 0.91415 4.14833   2
  -4 -14   4 5.04422 4.25642   5
  -4  14  -4 7.89566 4.27055   4
   0 -15   4 -1.3239 3.07779   5
   0 -15   4 0.71229 3.08666   3
   0 -15   4 -2.2392 2.75401   2
   0 -15  -4 2.15288 2.96525   5
   0  15   4 -1.2419 3.02909   4
   0 -15  -4 -4.4120 3.11026   2
   1 -15   4 9.96646 3.99294   5
   1 -15   4 16.0496 4.42174   2
  -1  15   4 12.4617 4.49682   4
  -1 -15  -4 14.4415 5.02915   2
   1 -15   4 15.7140 4.19775   3
   1  15   4 10.9198 4.55111   4
  -1 -15   4 8.62845 4.11648   5
   1 -15  -4 9.72498 3.55702   5
   1 -15  -4 9.47858 4.78248   2
  -1 -15   4 17.3985 4.27427   2
   2 -15   4 14.5678 4.66090   3
   2 -15   4 10.2263 4.42001   2
  -2 -15  -4 11.9463 4.56639   5
  -2  15   4 3.58496 3.90247   4
   2  15  -4 10.3457 3.46962   2
  -2 -15   4 18.2748 5.13798   5
   2 -15  -4 13.2160 3.07135   5
   2 -15  -4 8.60816 4.93520   2
  -2  15  -4 15.0622 4.87742   4
   2  15   4 7.17940 4.23768   4
  -2 -15   4 6.68568 3.72444   2
   3  15  -4 23.0093 4.41656   2
   3 -15   4 27.4050 6.04218   2
   3 -15   4 33.9291 6.38047   3
  -3 -15  -4 29.4996 6.34760   5
  -3  15   4 24.0020 5.54884   4
   3 -15  -4 23.9326 6.15706   2
  -3  15  -4 32.1858 6.10400   4
  -3 -15   4 33.7881 6.68845   5
   4 -15   4 20.3308 5.84609   2
  -4  15   4 21.3530 5.82246   4
   4 -15   4 41.6766 6.62639   3
  -4  15   4 52.8363 9.52283   3
  -4 -15  -4 30.2145 7.29934   5
  -4  15  -4 35.2815 6.72509   4
   4 -15  -4 35.3303 7.74784   2
  -4 -15   4 34.7091 7.16665   5
   0 -16   4 10.2635 3.94156   3
   0 -16  -4 6.25510 4.36327   2
   0 -16  -4 10.6412 3.87049   5
   0 -16   4 6.37465 4.29862   2
   0 -16   4 5.82023 4.02956   5
   0  16   4 5.44559 3.75890   4
   1 -16   4 13.2003 5.13157   2
  -1 -16  -4 15.1213 5.37175   2
  -1  16   4 23.6361 5.74553   4
   1 -16   4 20.2368 5.31737   3
  -1 -16  -4 17.7204 4.85669   5
   1 -16   4 30.2280 5.51028   5
  -1 -16   4 30.7139 5.95259   2
  -1 -16   4 25.6347 5.63961   5
   1  16   4 35.1394 6.53369   4
   1 -16  -4 22.5748 4.37562   5
   1 -16  -4 21.5379 5.89070   2
   2 -16   4 35.4860 6.28043   3
  -2 -16  -4 18.3265 5.44477   5
  -2  16   4 38.6019 7.04735   4
   2 -16   4 32.9411 6.54234   2
   2 -16   4 40.8965 6.36770   5
  -2 -16   4 26.8591 5.43104   2
  -2 -16   4 38.8773 6.99249   5
   2 -16  -4 40.4850 4.75460   5
   2  16   4 35.3729 6.73267   4
  -2  16  -4 37.4543 6.82141   4
   2 -16  -4 28.4300 6.65818   2
  -3 -16  -4 9.17476 4.53599   5
  -3  16   4 6.04060 4.40907   4
   3 -16   4 -2.6322 4.32196   2
   3 -16   4 11.1914 4.47363   3
   3 -16   4 1.33880 3.39390   5
   3 -16  -4 11.5588 5.69093   2
  -3 -16   4 -2.6509 4.98117   5
  -3  16  -4 4.08613 4.52779   4
   0  17   4 -1.5422 3.47208   4
   0 -17  -4 -3.6078 4.07110   2
   0 -17  -4 -0.1386 3.32092   5
   0 -17   4 -1.6427 3.79446   5
   0 -17   4 -0.4581 3.85231   2
  -1 -17  -4 5.15673 4.22935   5
  -1 -17  -4 9.94954 5.43643   2
   1 -17   4 6.07207 4.26520   2
   1 -17   4 3.04310 3.74578   5
   1 -17   4 9.09435 4.52852   3
  -1  17   4 1.99593 4.09295   4
   1 -17  -4 4.34454 3.42071   5
  -1 -17   4 5.85591 4.54223   5
   1 -17  -4 1.83164 4.80151   2
  -1 -17   4 -0.6741 3.79105   2
   1  17   4 4.99470 4.30132   4
   2 -17   4 36.0951 6.65993   5
  -2 -17  -4 32.7818 6.79058   5
  -2  17   4 47.8121 11.8279   4
   2 -17  -4 43.9979 5.26076   5
   2 -17  -4 46.4846 8.50812   2
  -2 -17   4 30.3859 8.94024   5
  -2 -17   4 36.2575 6.21902   2
  -2  17  -4 51.5910 7.51970   4
   0 -18  -4 10.3924 4.50007   5
   0  18   4 7.26361 4.85883   4
   0 -18   4 12.1495 4.96984   5
   0 -18   4 2.01275 4.19259   2
  -1 -18  -4 5.20112 4.75616   5
   1 -18   4 10.3012 4.81845   5
  -1  18   4 19.5682 5.64552   4
  -1 -18  -4 15.4347 5.98660   2
   1 -18   4 24.6447 8.81699   2
   1  18   4 21.7663 5.89645   4
  -1 -18   4 18.2740 7.05234   5
  -1  18  -4 22.8084 6.68203   4
  -1 -18   4 7.02154 4.67508   2
   1 -18  -4 11.3493 5.55079   2
   1 -18  -4 13.9236 4.38492   5
   0   0  -5 7.41836 1.21014   4
   0   0   5 9.74143 1.26105   3
   0   0   5 7.78184 1.31967   4
   0   0  -5 7.18612 1.13408   3
   1   0  -5 1.45921 0.78659   3
   1   0   5 0.77640 0.58381   4
  -1   0   5 0.58519 0.73840   3
  -1   0  -5 0.72734 0.64974   3
   1   0  -5 0.42137 0.90932   4
  -1   0   5 0.25646 0.94022   4
  -1   0  -5 0.42617 0.51323   4
   1   0   5 0.33067 0.70962   3
   2   0   5 3038.94 114.070   3
  -2   0   5 2990.72 113.789   3
   2   0  -5 2931.65 115.249   4
  -2   0   5 3168.33 114.278   2
  -2   0   5 3206.71 113.872   3
  -2   0   5 3079.57 115.390   4
   2   0  -5 2868.43 114.180   3
  -2   0   5 3281.45 114.480   5
   3   0   5 1.78470 1.40924   2
  -3   0   5 4.59398 2.02236   4
  -3   0   5 2.91230 0.96745   2
  -3   0   5 1.77157 1.23401   5
   3   0   5 -0.2218 1.30088   5
   3   0  -5 1.43254 1.54539   4
   3   0  -5 2.81779 1.17830   2
   3   0  -5 3.04729 1.15284   3
  -4   0   5 330.178 13.7240   2
   4   0  -5 315.999 13.9300   2
  -4   0   5 340.355 14.7262   5
   4   0   5 350.570 15.9025   5
   4   0  -5 336.441 15.7082   4
  -4   0   5 353.239 16.0758   4
   4   0   5 373.888 15.3746   2
   4   0  -5 344.498 13.8650   3
   4   0   5 348.829 13.4547   3
   5   0   5 5.27388 1.41386   3
   5   0   5 7.28223 2.74727   2
   5   0  -5 6.34274 2.39195   5
   5   0  -5 7.36875 2.41760   3
   5   0  -5 4.67150 1.76802   2
   5   0  -5 7.67659 2.94005   4
  -5   0   5 9.20392 3.63576   4
  -5   0   5 1.61258 2.09640   5
   6   0  -5 61.2047 3.99682   3
   6   0  -5 48.4544 3.78934   2
   6   0   5 50.2439 5.60280   2
   6   0   5 49.4638 3.39215   3
  -6   0   5 49.9586 6.20795   4
   7   0   5 -1.8858 2.81776   2
  -7   0   5 -1.2158 3.40607   4
   7   0   5 1.32094 1.93159   3
   7   0  -5 3.40640 2.49304   3
   0  -1  -5 3635.13 135.892   3
   0  -1   5 3607.67 135.871   3
   0   1  -5 3747.16 136.082   4
   0   1  -5 3595.56 135.858   3
   0  -1  -5 3707.15 136.061   4
  -1   1   5 311.550 11.4723   2
  -1  -1  -5 291.092 10.8306   4
  -1   1   5 245.382 10.9222   3
   1   1  -5 246.413 11.5023   4
  -1   1   5 258.556 11.5768   4
   1  -1   5 279.034 11.0634   3
   1  -1   5 288.179 10.7181   4
   1   1  -5 278.691 11.0562   3
  -1   1  -5 303.562 10.7578   4
   1   1   5 275.314 10.9876   3
   1  -1  -5 258.625 11.5377   4
  -1  -1   5 272.023 10.9474   3
  -1  -1   5 274.480 11.6936   4
  -1   1  -5 265.553 10.9026   3
   1  -1  -5 249.996 11.0438   3
   1   1   5 275.378 10.8012   4
   2   1  -5 533.380 21.9188   3
  -2   1   5 579.146 21.9358   5
  -2   1   5 604.259 22.3616   2
   2  -1   5 560.306 21.9421   3
  -2   1   5 587.946 23.1810   4
  -2   1   5 546.504 21.6810   3
  -2   1   5 594.480 21.8032   3
   2  -1   5 580.121 22.7620   2
   2   1  -5 507.945 22.9185   4
  -2  -1   5 589.558 21.8125   2
   2  -1  -5 608.415 22.3625   2
   2   1   5 566.166 22.9150   5
  -2  -1   5 631.054 22.5795   5
   2  -1  -5 534.294 22.0612   3
  -2  -1   5 525.005 23.0297   4
  -2  -1   5 585.048 21.4957   3
   2   1   5 549.782 21.4234   4
   2  -1  -5 579.536 23.0953   4
  -3   1   5 256.874 11.1145   2
   3   1  -5 276.268 10.8877   3
  -3   1   5 279.678 12.5845   4
   3  -1   5 274.512 10.8259   3
  -3   1   5 258.106 11.1113   5
   3  -1   5 264.798 12.1436   5
   3  -1   5 272.718 11.9999   2
   3   1  -5 242.785 12.1994   4
  -3  -1   5 276.739 11.7677   5
   3  -1  -5 293.950 12.5279   4
   3  -1  -5 256.566 11.2978   2
  -3  -1   5 258.814 12.4308   4
   3   1   5 268.789 12.3428   5
   3  -1  -5 268.938 11.0476   3
  -3  -1   5 268.583 10.5101   2
  -4   1   5 193.451 10.0635   4
   4  -1   5 181.483 9.24281   2
  -4   1   5 166.708 7.96793   2
   4  -1   5 179.596 9.60118   5
   4   1  -5 163.775 9.50391   4
   4   1  -5 174.928 7.66965   3
  -4   1   5 179.589 8.44347   5
   4  -1   5 175.965 7.59375   3
   4   1   5 194.742 9.13773   2
   4   1   5 178.024 7.18979   4
   4   1   5 200.510 11.1736   5
   4  -1  -5 177.719 7.98771   3
   4  -1  -5 167.837 8.32888   2
  -4  -1   5 170.424 9.76551   4
  -4  -1   5 156.486 8.88434   5
   4  -1  -5 182.877 9.67479   4
   5   1  -5 105.082 5.49015   3
  -5   1   5 118.141 8.24365   4
  -5   1   5 107.844 6.63087   5
  -5   1   5 102.025 6.03919   2
   5  -1   5 101.749 7.78161   5
   5  -1   5 107.737 5.36118   3
   5  -1   5 98.6785 7.18170   2
   5   1  -5 108.569 6.97982   5
   5   1  -5 107.364 7.48655   4
   5  -1  -5 104.280 6.23798   2
   5   1   5 112.728 7.18657   2
   5  -1  -5 119.000 5.88269   3
  -5  -1   5 111.519 8.17536   4
   5  -1  -5 123.613 7.94341   4
   5  -1  -5 98.9286 6.34763   5
  -5  -1   5 103.545 7.10487   5
   6   1  -5 39.2984 3.58022   3
   6   1  -5 37.2199 4.82836   5
  -6   1   5 36.8638 5.61596   4
   6  -1   5 31.7592 5.00292   2
  -6  -1   5 22.3652 4.46682   5
  -6  -1   5 34.5976 6.76135   4
   6  -1  -5 36.6309 4.65244   2
   6   1   5 27.9156 2.43515   3
   6  -1  -5 39.0302 3.52254   3
   6   1   5 29.9446 4.83422   2
   7   1  -5 4.77297 3.74284   3
   7  -1   5 11.9807 2.64431   3
  -7   1   5 29.3588 6.01883   4
   7  -1   5 11.8029 4.01149   2
   7   1   5 4.71851 3.80504   2
   7   1   5 6.02639 2.67059   3
   0  -2  -5 2.21771 0.90698   4
   0   2   5 2.30166 1.01045   4
   0   2   5 2.01077 0.89954   3
   0  -2   5 1.80667 0.98953   4
   0  -2   5 3.41104 1.06960   3
   0   2  -5 1.99112 0.87320   3
   0   2  -5 2.64175 0.91101   4
  -1   2   5 1305.11 52.7982   3
   1   2  -5 1249.34 53.3323   4
  -1   2   5 1301.58 53.3858   4
  -1  -2  -5 1453.93 52.7532   4
   1   2  -5 1363.86 52.7960   3
  -1   2   5 1541.34 53.4496   2
   1  -2   5 1452.34 53.3057   2
   1  -2   5 1417.55 52.9077   3
  -1   2  -5 1521.33 52.6410   4
   1  -2  -5 1559.19 53.3785   2
  -1   2  -5 1350.99 52.7138   3
   1   2   5 1425.58 52.7692   4
   1   2   5 1398.59 53.2593   5
   1  -2  -5 1409.54 53.4739   4
  -1  -2   5 1380.57 52.7143   3
  -1  -2   5 1384.92 53.5185   4
   1  -2  -5 1377.70 52.9595   3
   2  -2   5 259.855 11.0192   2
   2   2  -5 218.619 11.0587   4
   2  -2   5 257.120 10.2784   3
  -2   2   5 258.454 10.6994   2
  -2   2   5 256.126 11.3441   4
  -2   2   5 252.464 10.0820   3
  -2   2   5 246.782 9.76681   5
  -2   2   5 235.617 9.95734   3
   2   2  -5 229.876 10.0481   3
   2   2   5 260.896 11.1610   5
  -2  -2   5 235.381 11.2189   4
  -2  -2   5 270.074 10.9424   5
  -2   2  -5 236.089 9.71218   3
   2  -2  -5 241.201 11.1155   4
   2  -2  -5 238.642 10.3374   3
   2  -2  -5 252.104 10.7402   2
  -2  -2   5 244.265 9.54980   3
  -2  -2   5 256.331 9.71875   2
   2   2   5 255.862 9.90119   4
   3   2  -5 576.674 22.7571   3
   3   2  -5 574.390 24.4121   4
   3  -2   5 597.877 22.9400   3
  -3   2   5 612.249 24.5743   4
  -3   2   5 586.978 23.3929   2
  -3   2   5 554.122 22.6861   5
   3  -2   5 626.804 24.1770   2
   3  -2  -5 563.649 24.0064   3
  -3  -2   5 596.904 23.9297   5
   3   2   5 607.068 24.4678   5
   3   2   5 601.136 22.6605   4
  -3  -2   5 589.560 24.5662   4
   3  -2  -5 603.329 23.6509   2
   3  -2  -5 594.237 24.3477   4
   4  -2   5 15.5279 2.43026   3
   4   2  -5 12.1604 1.99436   3
   4   2  -5 0.73723 2.35092   4
   4  -2   5 8.08906 2.54046   2
  -4   2   5 10.6377 3.31377   4
   4  -2   5 7.46351 2.52759   5
  -4   2   5 5.26732 1.89663   2
  -4   2   5 15.9633 2.58019   5
   4  -2  -5 12.4248 2.44538   3
  -4  -2   5 8.22579 2.52621   5
   4   2   5 16.7561 2.97126   2
   4  -2  -5 9.10878 2.82707   4
   4  -2  -5 9.65072 2.44030   2
   4   2   5 7.18592 1.54040   4
  -4  -2   5 7.20189 3.12955   4
   5   2  -5 67.3210 3.96866   3
   5   2  -5 57.2347 6.19294   4
   5  -2   5 60.9528 4.70870   3
   5  -2   5 55.7788 5.89302   5
  -5   2   5 75.5946 6.91533   4
   5   2  -5 53.3325 5.69309   5
   5  -2   5 53.1342 5.82433   2
  -5   2   5 56.6626 4.41770   2
  -5  -2   5 57.1899 5.74824   5
   5  -2  -5 62.9737 4.30405   3
   5   2   5 61.1947 5.38132   2
   5  -2  -5 53.2008 5.78587   2
   5  -2  -5 59.3139 5.82998   4
   5   2   5 60.1840 3.77278   4
  -5  -2   5 82.0930 7.04348   4
   6  -2   5 55.0827 4.14138   3
   6  -2   5 44.3760 5.69469   2
  -6   2   5 55.4054 6.67039   4
   6  -2  -5 49.7246 4.76614   2
  -6  -2   5 49.3809 5.95743   5
   6   2   5 45.4624 3.29659   4
   6   2   5 47.1188 5.25345   2
   7  -2   5 24.7575 3.92613   3
   7  -2   5 16.8432 4.33255   2
  -7   2   5 15.5726 5.29175   4
   7   2   5 21.8679 2.28109   3
   7  -2  -5 13.8528 3.43448   2
   7   2   5 13.7439 3.92847   2
   0   3  -5 428.346 16.7627   4
   0  -3   5 405.483 16.4849   3
   0  -3   5 417.493 16.5416   2
   0  -3  -5 430.994 16.8146   4
   0   3  -5 402.935 16.4497   3
   0   3   5 429.729 16.8470   4
   0   3   5 391.253 16.3023   5
   0   3   5 434.225 17.0688   2
  -1   3   5 970.496 37.2290   4
   1  -3   5 978.320 36.9920   2
   1   3  -5 933.372 36.4990   3
   1   3  -5 914.925 37.9235   4
  -1   3   5 985.329 37.1899   2
  -1   3   5 899.841 36.5427   3
   1  -3   5 965.971 36.6426   3
   1  -3  -5 1035.87 37.2336   2
  -1   3  -5 965.042 36.4983   3
  -1  -3   5 902.864 36.1700   2
   1   3   5 936.217 36.9004   5
  -1   3  -5 1019.87 36.4473   4
  -1  -3   5 961.282 37.2663   4
   1   3   5 986.211 36.6280   4
  -1  -3   5 956.991 36.4233   3
   2   3  -5 321.779 15.4265   4
  -2   3   5 376.347 14.5613   3
   2  -3   5 368.479 14.7088   3
  -2   3   5 336.587 15.8298   2
   2   3  -5 344.741 14.4388   3
  -2   3   5 402.777 16.7777   4
  -2   3   5 360.148 14.4426   3
   2   3   5 377.894 15.5396   5
  -2  -3   5 348.476 13.8459   3
   2   3   5 367.446 14.4578   4
  -2   3  -5 370.225 14.2587   3
   2  -3  -5 369.880 15.5988   4
  -2  -3   5 374.961 15.3967   5
   2  -3  -5 376.336 15.3570   2
   3   3  -5 202.210 8.70216   3
  -3   3   5 214.163 10.4572   4
   3  -3   5 205.918 9.04346   3
   3  -3   5 206.484 10.0173   2
   3   3  -5 202.886 10.3576   4
  -3   3   5 200.793 9.45716   2
  -3  -3   5 181.634 10.1453   4
  -3  -3   5 200.422 9.96043   5
   3  -3  -5 225.541 10.3842   4
   3   3   5 204.349 10.2462   5
   3  -3  -5 211.001 9.17604   3
   3  -3  -5 223.289 9.95125   2
   4  -3   5 108.306 6.84998   5
  -4   3   5 100.675 5.95738   2
   4   3  -5 111.282 7.73496   4
   4  -3   5 108.282 6.99309   2
   4   3  -5 103.000 5.12784   3
   4  -3   5 108.096 6.21808   3
  -4   3   5 104.212 7.28779   4
  -4  -3   5 102.161 6.86372   5
   4  -3  -5 108.629 7.14636   4
   4   3   5 101.317 5.35232   4
   4   3   5 105.330 7.28286   5
   4  -3  -5 97.1653 6.64762   2
  -4  -3   5 111.305 7.45720   4
   5  -3   5 225.715 12.0134   2
   5   3  -5 214.421 15.1871   4
   5  -3   5 212.358 11.8498   5
   5   3  -5 226.382 9.69298   3
  -5   3   5 232.173 12.5574   4
   5  -3   5 238.039 10.3743   3
   5   3  -5 205.024 11.6145   5
  -5   3   5 226.470 10.7344   2
  -5  -3   5 234.727 12.6573   4
   5   3   5 231.194 10.0307   4
  -5  -3   5 232.222 12.0049   5
   5  -3  -5 216.688 11.3419   2
   5  -3  -5 230.381 12.1241   4
   5   3   5 250.815 11.3905   2
  -6   3   5 50.2712 4.56447   2
  -6   3   5 57.6780 10.6255   4
   6  -3   5 52.5536 4.39795   3
   6   3   5 47.5119 5.12887   2
  -6  -3   5 46.8260 6.12279   5
   6  -3  -5 41.4367 5.11231   2
   6   3   5 49.5823 4.95707   4
   7  -3   5 1.72564 2.74897   3
  -7   3   5 -2.7736 3.59765   4
   7  -3   5 10.3644 4.13595   2
   7  -3  -5 -3.1326 2.66589   2
  -7  -3   5 -3.3157 3.64301   5
   7   3   5 -0.4465 2.62437   2
   0   4   5 0.53028 1.09601   4
   0  -4  -5 1.38675 1.11543   4
   0  -4   5 3.65600 1.30436   3
   0   4  -5 2.63103 1.21280   4
   0   4   5 0.02636 0.70286   5
   0  -4   5 0.96490 0.90336   2
   0   4   5 0.89405 1.20133   2
  -1   4   5 17.5779 2.49914   4
   1   4  -5 13.9992 2.16737   4
  -1   4   5 15.6507 2.38453   2
   1  -4   5 16.7991 2.18502   2
   1  -4   5 14.5926 2.20268   3
  -1   4   5 15.3256 1.28463   5
  -1   4   5 19.3864 2.10164   3
   1   4  -5 17.2484 2.04047   3
   1  -4  -5 17.1459 2.53217   2
   1   4   5 16.0174 2.03024   4
   1   4   5 20.3515 2.56546   2
   1   4   5 13.8545 2.33402   5
  -1  -4   5 16.0271 1.63501   2
  -1  -4   5 17.7846 2.00172   3
  -1   4  -5 15.3524 2.05913   2
   1  -4  -5 16.9824 2.20993   4
   2   4  -5 957.729 41.0567   4
  -2  -4  -5 1061.08 41.0255   5
  -2   4   5 1021.78 41.1264   4
   2  -4   5 1085.53 40.9760   2
  -2   4   5 1069.28 40.7944   2
  -2   4   5 1043.40 40.0079   3
   2  -4   5 1119.46 40.3399   3
   2   4  -5 1019.77 39.9623   3
   2  -4  -5 1050.94 40.9808   2
   2  -4  -5 1065.53 41.1672   4
  -2   4  -5 1068.46 39.8407   3
  -2  -4   5 1021.77 39.3317   3
   2   4   5 1091.72 41.0789   5
   3   4  -5 806.167 31.2856   3
   3  -4   5 880.809 32.8877   2
  -3   4   5 798.699 32.1968   2
   3   4  -5 731.524 32.8022   4
  -3   4   5 843.760 33.0895   4
  -3   4   5 778.304 30.8028   3
  -3   4   5 817.701 30.8963   3
  -3   4  -5 819.746 30.9346   4
  -3  -4   5 848.663 32.8386   5
   3   4   5 847.823 33.0596   5
   3  -4  -5 819.805 32.8666   4
   3  -4  -5 808.885 32.8950   2
   4  -4   5 176.590 9.68268   2
   4   4  -5 160.435 7.51435   3
  -4   4   5 171.847 9.87396   4
  -4   4   5 171.364 8.68439   2
   4   4  -5 157.038 9.73330   4
   4  -4   5 181.510 8.35461   3
   4   4   5 170.256 9.79399   5
  -4  -4   5 168.536 9.60771   5
   4   4   5 169.190 8.13852   4
   4  -4  -5 156.616 9.83007   4
  -4   4  -5 180.166 7.23005   4
   4  -4  -5 161.811 9.23772   2
   5  -4   5 29.9911 5.14157   2
   5  -4   5 16.8391 3.81845   5
  -5   4   5 27.0369 5.10062   4
   5   4  -5 22.4179 2.77438   3
  -5   4   5 20.5273 3.69763   2
   5  -4   5 31.4653 3.91171   3
   5  -4  -5 20.1501 3.89725   2
   5   4   5 21.2992 4.09958   4
   5   4   5 22.2717 3.63861   2
  -5  -4   5 15.1446 3.81549   5
   5  -4  -5 18.6166 4.35902   4
  -6   4   5 30.4261 6.47532   4
  -6   4   5 13.4503 3.43423   2
   6  -4   5 27.6056 5.43521   2
   6   4  -5 26.8468 4.10461   3
   6  -4   5 24.3517 3.81830   3
  -6  -4   5 21.7348 5.49252   5
   6   4   5 24.5446 4.19291   2
   6  -4  -5 29.6183 5.03276   2
   6   4   5 20.4435 3.45312   4
   7  -4   5 1.33545 3.06194   3
  -7   4   5 7.16868 4.42243   4
   7  -4   5 5.70543 3.88240   2
  -7  -4   5 7.94443 4.33887   5
   7   4   5 6.32567 3.01268   2
   7  -4  -5 6.65223 3.57939   2
   0  -5  -5 1964.12 75.6218   4
   0  -5  -5 2069.14 75.9698   2
   0   5  -5 1995.42 75.2426   3
   0  -5  -5 2076.12 75.1103   5
   0   5   5 2076.29 76.0274   2
   0   5  -5 1969.29 75.1991   2
   0   5   5 1963.94 75.7014   4
   0  -5   5 1986.73 75.2865   2
   0  -5   5 1985.82 75.2614   3
   0   5   5 1929.85 74.9794   5
  -1   5   5 41.2867 3.20204   3
  -1   5   5 41.8194 3.55839   2
  -1   5   5 40.8547 2.27586   5
   1   5  -5 41.7104 3.00282   3
  -1   5   5 41.1215 4.00940   4
   1   5  -5 38.1325 3.39389   4
   1  -5   5 42.1607 3.31621   2
   1  -5   5 41.9383 3.60880   3
  -1  -5  -5 43.4566 3.34447   5
   1   5   5 40.1062 3.11545   5
   1  -5  -5 37.5716 3.25086   4
   1   5   5 39.2580 3.42042   2
  -1   5  -5 37.7084 3.10299   2
  -1   5  -5 40.3283 3.02120   3
   1   5   5 40.4903 3.14062   4
  -1  -5   5 37.6585 2.62271   2
  -1  -5   5 43.5469 2.98121   3
   1  -5  -5 44.3909 3.77563   2
  -2  -5  -5 378.076 15.7699   5
   2  -5   5 350.319 15.5504   2
  -2   5   5 361.954 14.8663   3
  -2   5   5 350.936 15.5190   2
  -2   5   5 363.215 15.8681   4
   2   5  -5 352.903 15.9074   4
  -2   5   5 359.687 14.8147   3
   2  -5   5 388.151 15.1913   3
   2   5  -5 374.514 15.3392   3
  -2   5  -5 345.660 15.3911   2
   2  -5  -5 368.026 15.9097   2
   2   5   5 374.530 15.5573   2
  -2  -5   5 354.860 13.9687   2
  -2  -5   5 343.323 14.0198   3
   2  -5  -5 336.236 15.6012   4
  -2   5  -5 368.675 14.8254   3
   2   5   5 363.703 15.6790   5
  -2  -5   5 368.371 15.8551   5
   3  -5   5 192.525 10.0047   2
  -3   5   5 198.083 8.48880   3
  -3   5   5 189.924 9.62019   2
   3   5  -5 190.166 10.2752   4
  -3   5   5 206.394 10.4001   4
  -3   5   5 195.290 8.39510   3
  -3  -5  -5 208.244 10.3466   5
   3  -5   5 204.894 9.28953   3
  -3   5  -5 197.370 9.80499   2
   3   5   5 195.448 10.1696   5
  -3   5  -5 193.217 8.04734   3
   3  -5  -5 205.238 10.1358   4
  -3   5  -5 195.967 8.53740   4
  -3  -5   5 197.005 10.1788   5
   3  -5  -5 189.012 10.1486   2
  -4   5   5 67.7440 6.54635   4
   4   5  -5 70.2378 6.18853   3
   4   5  -5 66.7809 6.17418   4
   4  -5   5 67.0332 5.05064   3
  -4   5   5 54.3995 5.07209   2
   4  -5   5 64.1006 6.05061   2
  -4  -5   5 60.8448 5.97420   5
   4  -5  -5 58.2543 6.01580   2
   4  -5  -5 60.5632 5.60728   4
  -4   5  -5 71.8644 4.12803   4
   4   5   5 66.8344 4.82111   4
   4   5   5 67.9395 6.58170   5
  -5   5   5 3.62196 3.47862   4
   5  -5   5 7.53113 2.79550   3
  -5   5   5 4.49108 3.77616   2
   5  -5   5 0.33857 2.88334   2
   5  -5   5 8.57191 3.09275   5
  -5  -5   5 2.75735 3.05591   5
   5   5   5 4.22640 2.34054   4
   5  -5  -5 5.25413 3.13416   2
  -5   5  -5 0.53902 1.69369   4
  -6   5   5 38.2776 5.15072   2
   6  -5   5 52.3782 6.59801   2
   6   5  -5 51.9719 4.08268   3
  -6   5   5 47.2821 6.80028   4
   6  -5   5 56.7367 5.36099   3
   6  -5  -5 51.5943 6.24677   2
   6   5   5 50.9718 4.65457   4
   6   5   5 51.4346 5.18086   2
  -6  -5   5 56.6218 7.02066   5
   7  -5   5 46.0223 6.78013   2
  -7   5   5 32.0477 6.70276   4
  -7  -5   5 43.8602 6.92585   5
   7   5   5 40.6598 5.11301   2
   7  -5  -5 32.0094 6.52775   2
   0   6   5 -1.1348 1.30025   2
   0   6   5 -0.3169 1.03755   5
   0  -6   5 1.34584 1.35238   2
   0   6  -5 0.20024 1.34510   3
   0  -6  -5 1.63107 1.75635   2
   0  -6  -5 0.72665 1.17725   5
   0   6  -5 -0.6789 1.08170   2
  -1   6   5 424.624 15.8509   5
   1  -6   5 403.234 17.0859   2
   1   6  -5 414.875 16.7206   3
   1   6  -5 387.616 16.2003   2
  -1  -6  -5 436.302 17.1279   5
  -1   6   5 398.042 16.8344   3
   1   6  -5 406.997 17.4653   4
   1  -6   5 394.910 16.7670   3
  -1   6   5 404.696 17.4139   4
  -1   6   5 401.991 17.4414   2
  -1   6  -5 405.732 16.9858   2
   1  -6  -5 403.848 17.5729   2
   1   6   5 411.933 17.3494   2
   1  -6  -5 396.925 17.2699   4
  -1  -6   5 417.437 16.4103   2
  -1   6  -5 402.369 16.6317   3
  -1  -6   5 415.086 16.5533   3
   1   6   5 404.861 16.9757   5
   1   6   5 416.636 17.0560   4
   2  -6   5 600.450 25.2605   2
   2   6  -5 614.240 24.4260   3
  -2   6   5 623.791 24.5704   3
  -2   6   5 598.931 25.2566   2
   2  -6   5 633.440 24.7933   3
  -2   6   5 632.116 25.6607   4
  -2  -6  -5 636.659 25.4584   5
   2   6  -5 600.394 25.6260   4
  -2  -6   5 613.826 23.7092   3
  -2   6  -5 630.122 24.3341   3
  -2  -6   5 626.786 25.6137   5
  -2   6  -5 605.943 25.1411   2
   2   6   5 630.885 25.2269   2
   2  -6  -5 596.876 25.6069   2
  -2  -6   5 613.712 23.7197   2
   2   6   5 627.429 25.3879   5
   2  -6  -5 629.072 25.5004   4
  -3   6   5 44.7671 3.45184   3
  -3   6   5 50.4996 3.55113   3
  -3   6   5 48.2623 5.04711   4
  -3   6   5 49.4960 4.37584   2
   3  -6   5 50.7520 4.75114   2
  -3  -6  -5 54.7128 5.07162   5
   3   6  -5 50.3421 5.03334   4
   3  -6   5 51.5056 4.31309   3
   3   6  -5 52.9231 3.79543   3
   3  -6  -5 51.3661 5.18880   2
   3   6   5 47.2479 4.26585   2
   3  -6  -5 53.7103 4.66116   4
  -3  -6   5 40.4795 4.86966   5
  -3   6  -5 45.8716 3.57376   4
  -3   6  -5 46.1172 3.23675   3
  -4  -6  -5 42.1772 5.70783   5
  -4   6   5 28.5059 4.96927   2
   4   6  -5 31.1993 5.23040   4
   4  -6   5 34.4916 4.36323   3
   4   6  -5 34.3871 3.50276   3
   4  -6   5 25.8169 4.94176   2
  -4   6   5 31.4660 5.18124   4
  -4  -6   5 24.4058 4.69240   5
   4  -6  -5 37.8837 4.86444   4
   4   6   5 38.4342 4.19351   4
   4  -6  -5 32.2629 5.29497   2
  -4   6  -5 33.9048 3.50306   4
   4   6   5 35.0857 4.33639   2
   5   6  -5 22.1740 3.19415   3
   5  -6   5 13.4377 3.22786   5
  -5   6   5 23.0790 5.17463   4
   5  -6   5 21.1093 3.82680   3
  -5   6   5 25.4442 4.23877   2
   5  -6   5 12.2271 5.14008   2
   5   6   5 24.2584 3.79726   4
  -5  -6   5 15.8495 4.72903   5
   5  -6  -5 20.6346 4.42532   2
  -5   6  -5 19.6086 3.08521   4
   6  -6   5 155.490 10.8298   2
  -6   6   5 154.469 10.9672   4
   6  -6   5 172.803 9.35025   3
   6   6  -5 167.599 7.97669   3
   6   6   5 149.156 8.85540   2
   6   6   5 166.149 8.89954   4
   6  -6  -5 145.988 10.5328   2
  -6  -6   5 136.860 10.7261   5
   6   6   5 162.231 9.93438   2
   0  -7   5 691.540 26.7436   2
   0  -7  -5 650.807 27.3134   2
   0   7   5 680.854 27.3495   2
   0   7   5 655.745 27.0588   4
   0   7  -5 655.403 26.5264   3
   0   7  -5 662.234 26.5114   2
   0   7   5 681.857 26.7422   3
   0  -7   5 658.775 26.5689   3
   0  -7  -5 689.188 26.3798   5
   0   7   5 674.837 26.3121   5
   1  -7   5 276.178 12.4334   2
  -1   7   5 270.652 12.0950   3
  -1  -7  -5 284.284 13.5966   5
  -1   7   5 260.682 12.6418   4
   1   7  -5 276.214 12.8324   4
  -1   7   5 259.836 12.6186   2
   1   7  -5 270.059 11.5193   2
   1  -7   5 269.093 12.1171   3
   1   7  -5 278.083 11.9840   3
   1  -7  -5 277.788 11.1405   5
   1   7   5 272.179 12.6265   2
  -1  -7   5 276.038 12.7556   5
  -1   7  -5 264.294 12.1982   2
   1   7   5 270.334 12.2133   5
   1   7   5 295.570 12.5149   4
   1  -7  -5 267.832 12.9255   2
  -1  -7   5 273.521 11.7677   3
  -1  -7   5 275.375 11.7271   2
  -1   7  -5 273.324 11.9291   3
   2   7  -5 260.631 12.5220   4
  -2   7   5 259.834 11.4336   3
   2   7  -5 242.199 10.4238   2
   2  -7   5 254.529 12.1567   2
   2  -7   5 244.727 11.5829   3
   2   7  -5 258.314 11.3355   3
  -2   7   5 255.740 11.4213   3
  -2   7   5 245.400 12.2881   4
  -2  -7  -5 263.596 12.2994   5
  -2   7   5 251.206 12.1356   2
  -2  -7   5 251.215 10.5197   3
  -2   7  -5 264.523 11.2425   3
  -2   7  -5 252.697 11.9537   2
   2   7   5 258.226 12.1327   5
   2   7   5 260.442 12.0405   2
   2  -7  -5 246.271 12.5650   2
   2  -7  -5 263.041 12.2501   4
  -2  -7   5 263.972 12.5153   5
  -2  -7   5 259.726 10.6989   2
  -3   7   5 51.7507 3.98679   3
  -3  -7  -5 49.3841 5.34483   5
   3   7  -5 45.4169 5.06639   4
   3  -7   5 41.7127 4.36295   3
  -3   7   5 43.9753 4.67215   2
  -3   7   5 45.3058 4.28439   3
  -3   7   5 54.5564 5.39082   4
   3   7  -5 55.3443 4.04789   3
   3  -7   5 53.1074 5.09403   2
   3   7   5 53.7543 4.61949   2
   3  -7  -5 50.7862 5.60107   2
   3   7   5 50.0126 5.03795   5
  -3   7  -5 48.9173 4.03698   4
  -3   7  -5 43.6930 4.60219   2
  -3  -7   5 44.2565 5.33985   5
  -3   7  -5 46.2846 3.69914   3
   4  -7   5 75.1227 6.81984   2
  -4   7   5 77.6855 3.72632   3
  -4  -7  -5 72.7465 7.06897   5
   4  -7   5 88.9972 6.13296   3
  -4   7   5 73.8710 3.73542   3
  -4   7   5 77.8139 6.89804   4
   4   7  -5 83.7798 5.17895   3
  -4   7   5 75.0651 6.01109   2
  -4  -7   5 70.4460 7.06806   5
   4  -7  -5 81.3370 7.00490   2
   4  -7  -5 72.3337 6.33028   4
   4   7   5 77.5416 6.03814   2
  -4   7  -5 83.9470 5.26876   4
   5  -7   5 115.404 7.57729   3
   5   7  -5 115.633 6.32589   3
   5  -7   5 103.627 8.45115   2
  -5  -7  -5 103.898 8.92605   5
  -5   7   5 109.295 8.63363   4
   5   7   5 105.659 7.17915   4
  -5  -7   5 120.865 8.97804   5
  -5   7  -5 116.406 6.51023   4
   5   7   5 117.342 7.43498   2
   5  -7  -5 99.9343 8.60634   2
   6   7  -5 73.7302 4.79928   3
   6  -7   5 58.7129 7.31811   2
   6  -7   5 58.2678 6.39195   3
  -6   7   5 72.1066 7.59907   4
  -6  -7   5 44.3106 7.21012   5
   6   7   5 46.0531 6.35008   2
   6   7   5 55.5753 6.73368   4
   6   7   5 64.4135 5.57825   2
   6  -7  -5 54.5880 7.34844   2
  -6   7  -5 61.0481 4.59852   4
   0  -8   5 -0.5509 1.45037   2
   0   8  -5 -0.3429 1.50485   3
   0   8   5 -1.2255 1.28322   5
   0   8   5 -0.8536 1.50644   3
   0   8   5 1.18671 1.75613   4
   0  -8  -5 -0.0609 1.69489   2
   0   8   5 -0.2257 1.61827   2
   0  -8   5 1.55926 1.83270   3
   0  -8  -5 -0.5299 1.29825   5
   0   8  -5 -0.4883 1.35098   2
   1  -8   5 18.5903 3.13322   3
   1   8  -5 14.3369 2.78655   3
   1  -8   5 16.4377 3.06242   2
  -1   8   5 16.2103 2.84049   3
  -1   8   5 15.9077 3.04453   2
  -1  -8  -5 17.3995 3.24618   5
   1   8  -5 16.4132 2.43327   2
  -1   8   5 18.7787 3.55954   4
  -1  -8   5 16.9153 3.18457   3
   1   8   5 15.7724 3.05948   5
   1  -8  -5 15.7151 2.29723   5
  -1  -8   5 14.7424 2.96211   5
   1   8   5 15.5175 3.13091   4
   1   8   5 17.4357 3.26179   2
  -1  -8   5 19.5256 2.80755   2
  -1   8  -5 16.8224 2.94962   3
   1  -8  -5 15.6522 3.49388   2
  -1   8  -5 15.9582 2.98261   2
   2  -8   5 26.8173 3.62254   3
  -2   8   5 32.0983 3.86176   2
   2   8  -5 21.8631 2.43122   2
  -2   8   5 25.6625 4.06495   4
  -2  -8  -5 26.4708 4.00053   5
  -2   8   5 25.5873 3.33018   3
   2  -8   5 34.2644 4.03679   2
   2   8  -5 24.9491 3.30884   3
   2  -8  -5 26.2408 3.45241   4
   2   8   5 29.0686 3.64621   5
  -2  -8   5 25.6870 2.59782   3
  -2  -8   5 20.4460 2.63047   2
   2   8   5 28.8577 3.79441   2
   2  -8  -5 30.5275 4.37864   2
  -2  -8   5 26.6378 4.11008   5
  -2   8  -5 27.9562 3.28798   3
  -2   8  -5 22.0699 5.50428   2
   3  -8   5 785.307 30.7679   3
  -3  -8  -5 764.050 31.7224   5
   3   8  -5 743.955 31.8987   4
  -3   8   5 785.251 31.7508   4
  -3   8   5 791.363 30.0489   3
  -3   8   5 731.492 31.2319   2
   3   8  -5 763.994 30.1097   3
   3  -8   5 773.432 31.6740   2
  -3   8   5 751.770 29.8907   3
   3   8   5 743.363 31.5224   5
  -3   8  -5 713.082 31.1494   2
  -3  -8   5 751.154 31.8320   5
   3  -8  -5 725.602 31.8791   2
   3  -8  -5 738.719 31.3497   4
   3   8   5 782.897 30.9934   2
  -3   8  -5 797.726 29.7768   3
  -4   8   5 25.5237 5.06176   4
  -4  -8  -5 19.3029 5.91963   5
   4  -8   5 18.8951 4.63339   2
   4  -8   5 23.0826 4.16810   3
   4   8  -5 19.3965 3.26780   3
  -4   8   5 19.3692 2.60401   3
  -4  -8   5 15.7966 4.25888   5
   4  -8  -5 25.8514 5.00793   2
   4   8   5 20.2626 3.70601   2
  -5   8   5 52.6542 6.75153   4
   5  -8   5 62.6351 7.08415   2
  -5  -8  -5 42.3102 7.10911   5
   5   8  -5 57.2454 4.67188   3
  -5  -8   5 47.1742 6.68922   5
   5   8   5 60.6495 8.62593   4
   5   8   5 56.0140 5.53613   2
   6  -8   5 -1.3421 3.02330   3
   6   8  -5 2.30972 2.40778   3
   6  -8   5 -1.6779 3.45088   2
  -6   8   5 6.57142 4.36908   4
   6  -8  -5 0.82603 4.08012   2
   6   8   5 -3.3149 3.00295   2
   6   8   5 1.73806 2.48539   2
  -6   8  -5 -2.0064 2.76571   4
  -6  -8   5 -3.3737 3.26628   5
   6   8   5 -0.8494 3.07100   4
   0  -9   5 105.169 6.32936   2
   0   9  -5 102.526 5.95879   2
   0   9   5 99.3041 6.59252   4
   0  -9   5 98.0175 6.19313   3
   0  -9  -5 88.0436 6.67265   2
   0   9   5 98.2385 6.64177   2
   0  -9  -5 101.807 5.89645   5
   0   9   5 108.841 5.86794   5
   0   9  -5 96.9361 5.96078   3
   0   9   5 94.5216 6.12780   3
   1   9  -5 155.316 7.57984   2
   1   9  -5 158.905 8.06422   3
  -1  -9  -5 152.584 8.34589   5
  -1   9   5 142.738 8.57136   4
  -1   9   5 161.746 8.74105   3
  -1  -9  -5 152.296 8.76398   2
   1  -9   5 152.207 8.20983   3
   1  -9   5 157.961 8.54207   2
   1   9   5 152.735 8.15781   5
   1  -9  -5 151.955 7.16971   5
  -1   9  -5 146.321 7.82179   3
  -1  -9   5 154.887 8.84700   5
  -1   9  -5 152.483 8.30853   2
   1  -9  -5 143.122 9.00511   2
   1   9   5 140.460 8.44203   2
  -1  -9   5 147.353 10.6347   2
   1   9   5 136.008 7.90561   3
   1   9   5 143.851 8.24952   4
  -1  -9   5 145.543 7.69081   3
   2  -9   5 83.7559 6.30719   2
  -2   9   5 79.3016 6.20320   4
   2   9  -5 72.0190 4.62628   2
  -2   9   5 82.6217 6.10386   2
  -2   9   5 71.0142 5.91773   3
   2   9  -5 63.4500 6.08972   4
  -2  -9  -5 85.2060 6.43743   5
   2   9  -5 81.1429 5.49262   3
   2  -9   5 84.7248 5.84029   3
  -2   9  -5 76.7569 5.77530   2
   2  -9  -5 79.2274 6.68707   2
   2   9   5 83.3484 5.98932   2
  -2  -9   5 82.3084 4.96716   2
  -2   9  -5 78.8092 5.34713   3
  -2  -9   5 71.6606 6.34344   5
   3   9  -5 216.825 10.2731   3
  -3   9   5 203.644 9.96161   3
  -3   9   5 211.569 11.7513   4
  -3   9   5 222.064 10.1228   3
   3  -9   5 202.146 10.7776   3
  -3  -9  -5 194.994 11.7388   5
   3  -9   5 204.226 11.5686   2
   3  -9  -5 180.513 11.8428   2
  -3   9  -5 211.525 10.3692   4
   3   9   5 200.026 10.7055   2
  -3  -9   5 210.904 11.8783   5
  -3   9  -5 208.788 9.84336   3
   3  -9  -5 194.727 12.6227   4
  -4   9   5 56.4550 6.43284   4
   4   9  -5 51.7282 4.61244   3
  -4  -9  -5 50.6937 6.34895   5
   4  -9   5 49.7560 6.14640   2
   4  -9   5 44.0883 5.58489   3
  -4   9   5 44.9871 3.87361   3
  -4   9   5 43.0959 3.93164   3
  -4  -9   5 29.7772 5.85468   5
   4   9   5 39.9512 4.93409   2
  -4   9  -5 48.2905 4.79173   4
   4  -9  -5 52.7242 6.49192   2
   5  -9   5 15.8615 4.70300   2
   5  -9   5 14.8336 4.14564   3
  -5  -9  -5 11.2192 4.68343   5
   5   9  -5 20.1373 3.66391   3
  -5   9   5 24.5010 5.34498   4
   5   9   5 9.16428 3.53453   4
  -5   9  -5 14.9658 3.62485   4
   5  -9  -5 9.88393 4.55319   2
   5   9   5 23.1275 4.93938   2
  -5  -9   5 18.0806 4.89134   5
   6  -9   5 19.1932 5.44535   2
   6  -9   5 34.9080 5.70665   3
  -6   9   5 34.7714 7.01506   4
  -6  -9   5 23.7818 5.61999   5
   6  -9  -5 18.2457 5.18532   2
   6   9   5 24.3704 4.42912   2
  -6   9  -5 23.7343 4.26515   4
   0  10   5 -0.3727 2.03501   3
   0  10  -5 0.20525 1.83889   2
   0 -10   5 1.18087 2.06687   2
   0  10   5 -1.0734 2.13166   2
   0 -10   5 -1.4892 2.05169   3
   0  10  -5 1.26070 2.11273   3
   0 -10  -5 1.38068 1.87271   5
   0  10   5 -1.7430 2.06693   4
   0 -10  -5 2.99886 2.74319   2
   0  10   5 -2.1433 1.64913   5
  -1  10   5 32.8457 4.60714   4
   1  10  -5 41.6095 3.84731   2
   1  10  -5 31.8524 4.00175   3
  -1 -10  -5 42.2135 4.48438   5
  -1 -10  -5 28.4948 4.67030   2
  -1  10   5 31.0927 3.99482   3
   1 -10   5 33.5371 4.37876   3
   1 -10   5 32.9806 4.31522   2
  -1  10   5 38.2141 4.53092   2
   1 -10  -5 36.3533 5.27570   2
   1  10   5 30.7280 4.59227   3
  -1 -10   5 31.8710 3.94573   3
  -1 -10   5 38.3516 5.04824   5
   1  10   5 34.5109 4.19265   5
  -1  10  -5 33.6283 4.33380   2
   1  10   5 34.1896 4.32267   4
   1 -10  -5 35.6666 3.44794   5
  -1 -10   5 39.4161 4.06610   2
  -1  10  -5 28.9168 3.84769   3
   2 -10   5 193.671 10.5696   2
   2  10  -5 190.867 9.98794   3
  -2  10   5 173.705 9.45901   3
  -2  10   5 196.859 10.7645   4
   2 -10   5 187.051 9.90838   3
  -2 -10  -5 185.054 10.4224   5
   2  10  -5 176.071 8.59823   2
   2  10   5 174.401 11.2938   2
   2 -10  -5 181.901 7.79518   5
   2 -10  -5 179.171 11.0114   2
   2  10   5 186.636 10.0735   5
  -2 -10   5 181.602 8.96669   2
  -2  10  -5 183.395 9.33906   3
  -2 -10   5 186.680 10.8284   5
   2  10   5 170.038 11.0602   3
  -2  10  -5 165.799 11.4730   2
   3 -10   5 20.7363 4.09561   3
   3  10  -5 12.2721 4.14848   3
  -3  10   5 16.0173 4.26753   4
  -3  10   5 17.0735 3.57856   3
  -3  10   5 18.7714 3.43035   3
   3 -10   5 16.6139 4.87588   2
  -3 -10  -5 10.8651 4.02221   5
   3 -10  -5 8.94417 4.04985   2
  -3  10  -5 25.1132 3.92808   3
  -3 -10   5 18.0937 4.65163   5
  -3  10  -5 20.9228 4.04047   4
   4 -10   5 29.3937 5.28824   3
   4  10  -5 34.2711 4.57933   3
   4 -10   5 38.2989 6.04341   2
  -4  10   5 34.6224 4.22679   3
  -4  10   5 34.3912 3.93220   3
  -4  10   5 37.4356 5.98491   4
  -4 -10  -5 34.0238 6.17312   5
   4  10   5 25.0332 4.40310   2
  -4  10  -5 32.5573 4.64332   4
  -4 -10   5 27.9775 5.54804   5
  -4  10  -5 23.1382 3.57409   3
   4 -10  -5 27.1868 5.78203   2
  -5  10   5 50.3766 7.04949   4
   5 -10   5 45.5943 6.35665   3
   5 -10   5 70.5825 7.55224   2
   5  10  -5 55.3013 5.28109   3
  -5 -10  -5 67.6648 7.61510   5
  -5  10  -5 55.5530 5.65569   4
   5 -10  -5 60.9333 7.80392   2
   5  10   5 54.0793 5.59287   2
  -5 -10   5 60.2343 7.42145   5
   6 -10   5 50.6243 6.85383   3
  -6  10   5 72.8287 8.17383   4
   6 -10  -5 53.9446 8.12106   2
  -6  10  -5 71.4514 6.37653   4
   0 -11   5 374.600 16.4224   3
   0  11  -5 358.051 16.6488   2
   0  11   5 348.117 16.8776   3
   0 -11  -5 336.614 17.2644   2
   0 -11   5 385.854 17.2268   5
   0 -11  -5 369.317 16.1782   5
   0  11   5 388.557 16.1266   5
   0  11   5 371.621 17.1644   4
   0 -11   5 380.236 16.8555   2
   0  11   5 345.630 17.0189   2
   0  11  -5 352.998 18.4005   3
   1 -11   5 79.6844 6.27075   3
   1  11  -5 82.4366 5.65023   2
  -1 -11  -5 76.1033 6.26348   5
  -1 -11  -5 77.1250 6.71004   2
   1  11  -5 67.7754 5.90137   3
   1 -11   5 83.4422 6.73334   2
  -1  11   5 84.8278 6.87816   4
  -1 -11   5 88.3058 5.81175   3
   1  11   5 72.8021 6.31885   2
   1 -11  -5 81.1490 7.25681   2
   1  11   5 77.8530 6.14702   3
  -1  11  -5 69.1245 5.98039   2
   1 -11  -5 79.7850 5.22620   5
  -1 -11   5 85.6473 5.95459   2
  -1 -11   5 80.8116 6.96162   5
   1  11   5 80.6777 6.53101   4
   1  11   5 83.5549 6.09346   5
   2  11  -5 137.464 7.33228   2
  -2  11   5 139.710 9.29764   4
   2 -11   5 141.461 8.70312   3
   2 -11   5 134.614 9.04071   2
   2  11  -5 138.170 8.29274   3
  -2 -11  -5 137.052 9.20099   5
   2  11   5 135.068 8.49178   2
  -2 -11   5 127.132 9.19103   5
   2  11   5 135.139 8.04331   3
   2 -11  -5 139.348 6.47204   5
   2  11   5 122.211 9.22995   5
  -2  11  -5 128.096 8.62313   3
  -2 -11   5 131.890 7.77258   2
   2 -11  -5 140.197 9.79767   2
   3 -11   5 33.5556 5.42724   3
   3  11  -5 22.9461 4.32229   3
  -3  11   5 26.7994 4.36642   3
   3 -11   5 35.7446 5.63755   2
  -3 -11  -5 24.5643 5.37811   5
  -3  11   5 25.9902 6.16505   4
  -3  11   5 32.9999 4.46419   3
   3  11  -5 36.4771 3.55598   2
  -3  11  -5 34.3138 4.38365   3
   3  11   5 31.1957 4.37694   3
   3 -11  -5 32.5888 6.12922   2
   3  11   5 33.3840 4.89778   2
  -3  11  -5 32.4397 4.63557   4
  -3 -11   5 30.2396 5.64738   5
  -3 -11   5 24.1333 3.60211   2
   4 -11   5 63.9431 7.06657   2
   4 -11   5 54.1576 6.32750   3
  -4  11   5 48.2614 4.70236   3
  -4 -11  -5 57.7202 7.45151   5
  -4  11   5 57.1111 6.94411   4
  -4  11   5 44.8178 7.57559   3
  -4 -11   5 48.6325 7.18721   5
  -4  11  -5 61.2797 4.93372   3
   4  11   5 49.2032 5.61305   2
  -4  11  -5 44.5517 5.79766   4
   4 -11  -5 45.1926 7.48172   2
  -5 -11  -5 11.1136 4.82601   5
  -5  11   5 8.48300 4.32381   4
   5 -11   5 5.48276 4.34174   3
   5 -11   5 8.23913 4.18483   2
  -5 -11   5 9.51641 4.17466   5
  -5  11  -5 8.03739 3.70697   4
   5 -11  -5 4.22503 4.46791   2
   5  11   5 8.78776 3.41640   2
   0 -12   5 2.51817 2.77675   5
   0  12   5 1.62823 2.85541   4
   0 -12   5 2.58300 2.76207   3
   0 -12  -5 0.90553 3.00265   2
   0 -12   5 0.03375 2.43721   2
   0 -12  -5 0.14700 2.20887   5
   0  12  -5 -2.6326 2.11087   2
  -1 -12  -5 24.4821 4.90580   5
  -1  12   5 24.5225 4.74647   4
  -1 -12  -5 23.5448 4.71560   2
   1 -12   5 26.1489 4.77914   2
   1 -12   5 25.1715 4.52407   3
   1  12  -5 29.7544 4.12975   2
   1 -12  -5 22.7524 5.02137   2
   1  12   5 27.5060 4.90781   4
   1  12   5 23.4836 4.39798   5
  -1 -12   5 27.7008 4.47691   2
  -1 -12   5 19.7384 4.27474   5
  -1 -12   5 23.8903 4.16260   3
   2 -12   5 41.4420 5.57436   3
  -2  12   5 31.9610 5.75321   4
   2 -12   5 36.6149 6.11952   2
   2  12  -5 37.1710 4.10218   2
  -2 -12  -5 39.7039 6.04904   5
  -2 -12   5 44.2701 4.81523   2
   2  12   5 46.2856 8.86099   2
  -2 -12   5 37.8313 5.97280   5
   2  12   5 40.9458 5.25720   4
   2 -12  -5 44.7656 6.68139   2
   3 -12   5 182.100 10.7371   3
   3  12  -5 173.039 8.41333   2
  -3  12   5 184.172 11.4195   4
  -3 -12  -5 179.361 11.4435   5
   3 -12   5 172.013 11.4359   2
  -3  12  -5 177.373 10.2318   4
  -3 -12   5 169.629 11.4822   5
   3  12   5 163.049 12.1652   2
   3 -12  -5 159.881 11.7103   2
  -3 -12   5 179.204 8.94763   2
  -4  12   5 7.50069 4.27853   4
   4 -12   5 19.4876 4.85822   3
   4 -12   5 17.0632 4.75618   2
  -4  12   5 8.02141 2.88649   3
  -4 -12  -5 8.10719 4.23892   5
  -4  12   5 15.4562 3.46443   3
  -4  12  -5 14.0135 4.35898   4
   4 -12  -5 13.6342 5.08527   2
  -4 -12   5 10.6331 4.50226   5
   5 -12   5 35.9224 6.10823   3
  -5  12   5 26.9834 5.93913   4
   5 -12   5 22.3997 6.71739   2
  -5 -12   5 27.6998 7.37548   5
  -5  12  -5 28.3158 5.54372   4
   5 -12  -5 29.4368 6.58334   2
   0 -13   5 97.1845 7.93616   5
   0  13   5 95.5628 7.74936   4
   0 -13   5 105.545 7.45727   3
   0 -13  -5 98.8379 7.14138   5
   0 -13   5 106.237 7.84384   2
  -1 -13  -5 55.8729 6.22945   5
  -1  13   5 43.6944 6.28095   4
   1  13  -5 44.8336 5.18077   2
   1 -13   5 52.4348 6.15759   5
   1 -13   5 47.4942 5.68222   3
   1 -13   5 51.2511 7.85165   2
  -1 -13  -5 49.4392 6.76635   2
  -1 -13   5 50.3377 5.34131   3
  -1 -13   5 51.0203 5.58138   2
   1  13   5 38.1838 5.78715   4
  -1 -13   5 46.5770 6.38867   5
   1 -13  -5 49.6241 4.83198   5
   1  13   5 47.8612 5.61874   5
   1 -13  -5 58.6576 7.27851   2
   2 -13   5 23.8990 4.71958   3
   2  13  -5 34.8985 4.26632   2
   2 -13   5 20.0256 4.67247   2
  -2  13   5 29.3709 5.43476   4
   2 -13  -5 23.3551 5.52277   2
  -2 -13   5 27.8938 4.54273   2
  -2 -13   5 33.3867 5.81576   5
   2  13   5 35.7179 5.28646   4
   2 -13  -5 25.1593 3.37985   5
  -3 -13  -5 109.514 9.66447   5
   3 -13   5 103.073 8.49927   3
   3 -13   5 103.632 9.49597   2
   3  13  -5 123.571 6.75872   2
  -3  13   5 97.9724 9.14832   4
   3 -13  -5 122.379 10.4072   2
  -3  13  -5 106.231 8.49243   4
  -3 -13   5 123.903 8.78431   2
  -3 -13   5 103.565 9.51464   5
   4 -13   5 33.2997 6.52718   2
  -4  13   5 23.8915 5.63175   4
  -4  13   5 22.8979 4.33199   3
   4 -13   5 16.9808 4.98624   3
  -4 -13  -5 10.9681 5.20174   5
   4 -13  -5 21.0829 5.87066   2
  -4  13  -5 26.6813 5.19610   4
  -4  13  -5 15.0835 4.56224   3
  -4 -13   5 17.8563 5.48068   5
  -5 -13  -5 3.65827 4.31720   5
   5 -13   5 3.73434 4.48878   2
   5 -13   5 10.5213 5.53073   3
  -5  13   5 0.77146 4.05840   4
  -5  13  -5 1.61544 3.98880   4
  -5 -13   5 -5.2575 3.76366   5
   0 -14  -5 0.29857 2.67252   5
   0 -14  -5 -3.1488 3.09394   2
   0 -14   5 1.70719 3.08962   2
   0  14   5 -3.4622 2.78994   4
   0 -14   5 0.12117 3.19649   5
   1 -14   5 23.9611 4.92601   2
  -1  14   5 25.7356 5.42839   4
  -1 -14  -5 23.6111 4.81813   5
   1  14  -5 21.7652 4.74497   2
   1 -14   5 24.1552 4.89665   3
  -1 -14  -5 26.5042 5.50932   2
   1 -14  -5 27.7153 4.45209   5
   1 -14  -5 15.7916 5.03447   2
  -1 -14   5 30.1021 5.93827   5
   1  14   5 21.3426 4.93042   4
  -1 -14   5 21.8304 4.59769   2
  -1 -14   5 29.3406 5.02210   3
   2 -14   5 7.30876 3.90789   3
  -2 -14  -5 1.95796 3.71329   5
  -2  14   5 -0.8818 3.49974   4
   2 -14   5 3.04246 3.62848   2
   2  14  -5 4.12411 3.24165   2
   2 -14  -5 1.90620 3.78480   2
  -2 -14   5 7.19241 3.19553   2
  -2 -14   5 2.78942 3.52768   5
   2 -14  -5 8.49517 2.49379   5
   2  14   5 10.4587 4.26051   4
  -2  14  -5 7.27913 3.80429   4
  -3  14   5 12.4043 4.67639   4
   3 -14   5 13.9287 4.26021   3
  -3 -14  -5 10.6041 4.93961   5
   3 -14   5 6.53093 4.17707   2
   3  14  -5 17.1092 3.18610   2
  -3 -14   5 10.1299 3.25662   2
  -3  14  -5 16.3822 4.50300   4
   3 -14  -5 10.4329 5.24575   2
  -3 -14   5 2.74853 3.87526   5
   4 -14   5 16.2084 5.19142   3
  -4  14   5 11.4238 5.08987   4
  -4  14   5 22.9103 4.42350   3
  -4 -14  -5 14.4164 5.49493   5
   4 -14  -5 13.0813 5.65229   2
  -4  14  -5 17.7526 4.90530   4
   0 -15  -5 21.3462 5.53932   2
   0 -15   5 26.6388 5.26816   5
   0 -15   5 43.1231 5.83207   3
   0 -15  -5 36.6736 5.44286   5
   0 -15   5 20.0325 4.73926   2
   0  15   5 32.9402 6.11530   4
   1 -15   5 80.1372 7.38045   3
   1 -15   5 61.1153 7.29863   5
  -1  15   5 77.8696 7.88590   4
   1 -15   5 72.3570 8.01804   2
  -1 -15  -5 63.1991 7.76766   2
   1  15   5 74.2649 7.63104   4
   1 -15  -5 62.4302 6.02376   5
  -1 -15   5 79.7060 7.36426   2
   1 -15  -5 75.4937 8.43803   2
  -1 -15   5 85.4351 8.14237   5
   2 -15   5 64.6643 6.94704   5
   2  15  -5 48.3267 5.70989   2
   2 -15   5 52.4587 7.47284   2
  -2  15   5 54.6398 7.45412   4
   2 -15   5 57.0159 6.53930   3
  -2 -15  -5 53.1895 7.60862   5
   2 -15  -5 61.9019 8.52668   2
   2  15   5 54.7358 7.13235   4
  -2 -15   5 52.3901 6.37470   2
  -2 -15   5 39.3557 6.89099   5
  -2  15  -5 40.4338 7.07636   4
   3  15  -5 15.8534 3.54033   2
   3 -15   5 11.5866 4.64246   2
  -3 -15  -5 14.1179 5.04632   5
  -3  15   5 17.5408 5.20359   4
   3 -15   5 9.11071 4.38239   3
  -3 -15   5 12.3585 4.95758   5
  -3 -15   5 17.8193 4.03482   2
   3 -15  -5 10.8866 5.07765   2
  -3  15  -5 27.6286 5.68531   4
   3  15   5 7.95190 4.12358   4
   4 -15   5 3.08336 4.20401   2
   4 -15   5 12.4692 4.50714   3
  -4  15   5 10.5134 3.68307   3
  -4 -15  -5 5.93039 5.15149   5
  -4  15  -5 9.38328 4.78549   4
  -4 -15   5 7.25097 5.19024   5
   4 -15  -5 0.22361 4.44318   2
   0 -16  -5 1.55700 3.91334   2
   0 -16   5 0.14413 3.20507   3
   0  16   5 0.47227 3.64306   4
   0 -16   5 1.94186 3.67526   5
   0 -16  -5 3.78997 3.41410   5
   0 -16   5 -2.8601 3.13339   2
  -1 -16  -5 4.70605 4.71711   2
   1 -16   5 4.65277 4.00611   5
  -1  16   5 4.38111 4.01831   4
   1 -16   5 2.36449 3.94288   2
   1 -16   5 12.1878 4.32885   3
  -1 -16  -5 9.48725 4.21916   5
   1 -16  -5 5.88112 3.33284   5
  -1 -16   5 10.6463 4.34633   2
   1  16   5 9.74120 4.44654   4
  -1 -16   5 10.9194 4.53150   5
   1 -16  -5 16.7577 5.14250   2
  -2  16   5 23.4928 5.94982   4
  -2 -16  -5 24.1512 5.73692   5
   2 -16   5 20.1921 5.21824   3
   2 -16   5 15.9956 5.20680   2
   2 -16   5 12.8897 4.25673   5
   2 -16  -5 6.42919 2.92318   5
  -2 -16   5 12.9060 4.48140   2
   2  16   5 14.5530 5.13299   4
   2 -16  -5 8.15807 5.15996   2
  -2  16  -5 12.2141 5.12893   4
  -2 -16   5 16.8412 5.29919   5
   3 -16   5 5.34731 4.09132   3
   3 -16   5 16.2291 5.21613   2
  -3 -16  -5 7.90064 5.35009   5
   3 -16   5 12.3246 4.23005   5
  -3 -16   5 10.7456 5.22827   5
   3  16   5 7.97242 4.69234   4
  -3  16  -5 10.2333 4.66829   4
  -3 -16   5 7.31947 3.93963   2
   3 -16  -5 7.22694 5.08792   2
   0 -17  -5 83.1857 9.64754   2
   0 -17   5 89.8348 9.20071   5
   0 -17   5 86.0713 8.01404   3
   0  17   5 80.7231 9.96380   4
   0 -17  -5 84.1512 8.32119   5
   0 -17   5 74.0645 8.48470   2
   1 -17   5 2.52616 4.23538   3
   1 -17   5 3.35274 4.14771   5
   1 -17   5 7.03301 4.45547   2
  -1 -17  -5 8.75837 4.54806   5
  -1 -17  -5 10.9571 5.38525   2
  -1 -17   5 9.30151 4.88611   5
   1 -17  -5 3.35796 3.42171   5
   1  17   5 10.0487 7.24812   4
   1 -17  -5 7.53742 5.17736   2
  -1 -17   5 4.76846 4.15902   2
   2 -17   5 10.7117 4.90097   3
  -2  17   5 5.13578 4.83852   4
  -2 -17  -5 -4.8085 3.93715   5
   2 -17   5 10.2784 4.47699   5
   2 -17   5 4.39440 6.84755   2
  -2 -17   5 1.28649 3.84727   2
   2  17   5 -2.7055 5.80370   4
  -2 -17   5 -1.0158 5.59236   5
   2 -17  -5 8.03336 3.03954   5
  -2  17  -5 0.95770 4.11483   4
   2 -17  -5 2.59783 5.11641   2
   0 -18   5 -0.5979 4.19714   5
   0 -18   5 4.50317 4.17339   2
   0  18   5 0.27211 4.02572   4
   0 -18  -5 0.91095 4.80825   2
   0 -18  -5 -4.9231 3.51233   5
  -1  18   5 3.49603 4.61389   4
   1  18   5 5.28226 4.46435   4
   0   0  -6 153.299 6.86637   3
   0   0  -6 157.629 7.02234   4
   0   0   6 157.840 7.07418   4
   0   0   6 159.073 6.91678   3
  -1   0   6 1.78840 1.20924   4
   1   0  -6 0.65124 0.87890   3
   1   0   6 2.38695 1.00880   3
  -1   0   6 2.57136 1.05458   3
  -1   0  -6 3.28786 0.94102   3
  -1   0  -6 0.98827 0.71989   4
   1   0   6 0.45047 0.71242   4
   1   0  -6 0.50750 1.02111   4
  -2   0   6 4433.53 156.402   2
   2   0  -6 4109.57 156.277   3
  -2   0   6 4138.11 155.885   3
   2   0   6 4143.43 156.122   3
   2   0  -6 3893.46 157.258   4
  -2   0   6 4511.23 156.467   5
   3   0  -6 1.54457 1.60217   4
  -3   0   6 2.61996 1.36679   5
  -3   0   6 3.24432 1.09940   2
   3   0   6 3.86210 1.73047   5
   3   0  -6 2.86369 1.37004   3
  -3   0   6 3.39597 2.13498   4
   4   0   6 1007.43 38.2625   3
   4   0   6 1045.65 40.8795   5
  -4   0   6 990.367 38.3340   2
  -4   0   6 1034.07 40.9055   4
   4   0  -6 1017.99 40.1032   3
   4   0  -6 900.997 42.8167   4
  -4   0   6 1012.89 39.3578   5
   4   0   6 1064.52 40.0812   2
   5   0   6 -0.0887 1.42823   3
   5   0  -6 0.79036 1.62199   3
  -5   0   6 0.43598 1.81648   5
   5   0   6 -0.3666 2.11605   2
  -5   0   6 0.64569 2.95425   4
  -6   0   6 7.15452 3.00314   5
   6   0  -6 11.1494 2.47658   3
   6   0   6 12.5553 3.57003   2
  -6   0   6 9.26958 4.03233   4
   7   0   6 -3.4651 2.73513   2
   7   0   6 -2.3817 1.95138   3
  -7   0   6 2.11793 3.86338   4
   0  -1   6 0.54214 0.87147   4
   0   1  -6 1.07798 0.85550   4
   0   1   6 0.41651 0.81004   3
   0  -1  -6 0.59887 0.78991   4
   0  -1   6 0.07066 0.80970   3
   0   1  -6 0.13360 0.72136   3
   0   1   6 0.25970 0.82318   4
   0  -1  -6 1.11334 0.87395   3
  -1   1   6 148.910 6.67055   3
   1   1  -6 135.681 6.60647   3
   1  -1   6 158.049 6.40766   4
  -1   1   6 155.196 7.32474   4
  -1  -1  -6 152.421 6.45312   4
   1   1  -6 143.945 7.76206   4
  -1   1   6 174.780 7.20597   2
   1  -1  -6 146.523 8.30177   4
  -1   1  -6 148.284 6.56430   3
  -1   1  -6 154.555 6.38632   4
   1   1   6 149.310 6.44383   4
   1  -1  -6 138.483 6.68601   3
   1   1   6 155.535 6.69398   3
  -1  -1   6 140.746 7.21897   4
  -1  -1   6 153.982 6.63661   3
   2  -1   6 1766.34 65.7513   3
  -2   1   6 1672.09 65.4528   3
  -2   1   6 1844.89 65.6797   5
   2   1  -6 1617.79 66.7880   4
   2   1  -6 1654.89 65.7177   3
  -2   1   6 1872.06 66.1524   2
  -2   1   6 1817.96 65.6715   3
   2   1   6 1701.05 65.0913   4
  -2  -1   6 1857.59 65.6823   2
   2   1   6 1716.05 65.5942   3
   2  -1  -6 1662.07 66.7996   4
   2   1   6 1748.97 66.6874   5
   2  -1  -6 1734.94 67.5840   3
  -2  -1   6 1891.98 66.2615   5
  -2  -1   6 1716.75 65.3559   3
  -3   1   6 246.466 11.9414   4
   3   1  -6 245.031 10.3360   3
  -3   1   6 245.933 10.4598   5
   3  -1   6 264.978 11.5025   2
   3  -1   6 258.718 10.3138   3
  -3   1   6 239.768 10.4968   2
   3   1  -6 236.044 11.7429   4
  -3  -1   6 255.516 11.0572   5
  -3  -1   6 256.605 12.0495   4
   3   1   6 246.845 11.6484   5
   3  -1  -6 245.270 11.3194   3
   3  -1  -6 229.297 10.5572   2
   3  -1  -6 248.238 11.7958   4
   3   1   6 242.508 10.0446   3
  -3  -1   6 243.780 9.90152   2
   4  -1   6 751.534 28.8676   2
  -4   1   6 722.248 29.4761   4
  -4   1   6 679.338 27.3235   2
  -4   1   6 691.043 27.5709   5
   4  -1   6 723.468 27.1005   3
   4  -1  -6 696.414 31.9155   4
  -4  -1   6 710.659 29.4680   4
   4   1   6 695.994 29.2177   5
   4  -1  -6 718.781 27.4343   3
   4  -1  -6 639.005 27.4480   2
  -4  -1   6 651.585 26.4681   2
   4   1   6 703.780 26.7839   3
  -4  -1   6 687.215 28.2243   5
   4   1   6 752.417 28.6491   2
  -5   1   6 -3.0599 2.65646   4
  -5   1   6 1.28106 1.81715   2
   5  -1   6 3.71463 1.91546   3
   5   1  -6 5.25138 1.82237   3
  -5   1   6 1.66277 2.42949   5
   5  -1   6 -1.0736 2.17209   2
   5  -1  -6 3.25812 1.92713   2
   5   1   6 0.60777 1.28661   3
   5   1   6 2.09860 2.42588   2
  -5  -1   6 0.74016 2.10897   5
   5  -1  -6 3.74012 1.90419   3
  -5  -1   6 0.16942 2.93024   4
  -6   1   6 37.3045 5.78962   4
   6  -1   6 33.1697 3.42440   3
   6   1  -6 41.9872 3.52685   3
   6  -1   6 38.3624 5.25397   2
   6   1   6 39.7788 5.12465   2
   6   1   6 41.0559 2.94469   3
   6  -1  -6 38.4222 3.75029   3
  -6  -1   6 30.8596 4.94435   5
  -6  -1   6 41.3340 6.21882   4
   6  -1  -6 24.8294 3.65419   2
  -7   1   6 2.79733 4.02230   4
   7  -1   6 6.61465 3.48595   2
   7  -1   6 5.03741 2.34261   3
   7   1   6 2.75528 1.84776   3
  -7  -1   6 -2.9295 3.33848   4
   7   1   6 5.16544 3.21900   2
   0  -2   6 612.122 24.4347   4
   0   2  -6 619.395 24.2366   3
   0   2   6 633.796 24.5138   4
   0   2   6 604.860 24.2415   3
   0  -2  -6 657.987 24.5682   4
   0   2  -6 632.735 24.4697   4
   0  -2   6 618.545 24.2529   3
  -1   2   6 17.9033 2.01884   3
  -1   2   6 17.6971 2.35772   4
  -1   2   6 20.7454 2.41665   2
   1   2  -6 17.5298 2.59509   4
  -1  -2  -6 18.0866 1.80592   4
   1  -2   6 20.1418 2.19344   3
   1   2  -6 18.5950 2.05114   3
  -1  -2   6 16.9794 2.36322   4
  -1   2  -6 14.3669 1.85128   3
   1   2   6 19.3964 2.00567   3
   1   2   6 19.1010 1.87191   4
   1  -2  -6 15.9590 2.25372   4
  -1   2  -6 15.0047 1.67702   4
  -1  -2   6 23.8192 2.06038   3
  -2   2   6 367.140 14.6517   2
  -2   2   6 346.853 15.2931   4
   2   2  -6 318.237 15.0502   4
  -2   2   6 354.366 14.0385   3
   2   2  -6 326.292 13.9943   3
  -2   2   6 355.913 13.6353   5
   2  -2   6 368.753 15.0261   2
  -2   2   6 353.432 13.9162   3
   2  -2   6 342.872 14.1148   3
   2  -2  -6 334.123 14.2303   3
  -2   2  -6 333.798 13.6291   3
   2  -2  -6 366.141 14.6255   2
  -2  -2   6 353.959 13.7286   2
   2   2   6 345.685 13.6559   4
   2  -2  -6 328.818 14.9860   4
  -2  -2   6 371.801 14.7747   5
  -2  -2   6 346.213 15.3021   4
   2   2   6 353.048 14.9861   5
  -2  -2   6 352.769 13.6390   3
  -3   2   6 786.275 31.5028   4
   3  -2   6 795.702 29.8871   3
  -3   2   6 743.467 29.4954   5
   3   2  -6 753.755 31.3871   4
   3  -2   6 800.680 31.0483   2
   3   2  -6 743.903 29.7129   3
   3  -2  -6 766.760 30.0670   3
   3   2   6 796.676 31.3680   5
   3   2   6 760.209 29.1759   4
   3  -2  -6 789.195 31.3581   4
   3  -2  -6 756.060 30.3632   2
   3   2   6 823.160 29.3192   4
  -3  -2   6 800.923 31.0384   5
  -3  -2   6 722.159 31.3718   4
   4   2  -6 34.3498 4.91541   4
   4   2  -6 44.9221 5.23491   3
   4  -2   6 52.2696 4.86440   2
  -4   2   6 40.6849 3.67776   2
   4  -2   6 60.2861 4.03581   3
  -4  -2   6 47.0121 5.02018   4
  -4  -2   6 39.8359 4.57011   5
   4  -2  -6 57.6728 3.87170   3
   4  -2  -6 49.0233 4.40080   2
   4   2   6 54.3712 2.74820   4
   4   2   6 52.8379 5.01395   5
  -5   2   6 21.1335 4.67350   4
   5   2  -6 27.4633 3.12653   3
   5  -2   6 21.8490 4.10422   2
   5  -2   6 23.3562 3.13413   3
  -5   2   6 19.2621 2.98076   2
   5  -2  -6 26.9643 4.99510   2
   5   2   6 19.6368 3.85341   2
  -5  -2   6 25.8837 5.00176   4
  -5  -2   6 19.5123 3.87093   5
   5  -2  -6 20.7536 3.13854   3
   6  -2   6 5.58132 3.76435   2
  -6   2   6 7.45408 2.15890   2
  -6   2   6 7.10418 4.07926   4
   6   2  -6 6.88688 2.19378   3
   6  -2   6 8.66404 2.38101   3
  -6  -2   6 5.34581 3.62895   4
   6   2   6 7.15152 1.64560   3
   6  -2  -6 5.19381 2.58861   2
   6   2   6 6.01441 2.91739   2
  -6  -2   6 5.75459 3.09888   5
   7  -2   6 1.91070 3.31387   2
  -7   2   6 -0.4631 4.10124   4
   7  -2   6 -1.3511 2.57103   3
  -7  -2   6 5.24895 3.87537   5
   7  -2  -6 2.83244 2.46846   2
   7   2   6 12.1419 3.57863   2
   7   2   6 10.5264 2.45496   3
   0   3   6 -0.7238 0.99175   2
   0   3   6 2.77652 1.13527   3
   0   3   6 2.71116 1.27853   4
   0  -3   6 0.45009 1.04199   3
   0  -3   6 0.46661 0.89712   2
   0  -3  -6 0.88820 1.02679   4
   0   3  -6 0.00895 0.95507   3
   0   3  -6 0.13638 0.95071   4
  -1   3   6 2228.35 87.6497   4
  -1   3   6 2512.97 88.8323   2
   1   3  -6 2121.82 87.5719   4
  -1   3   6 2238.46 87.0245   3
   1  -3   6 2390.13 87.4942   2
   1  -3   6 2278.07 87.0546   3
  -1   3  -6 2448.92 86.8742   4
  -1  -3   6 2210.29 86.6579   2
  -1  -3   6 2356.94 86.9113   3
   1   3   6 2420.54 87.0772   4
   1  -3  -6 2531.74 87.7046   2
   1  -3  -6 2308.97 87.6985   4
  -1  -3   6 2172.05 87.6384   4
  -2   3   6 569.316 22.8434   4
  -2   3   6 526.193 21.4286   3
   2  -3   6 577.168 22.5148   2
  -2   3   6 485.019 23.0930   3
   2   3  -6 495.227 22.5265   4
  -2   3   6 545.612 22.2606   2
   2  -3   6 572.626 21.8052   3
   2   3   6 560.622 22.5576   5
  -2  -3   6 556.020 21.1042   3
  -2   3  -6 545.610 21.2686   3
   2   3   6 563.162 21.4103   4
  -2  -3   6 511.948 22.6642   4
  -2  -3   6 594.773 22.5166   5
   2  -3  -6 568.978 22.3483   2
  -2   3  -6 606.059 21.0199   4
   2  -3  -6 556.104 22.7088   4
  -2  -3   6 517.857 20.8489   2
   3   3  -6 393.845 17.5251   3
  -3   3   6 409.894 16.1518   3
  -3   3   6 398.331 16.0842   3
  -3   3   6 421.731 17.4706   2
   3  -3   6 418.511 18.9335   3
  -3   3   6 416.534 18.4759   4
   3   3  -6 408.348 18.4267   4
   3  -3   6 440.052 18.1446   2
   3  -3  -6 401.152 18.1746   4
   3  -3  -6 399.742 17.6501   2
  -3  -3   6 426.640 17.9826   5
   3   3   6 418.517 16.4829   4
   3  -3  -6 416.310 17.1591   3
   3   3   6 445.667 18.4378   5
  -3  -3   6 428.971 18.6185   4
   4   3  -6 165.134 9.95824   4
   4  -3   6 191.483 8.50387   3
  -4   3   6 177.479 8.75872   2
  -4   3   6 187.613 10.3403   4
   4  -3   6 184.044 9.79340   2
   4   3   6 170.549 9.97300   5
  -4  -3   6 174.779 9.66821   5
   4  -3  -6 163.227 9.12275   2
   4  -3  -6 192.664 10.3823   4
   4  -3  -6 174.520 8.46761   3
  -4  -3   6 181.262 10.2961   4
   4   3   6 170.208 7.76266   4
   5  -3   6 64.3523 4.64444   3
   5   3  -6 64.4850 4.17055   3
  -5   3   6 58.6768 6.48857   4
   5  -3   6 61.9245 6.07306   2
  -5   3   6 55.8114 4.61955   2
  -5  -3   6 67.3471 6.63230   4
   5   3   6 63.2939 5.36287   2
   5   3   6 57.9275 3.68931   4
  -5  -3   6 50.9498 5.66338   5
   5  -3  -6 57.6103 5.28218   2
  -6   3   6 22.4839 3.73918   2
   6  -3   6 31.1135 3.99066   3
   6   3  -6 25.9984 3.32842   3
  -6   3   6 28.4459 5.60937   4
   6  -3   6 24.3097 4.66614   2
   6  -3  -6 20.9999 4.22009   2
  -6  -3   6 28.8053 5.24583   5
   6   3   6 26.9560 4.49219   2
   7  -3   6 13.4635 4.23666   2
   7  -3   6 15.8404 3.57123   3
  -7   3   6 8.74697 4.76345   4
   7  -3  -6 9.21830 3.23266   2
  -7  -3   6 23.9381 5.18293   5
   0   4  -6 5.78281 1.62709   4
   0   4   6 2.83712 1.46833   2
   0  -4   6 3.20902 1.27023   2
   0  -4  -6 9.11923 1.94904   4
   0   4   6 5.72998 1.24926   5
   0   4  -6 5.98605 1.54234   3
   0  -4   6 6.18061 1.57677   3
   0   4   6 6.18630 1.61461   4
   1  -4   6 1311.27 48.2200   2
  -1   4   6 1252.25 48.4598   2
  -1   4   6 1208.03 47.7325   3
  -1   4   6 1126.15 46.8983   5
   1   4  -6 1213.24 47.6453   3
   1   4  -6 1238.27 48.4107   4
   1  -4   6 1271.42 47.8786   3
  -1   4   6 1317.29 48.6741   4
   1  -4  -6 1297.11 48.4737   2
   1   4   6 1282.62 48.4137   2
  -1   4  -6 1224.93 47.5957   3
  -1  -4   6 1249.70 47.5632   3
   1   4   6 1328.45 47.9460   4
  -1  -4   6 1210.72 47.3145   2
   1  -4  -6 1265.62 48.4540   4
   1   4   6 1262.88 48.0684   5
  -1   4  -6 1285.30 47.6466   4
   2   4  -6 1086.45 40.9209   3
   2  -4   6 1096.66 41.8500   2
  -2   4   6 1091.28 41.7844   2
   2  -4   6 1165.77 41.9687   3
  -2   4   6 1063.06 40.9841   3
   2   4  -6 1088.70 42.2244   4
  -2   4   6 1048.53 40.8722   3
  -2   4   6 1033.85 42.0436   4
   2  -4  -6 1053.54 42.0192   4
  -2  -4   6 1069.28 42.2462   4
  -2  -4   6 1139.77 42.0107   5
  -2   4  -6 928.427 41.9556   3
   2   4   6 1077.93 41.8750   5
   2  -4  -6 997.220 42.1343   2
  -2  -4   6 1054.03 40.1210   2
  -2  -4   6 1092.16 40.4118   3
   2   4   6 1128.19 40.9820   4
   3   4  -6 30.3904 3.13811   3
  -3   4   6 22.9329 2.57155   3
   3   4  -6 25.3056 4.04575   4
  -3   4   6 29.9418 4.40627   4
   3  -4   6 28.6337 3.51146   3
   3  -4   6 27.8189 3.88957   2
  -3   4   6 23.7870 2.44820   3
  -3   4   6 17.5567 3.21222   2
  -3  -4   6 21.9227 4.17085   4
   3  -4  -6 25.9383 3.95703   4
  -3   4  -6 23.7966 2.02070   4
  -3  -4   6 25.5222 4.07053   5
   3  -4  -6 21.5866 3.62230   2
   3   4   6 26.7461 3.81610   5
  -4   4   6 348.810 15.7156   2
   4  -4   6 364.983 15.3079   3
   4   4  -6 357.778 14.9268   3
   4  -4   6 366.927 16.7358   2
  -4   4   6 378.444 17.2500   4
   4   4  -6 363.415 17.1711   4
   4   4   6 365.295 14.9383   4
   4   4   6 360.414 17.1692   5
  -4  -4   6 363.086 16.6333   5
   4  -4  -6 334.470 16.4895   4
   4  -4  -6 363.026 16.2837   2
  -4  -4   6 353.373 17.1396   4
  -5   4   6 27.9317 3.85642   2
   5   4  -6 27.6048 3.22261   3
  -5   4   6 44.1090 5.74242   4
   5  -4   6 34.6418 4.08471   3
   5  -4   6 32.4699 5.28118   2
  -5  -4   6 29.0081 5.07870   5
   5   4   6 34.1250 4.27010   2
   5   4   6 29.4649 3.26080   4
   5  -4  -6 29.6316 4.53072   2
  -6   4   6 5.34543 2.91697   2
   6   4  -6 8.66866 2.20832   3
  -6   4   6 7.42216 4.14814   4
   6  -4   6 2.56379 2.69854   3
   6  -4   6 0.88415 3.11429   2
   6  -4  -6 5.81781 2.88622   2
   6   4   6 13.8900 3.23275   2
  -6  -4   6 5.30978 3.73608   5
   6   4   6 1.76068 2.35555   4
   7  -4   6 5.51638 3.93163   2
  -7   4   6 4.03462 4.31689   4
   7  -4   6 12.8399 4.03168   3
   7  -4  -6 12.6909 4.04793   2
  -7  -4   6 6.71835 4.05784   5
   7   4   6 11.3966 3.68667   2
   0   5   6 1.66141 1.05961   5
   0   5   6 -0.1232 1.38295   2
   0  -5  -6 1.16069 1.33402   4
   0   5  -6 -0.3930 1.35674   4
   0   5   6 0.15847 1.36594   4
   0  -5   6 1.92069 1.63923   3
   0   5  -6 1.13201 1.33431   3
   0  -5   6 0.21588 1.16428   2
   1   5  -6 332.143 13.8953   3
   1  -5   6 353.621 14.7504   2
  -1   5   6 339.163 14.1639   3
   1  -5   6 340.497 14.0922   3
  -1   5   6 314.969 13.0421   5
   1   5  -6 322.482 14.5709   4
  -1   5   6 329.512 14.6393   2
  -1   5   6 350.321 14.8030   4
  -1  -5   6 312.336 13.4639   2
   1   5   6 333.480 14.1328   4
  -1  -5   6 328.203 13.7519   3
   1   5   6 331.159 14.5784   2
   1   5   6 332.797 14.1949   5
  -1   5  -6 350.115 13.9360   3
   1  -5  -6 348.155 14.9542   2
   1  -5  -6 331.728 14.5583   4
   2  -5   6 657.312 25.9820   3
   2   5  -6 651.685 26.9418   4
   2   5  -6 649.522 25.6704   3
  -2   5   6 623.806 26.8046   4
  -2   5   6 646.781 25.7353   3
  -2   5   6 649.676 25.7981   3
   2  -5   6 652.160 26.5858   2
  -2   5   6 636.406 26.5082   2
   2   5   6 665.019 25.8673   4
   2   5   6 640.883 26.4639   2
  -2  -5   6 675.277 26.8465   5
  -2   5  -6 683.029 25.5512   3
   2   5   6 658.774 26.6270   5
   2  -5  -6 653.267 26.8023   2
  -2  -5   6 644.682 24.8810   2
   2  -5  -6 674.243 26.8916   4
  -2  -5   6 654.634 25.1135   3
  -3   5   6 112.563 6.97297   2
   3   5  -6 116.406 6.23027   3
   3  -5   6 133.210 6.86888   3
  -3   5   6 127.947 7.27404   3
   3  -5   6 116.131 7.36196   2
  -3   5   6 133.931 7.98489   4
  -3   5   6 117.269 5.95471   3
   3   5  -6 117.931 7.62266   4
   3  -5  -6 119.499 7.50427   4
   3   5   6 130.940 9.36832   5
   3  -5  -6 126.121 7.60684   2
  -3   5  -6 124.499 5.81708   4
  -3   5  -6 127.366 5.59489   3
  -3  -5   6 131.217 7.78686   5
  -4   5   6 542.715 23.8268   4
   4   5  -6 519.396 23.8427   4
  -4   5   6 523.526 22.6364   2
   4  -5   6 568.471 22.2452   3
   4  -5   6 535.209 23.4433   2
   4   5  -6 539.345 21.5395   3
   4  -5  -6 551.876 23.3368   2
  -4  -5   6 521.295 23.3917   5
   4  -5  -6 535.963 23.5044   4
   4   5   6 532.808 22.0293   4
  -4   5  -6 563.059 20.8007   4
   5  -5   6 5.56836 2.70142   3
  -5   5   6 5.21618 2.53252   2
  -5   5   6 2.18687 3.70960   4
   5   5  -6 10.9057 2.32400   3
  -5  -5   6 3.91966 3.19420   5
   5   5   6 5.41869 2.28734   4
   5  -5  -6 6.45614 3.12438   2
   6  -5   6 8.13780 3.84036   2
   6  -5   6 12.3522 3.37186   3
  -6   5   6 6.45170 4.11614   4
   6   5  -6 9.59664 2.48008   3
  -6   5   6 6.81069 2.96842   2
   6  -5  -6 16.0993 3.96747   2
   6   5   6 4.98576 2.49626   4
   6   5   6 5.18229 2.80992   2
  -6  -5   6 1.47807 3.37203   5
   7  -5   6 2.09512 3.25175   3
  -7   5   6 -0.3216 4.14820   4
   7  -5   6 0.12667 3.74092   2
   7   5   6 -3.8636 2.57342   2
   7  -5  -6 -0.1877 3.58045   2
  -7  -5   6 -2.8308 3.52421   5
   0  -6  -6 940.094 37.7687   2
   0   6   6 946.329 36.7560   5
   0   6   6 957.174 37.6261   4
   0   6  -6 975.059 37.5524   4
   0  -6   6 955.097 37.0747   3
   0   6  -6 960.945 37.0035   2
   0  -6   6 984.536 37.1376   2
   0   6  -6 924.681 36.9769   3
  -1   6   6 103.512 5.86448   3
  -1  -6  -6 95.6928 6.51527   5
  -1   6   6 103.522 6.39720   2
  -1   6   6 101.329 4.77829   5
   1  -6   6 101.419 5.97443   2
  -1   6   6 109.787 6.49634   4
   1  -6   6 102.825 5.87288   3
   1   6  -6 103.557 6.32094   4
   1   6  -6 109.223 5.73225   3
  -1  -6   6 102.799 5.57775   3
  -1  -6   6 101.872 5.29281   2
   1   6   6 104.590 7.11210   4
  -1   6  -6 107.639 5.92784   2
  -1   6  -6 104.347 5.62998   3
   1  -6  -6 103.540 6.22961   4
   1  -6  -6 98.1276 6.48655   2
   1   6   6 113.864 5.99227   5
   1   6   6 105.930 6.35259   2
   2   6  -6 519.156 21.3738   3
  -2   6   6 522.947 22.2889   2
  -2  -6  -6 546.624 22.3862   5
  -2   6   6 533.596 21.5157   3
   2  -6   6 532.104 22.3234   2
   2  -6   6 522.906 21.7140   3
   2   6  -6 529.299 22.6837   4
  -2   6   6 556.987 22.7455   4
  -2   6   6 515.323 21.4991   3
   2  -6  -6 534.433 22.4841   4
   2   6   6 541.303 21.7320   4
  -2  -6   6 552.912 22.6878   5
   2   6   6 532.646 22.3065   5
  -2  -6   6 534.324 20.7887   3
  -2  -6   6 525.234 20.6302   2
  -2   6  -6 544.439 21.2826   3
  -2   6  -6 521.438 22.0740   2
   2   6   6 543.671 22.2925   2
   2  -6  -6 510.300 22.5403   2
   3  -6   6 155.838 8.90631   2
  -3   6   6 146.638 8.44383   2
   3  -6   6 149.105 8.14296   3
   3   6  -6 153.218 7.59867   3
  -3   6   6 145.038 7.32777   3
   3   6  -6 134.079 8.82365   4
  -3   6   6 155.533 7.44855   3
  -3  -6  -6 157.680 9.18682   5
  -3   6   6 149.130 9.15704   4
   3   6   6 144.780 8.77516   5
  -3   6  -6 145.970 7.22014   4
   3  -6  -6 148.862 9.04064   2
   3   6   6 162.341 8.58348   2
  -3  -6   6 151.739 9.12228   5
   4  -6   6 60.0500 6.10678   2
  -4   6   6 83.2548 6.92968   4
   4  -6   6 76.0354 5.69462   3
  -4   6   6 66.8615 8.35990   2
   4   6  -6 78.8771 4.84668   3
  -4   6  -6 72.1975 4.27384   4
   4  -6  -6 64.0273 6.18135   4
   4  -6  -6 69.8288 6.49780   2
  -4  -6   6 63.9412 6.39796   5
  -5   6   6 -2.9057 3.94187   4
   5  -6   6 0.25296 2.56616   3
  -5   6   6 -2.2349 2.15210   2
   5  -6   6 -1.9859 2.57028   2
   5   6  -6 5.29968 2.15458   3
   5  -6  -6 -2.3991 2.84172   2
   5   6   6 3.89736 2.31841   4
   6   6  -6 19.5470 3.44075   3
  -6   6   6 25.8848 5.48053   4
   6  -6   6 17.1303 4.74960   2
   6  -6   6 14.5056 6.67809   3
   6   6   6 18.1296 3.68997   2
   6   6   6 17.4401 3.36176   4
  -6  -6   6 12.1551 4.36030   5
   6  -6  -6 14.9993 4.54055   2
   0   7   6 0.06948 1.76450   4
   0  -7  -6 2.30790 2.04471   2
   0   7  -6 0.60676 1.31939   2
   0   7   6 0.44980 1.32438   5
   0   7   6 -1.1295 1.39158   2
   0  -7  -6 0.18959 1.37511   5
   0  -7   6 0.08715 1.66531   3
   0   7  -6 1.02608 1.57590   3
   1   7  -6 1360.24 54.7942   4
  -1   7   6 1369.61 54.8691   2
  -1  -7  -6 1436.17 54.3024   5
   1  -7   6 1421.76 54.1502   3
   1  -7   6 1440.14 54.5064   2
  -1   7   6 1436.39 53.0120   5
  -1   7   6 1397.32 54.1606   3
  -1   7   6 1388.63 54.8285   4
   1   7  -6 1400.70 53.9469   3
  -1  -7   6 1463.02 53.7218   2
  -1   7  -6 1418.75 53.9158   3
   1  -7  -6 1400.14 54.6969   4
   1   7   6 1421.73 54.7948   2
  -1   7  -6 1360.13 54.2195   2
   1   7   6 1456.04 54.2892   5
   1   7   6 1470.13 54.4997   4
   1  -7  -6 1323.47 54.8430   2
   2   7  -6 140.856 8.60680   4
   2  -7   6 159.728 8.70339   2
  -2  -7  -6 155.256 8.67032   5
   2   7  -6 149.731 7.81603   3
  -2   7   6 149.587 8.79040   4
   2  -7   6 164.690 8.29685   3
  -2   7   6 157.538 8.67980   2
  -2   7   6 151.122 7.90317   3
  -2   7   6 160.144 7.97128   3
  -2  -7   6 168.227 7.25762   3
   2   7   6 165.018 8.60572   2
   2  -7  -6 149.938 8.64865   4
  -2  -7   6 155.496 8.99618   5
   2   7   6 172.880 8.82516   5
  -2   7  -6 163.138 7.78734   3
  -2   7  -6 156.539 8.42800   2
   2  -7  -6 150.081 9.06778   2
  -2  -7   6 155.844 7.10535   2
   2   7   6 162.688 8.14140   4
  -3   7   6 127.169 6.91256   3
   3   7  -6 137.379 7.11504   3
   3  -7   6 138.101 8.33267   2
   3   7  -6 114.841 8.18907   4
  -3  -7  -6 129.076 8.46904   5
  -3   7   6 134.722 8.69435   4
   3  -7   6 142.195 7.85199   3
  -3   7   6 154.871 7.96420   3
   3   7   6 130.453 7.84434   2
  -3   7  -6 131.297 6.85922   4
   3   7   6 125.846 8.28482   5
   3  -7  -6 120.802 7.93973   4
  -3  -7   6 135.220 8.65136   5
  -3   7  -6 125.928 7.91621   2
  -3   7  -6 135.557 6.72238   3
   3  -7  -6 131.842 8.62009   2
   4   7  -6 -1.8060 1.86625   3
  -4   7   6 -0.4711 2.97247   4
   4  -7   6 -0.1930 2.70097   2
   4  -7   6 5.77701 2.95862   3
  -4   7   6 2.31935 1.47026   3
  -4   7   6 1.42219 1.37811   3
  -4  -7  -6 2.50050 3.15905   5
  -4   7   6 0.30059 2.15344   2
  -4  -7   6 2.10304 2.77684   5
  -4   7  -6 0.18861 1.89917   4
   4  -7  -6 6.03669 3.42694   2
   4   7   6 5.15544 2.53731   2
  -5   7   6 41.4230 6.32485   4
   5  -7   6 55.5069 6.49238   2
   5  -7   6 57.8733 5.49911   3
   5   7  -6 46.1998 4.23405   3
   5   7   6 42.8382 5.36348   2
   5   7   6 51.7657 4.88439   4
  -5  -7   6 43.7840 6.47391   5
  -5   7  -6 43.1009 3.79403   4
   5  -7  -6 47.5737 6.34198   2
   6  -7   6 6.54062 3.58947   3
  -6   7   6 5.17356 4.32143   4
   6  -7   6 4.77566 3.80441   2
   6   7  -6 0.73233 2.39445   3
  -6  -7   6 4.46060 3.67817   5
   6  -7  -6 0.44726 3.41433   2
   6   7   6 7.23788 3.41742   2
   6   7   6 4.14920 2.80469   2
   6   7   6 2.47677 2.79156   4
   0   8  -6 100.558 5.91598   3
   0   8  -6 104.380 5.92224   2
   0  -8   6 105.315 6.11632   3
   0  -8  -6 107.317 5.87267   5
   0  -8   6 103.499 6.14414   2
   0   8   6 102.770 6.60515   4
   0   8   6 108.039 5.77242   5
   0   8   6 100.082 6.68143   2
   0   8   6 109.753 6.26222   3
   0  -8  -6 88.0427 6.69084   2
  -1   8   6 541.732 22.4001   4
   1  -8   6 526.861 21.8498   2
  -1   8   6 500.347 22.1723   2
   1  -8   6 526.120 21.5190   3
  -1  -8  -6 526.496 21.6709   5
   1   8  -6 508.837 22.2375   4
  -1   8   6 504.473 21.4300   3
  -1   8   6 517.154 20.3116   5
   1   8  -6 525.726 20.8866   2
   1   8  -6 517.717 21.3187   3
  -1   8  -6 504.860 21.6070   2
   1   8   6 528.506 21.5612   5
  -1  -8   6 520.383 21.1314   3
   1  -8  -6 481.436 22.2993   2
   1   8   6 524.968 22.1695   2
  -1  -8   6 524.684 21.0883   2
  -1   8  -6 517.372 21.2559   3
  -1  -8   6 525.181 22.2295   5
   1   8   6 515.299 21.8111   4
  -2   8   6 59.4555 5.53835   4
  -2   8   6 57.9973 4.63311   3
   2  -8   6 64.1011 5.02362   3
  -2  -8  -6 59.4757 5.41508   5
   2  -8   6 55.2943 5.16688   2
   2   8  -6 59.7731 4.57589   3
  -2   8   6 59.5756 6.47836   2
   2   8  -6 53.4653 5.27933   4
  -2   8   6 60.8431 4.67503   3
   2   8   6 65.9504 5.03158   4
   2   8   6 65.9748 5.32513   2
  -2  -8   6 65.5184 4.01476   3
  -2  -8   6 62.2655 5.70903   5
   2   8   6 65.1806 5.22089   5
  -2   8  -6 57.6881 4.89879   2
   2  -8  -6 63.8940 5.90127   2
   2  -8  -6 64.7958 5.27034   4
  -2   8  -6 61.7832 4.49503   3
  -2  -8   6 60.0903 3.88634   2
  -3   8   6 23.3445 4.63890   2
   3   8  -6 29.4856 4.07926   3
   3  -8   6 23.6987 4.51000   2
  -3   8   6 31.1643 5.58896   4
  -3   8   6 26.0452 4.08781   3
  -3   8   6 26.3029 3.96682   3
   3  -8   6 38.1939 5.30535   3
  -3  -8  -6 27.9540 5.49377   5
   3   8   6 20.0265 5.30236   5
   3   8   6 26.1718 4.78305   2
   3  -8  -6 20.6114 4.63824   2
  -3  -8   6 20.2088 4.37059   5
  -3   8  -6 25.0274 4.65179   4
   3  -8  -6 22.6248 4.50768   4
  -3   8  -6 31.9697 4.08228   3
   4  -8   6 40.2458 5.43603   2
  -4   8   6 46.2467 5.80247   4
  -4  -8  -6 35.7235 5.66920   5
   4  -8   6 31.3967 4.89901   3
   4   8  -6 34.7887 3.99037   3
  -4   8   6 38.4558 3.86164   3
  -4   8   6 31.3539 3.09040   3
  -4   8  -6 27.7592 3.65630   4
   4  -8  -6 39.5979 5.83680   2
  -4  -8   6 39.1554 7.14591   5
   5  -8   6 19.5268 4.45045   3
   5  -8   6 22.2800 4.83928   2
  -5   8   6 21.1144 5.24547   4
   5   8  -6 20.0036 3.72072   3
   5   8   6 21.8283 4.10512   2
   5  -8  -6 20.3442 5.65620   2
  -5   8  -6 17.7704 3.51638   4
   5   8   6 24.9507 4.31633   4
  -5  -8   6 14.5476 4.54591   5
  -6   8   6 3.58064 4.22345   4
   6  -8   6 3.81354 4.06855   2
   6  -8   6 3.63911 3.64487   3
   6   8   6 3.82419 3.44063   4
  -6  -8   6 3.50138 3.53801   5
   6  -8  -6 4.45531 4.03987   2
   0   9   6 -1.2626 3.29885   2
   0  -9   6 -0.5402 2.00498   3
   0   9   6 0.32109 2.14741   4
   0  -9  -6 -3.1523 1.94504   2
   0   9  -6 1.21440 1.74292   2
   0  -9  -6 -0.7156 1.75455   5
   0  -9   6 -3.0213 1.62044   2
   0   9   6 1.86353 1.67671   5
   1   9  -6 253.525 14.1995   4
  -1   9   6 230.870 11.9804   2
  -1   9   6 232.366 12.0888   4
   1   9  -6 246.637 10.8405   2
  -1  -9  -6 258.019 11.7398   5
  -1   9   6 233.224 11.9482   3
   1  -9   6 237.577 11.4645   3
   1   9  -6 206.908 12.5278   3
   1  -9   6 232.743 11.7566   2
   1   9   6 234.682 11.7176   4
  -1  -9   6 239.325 11.0288   3
   1  -9  -6 254.312 10.3903   5
  -1  -9   6 226.141 11.3627   2
   1   9   6 233.284 11.3791   5
   1  -9  -6 225.867 12.3533   2
   1   9   6 238.522 12.0275   2
  -1   9  -6 235.052 11.5013   2
  -1  -9   6 237.748 12.1564   5
   2   9  -6 64.7791 5.51327   3
   2  -9   6 67.0233 5.76618   2
  -2   9   6 63.2903 5.63289   3
  -2   9   6 58.9707 5.71025   4
   2  -9   6 69.8953 5.51480   3
   2   9  -6 54.3760 5.47749   4
  -2  -9  -6 71.1691 5.98338   5
  -2   9   6 62.1904 5.49485   2
   2   9  -6 63.2311 5.11564   2
  -2  -9   6 66.1038 4.48378   2
   2  -9  -6 71.4182 6.50512   2
  -2   9  -6 60.6852 5.52630   3
  -2  -9   6 60.5794 6.02022   5
   2   9   6 60.1925 5.22819   4
   2   9   6 65.7307 5.68960   2
  -2  -9   6 66.8305 4.29918   3
  -2   9  -6 64.6870 5.38156   2
   2   9   6 64.4814 5.52899   5
   3  -9   6 507.416 21.1950   3
   3  -9   6 476.073 21.9033   2
  -3   9   6 479.143 20.1685   3
  -3   9   6 483.351 22.0605   4
   3   9  -6 468.312 20.7651   3
  -3   9   6 481.049 20.6622   3
  -3  -9  -6 511.179 22.2028   5
   3   9   6 405.364 25.2679   2
  -3   9  -6 479.152 20.3547   4
   3  -9  -6 448.179 22.1650   2
  -3  -9   6 460.174 22.0655   5
  -3   9  -6 519.214 20.1094   3
  -4  -9  -6 71.6171 7.38418   5
  -4   9   6 73.5097 6.21513   3
   4  -9   6 76.9373 7.14972   2
  -4   9   6 82.6382 5.10682   3
  -4   9   6 71.0469 7.49276   4
  -4   9  -6 86.5029 5.82637   4
   4  -9  -6 74.9784 8.74159   2
   4   9   6 77.3777 6.28755   2
  -4  -9   6 83.3213 7.72452   5
   5   9  -6 9.21131 2.96776   3
  -5   9   6 8.17674 4.36455   4
   5  -9   6 0.96432 3.29210   3
   5  -9   6 5.40615 3.80426   2
  -5  -9  -6 4.07079 3.98720   5
  -5   9  -6 6.07665 4.83884   4
   5   9   6 0.10548 2.89147   2
   5  -9  -6 2.29031 3.72861   2
  -5  -9   6 4.75075 3.53578   5
   5   9   6 0.49093 2.74356   4
  -6   9   6 -1.6705 3.94956   4
   6  -9   6 0.27271 4.03661   2
   6  -9   6 3.96347 3.66684   3
  -6   9  -6 2.01917 3.04261   4
  -6  -9   6 -2.2394 3.50876   5
   6  -9  -6 -5.9623 3.40225   2
   0  10  -6 154.398 8.18875   2
   0 -10   6 146.847 8.10825   3
   0  10   6 130.734 8.41964   4
   0  10   6 142.186 8.79355   2
   0 -10  -6 145.612 7.86878   5
   0  10   6 148.884 7.73196   5
   0 -10   6 143.836 8.29936   2
   0  10  -6 146.007 8.03139   3
   0 -10  -6 139.829 9.06235   2
   0  10   6 123.506 7.97459   3
   1 -10   6 144.456 8.39655   3
  -1  10   6 136.638 8.08668   3
   1  10  -6 153.003 7.79943   2
  -1 -10  -6 144.818 8.61884   5
   1  10  -6 144.543 8.17548   3
  -1  10   6 145.694 9.14993   4
   1 -10   6 157.950 8.92123   2
  -1  10   6 134.506 8.74256   2
  -1 -10   6 148.996 8.07988   2
  -1 -10   6 142.898 7.93874   3
   1  10   6 147.847 8.32893   5
  -1 -10   6 162.031 9.32029   5
  -1  10  -6 146.767 8.40418   2
   1 -10  -6 149.701 7.34892   5
   1 -10  -6 138.361 9.33919   2
   1  10   6 151.094 8.78430   4
  -1  10  -6 154.214 8.13732   3
   1  10   6 138.075 8.76441   2
   1  10   6 142.153 8.22119   3
   2 -10   6 126.806 8.54993   2
  -2  10   6 130.610 8.85188   4
  -2  10   6 123.201 7.64947   3
   2  10  -6 136.775 7.79504   3
   2  10  -6 124.771 6.71171   2
  -2 -10  -6 144.112 8.95772   5
   2 -10   6 124.117 8.08146   3
   2  10   6 132.864 8.17472   4
   2  10   6 133.972 8.35580   5
   2  10   6 119.360 8.25447   2
  -2 -10   6 126.045 7.09103   2
  -2 -10   6 128.257 8.88491   5
   2 -10  -6 124.188 9.17065   2
  -2  10  -6 134.204 7.66122   3
  -2 -10   6 128.261 7.04532   3
  -3  10   6 8.03377 2.82990   3
  -3  10   6 8.49445 2.85567   3
   3 -10   6 5.20612 3.38169   2
  -3  10   6 3.62117 3.79695   4
  -3 -10  -6 8.42268 3.86895   5
   3  10  -6 5.26434 2.72744   3
  -3 -10   6 0.32180 4.03181   5
  -3 -10   6 6.86662 2.00730   2
   3 -10  -6 0.76589 3.49369   2
   3  10   6 5.16240 2.97667   2
  -3  10  -6 1.71245 2.59510   4
  -4  10   6 15.0629 4.11567   4
  -4 -10  -6 19.2519 4.75261   5
   4 -10   6 21.5670 4.32952   3
  -4  10   6 18.5823 3.61925   3
   4 -10   6 14.1721 4.16993   2
  -4  10   6 17.1742 2.99336   3
   4  10  -6 15.9050 3.36092   3
  -4  10  -6 16.8008 3.65482   4
   4 -10  -6 13.5212 4.22678   2
  -4  10  -6 15.0109 2.81710   3
   4  10   6 11.6188 3.39808   2
  -4 -10   6 9.17401 3.85867   5
   5 -10   6 11.2993 4.51903   2
   5 -10   6 13.6021 4.29061   3
  -5 -10  -6 15.9670 4.94045   5
  -5  10   6 16.9400 5.11009   4
   5 -10  -6 14.6823 5.05755   2
  -5 -10   6 10.3545 4.26303   5
  -5  10  -6 12.3954 3.64895   4
  -6  10   6 28.1612 6.25358   4
   6 -10   6 16.2854 5.57261   2
   6 -10   6 24.1362 5.25731   3
   6 -10  -6 22.6729 5.72429   2
  -6 -10   6 13.2800 5.84132   5
  -6  10  -6 16.9272 5.12153   4
   0 -11  -6 1.71566 2.33259   5
   0  11   6 1.76806 2.26147   5
   0 -11  -6 2.22078 3.28495   2
   0 -11   6 -1.3192 2.47326   2
   0  11   6 1.27616 2.94364   4
   0 -11   6 0.33100 2.65077   3
  -1  11   6 96.6198 7.59269   4
  -1 -11  -6 101.126 7.16262   5
   1 -11   6 101.209 7.33832   2
   1 -11   6 99.1479 7.04414   3
   1  11  -6 105.469 6.31948   2
   1  11   6 85.2614 7.11229   2
   1 -11  -6 101.698 5.89826   5
  -1 -11   6 99.9445 6.41538   3
   1  11   6 97.8220 7.18806   4
   1  11   6 99.9919 7.02919   5
   1 -11  -6 79.8220 7.66734   2
  -1 -11   6 106.312 6.62198   2
  -1 -11   6 92.8801 7.46857   5
  -1  11  -6 90.8739 6.98488   2
   2 -11   6 236.227 13.0221   2
  -2  11   6 239.669 13.1205   4
   2  11  -6 238.479 10.9659   2
  -2 -11  -6 239.547 12.9970   5
   2 -11   6 242.856 14.9542   3
  -2 -11   6 254.337 15.8221   5
   2  11   6 222.101 12.5316   2
   2  11   6 247.303 12.6306   4
  -2 -11   6 241.830 11.5690   2
   2 -11  -6 235.945 14.1097   2
   2  11   6 221.431 12.1022   3
  -3  11   6 30.1227 5.68384   4
   3 -11   6 31.4887 5.58175   3
   3 -11   6 36.7035 5.94053   2
  -3  11   6 39.5667 4.84501   3
  -3 -11  -6 40.5683 6.33387   5
   3 -11  -6 31.1086 6.00591   2
  -3  11  -6 28.1248 4.43619   3
  -3 -11   6 33.5278 3.62692   2
  -3 -11   6 30.1117 6.00083   5
  -3  11  -6 32.4594 4.67988   4
   3  11   6 26.7420 5.03030   2
   4 -11   6 18.3505 4.80760   2
  -4 -11  -6 15.8086 4.75152   5
  -4  11   6 21.7450 3.79381   3
  -4  11   6 14.5303 4.75576   4
   4 -11   6 18.7410 4.43330   3
  -4 -11   6 23.1923 5.46226   5
  -4  11  -6 16.4512 4.01023   4
   4 -11  -6 21.3944 5.33506   2
  -4  11  -6 20.3180 3.86814   3
   5 -11   6 0.20480 3.46662   3
  -5  11   6 1.83195 4.20122   4
  -5 -11  -6 -2.4075 3.50518   5
   5 -11   6 0.68089 3.57710   2
  -5  11  -6 2.74024 3.23547   4
   5 -11  -6 3.93050 4.22158   2
  -5 -11   6 2.53439 3.87191   5
   0 -12   6 137.401 8.66367   2
   0  12  -6 139.317 8.30674   2
   0 -12  -6 106.738 9.04914   2
   0 -12   6 125.996 8.08557   3
   0 -12  -6 127.405 7.90369   5
   0 -12   6 134.490 9.03692   5
   0  12   6 130.554 8.99170   4
   1  12  -6 27.0475 4.18315   2
   1 -12   6 30.6121 5.51911   3
   1 -12   6 28.4333 4.87010   2
  -1 -12  -6 29.7380 5.09856   5
   1 -12  -6 28.2869 5.71884   5
   1  12   6 23.4674 4.81651   4
  -1 -12   6 31.2801 4.60543   2
   1  12   6 24.7303 4.62245   5
  -1 -12   6 37.7531 4.59396   3
  -1 -12   6 27.2429 5.51925   5
   2 -12   6 79.5985 7.12829   3
   2 -12   6 72.1978 7.22650   2
  -2  12   6 64.6417 7.11204   4
  -2 -12  -6 69.0181 7.34792   5
   2  12  -6 82.3724 5.52379   2
   2 -12  -6 81.3436 8.25098   2
  -2 -12   6 68.9367 5.88190   2
  -2 -12   6 65.6461 7.39017   5
   2  12   6 75.9706 7.05933   4
   3 -12   6 7.01590 3.85965   3
  -3  12   6 5.11035 4.25520   4
  -3  12   6 2.57535 3.20957   3
  -3 -12  -6 4.87192 3.81250   5
  -3 -12   6 6.28810 2.46439   2
  -3  12  -6 4.45805 3.54266   4
   3 -12  -6 6.54449 4.34419   2
  -3 -12   6 13.0956 4.38636   5
  -4  12   6 33.7538 6.52948   4
   4 -12   6 42.2252 6.30148   3
   4 -12   6 37.1833 6.29129   2
  -4  12   6 36.7708 4.55036   3
  -4  12   6 28.5216 5.44714   3
  -4 -12  -6 28.1156 5.89088   5
   4 -12  -6 24.5241 5.66405   2
  -4  12  -6 38.1724 6.96946   3
  -4  12  -6 31.8266 5.48805   4
  -4 -12   6 24.3323 5.51345   5
  -5  12   6 2.88196 4.10450   4
   5 -12   6 1.94421 3.79024   3
  -5 -12  -6 3.57282 5.09140   5
  -5  12  -6 4.58314 3.52179   4
   5 -12  -6 -0.6704 3.68357   2
   0 -13   6 2.13648 2.90667   3
   0 -13  -6 -2.9932 2.39885   5
   0 -13  -6 -0.4335 3.32364   2
   0 -13   6 -3.6594 2.44715   2
   0  13   6 0.26754 3.20720   4
  -1 -13  -6 86.6258 7.31528   5
   1 -13   6 79.7170 6.91785   3
  -1  13   6 67.9805 7.42961   4
   1  13  -6 88.5859 6.49600   2
   1  13   6 85.4779 7.26737   4
  -1 -13   6 76.4985 7.74917   5
   1 -13  -6 83.5120 5.85348   5
   1  13   6 58.9500 6.52844   5
  -1 -13   6 86.1551 6.54957   3
   1 -13  -6 76.9862 8.18422   2
  -1 -13   6 78.6494 6.63691   2
   2 -13   6 38.3512 5.89102   2
   2  13  -6 26.0014 4.22963   2
  -2 -13  -6 29.6116 6.57221   5
   2 -13   6 30.0686 5.38876   3
  -2  13   6 31.8800 5.99499   4
  -2 -13   6 37.1654 6.54256   5
   2  13   6 28.1645 5.54021   4
   2 -13  -6 25.6291 5.80393   2
  -2 -13   6 27.4275 4.71463   2
  -3 -13  -6 128.986 10.6053   5
  -3  13   6 140.094 10.3779   4
   3 -13   6 128.272 10.2232   2
   3 -13   6 138.101 9.64145   3
   3 -13  -6 123.392 10.8768   2
  -3  13  -6 131.574 9.29092   4
  -3 -13   6 148.964 10.8862   5
   3  13   6 143.706 9.74556   4
  -4  13   6 31.7483 4.64775   3
  -4  13   6 15.8450 5.23928   4
  -4 -13  -6 17.4109 5.33531   5
   4 -13   6 28.5317 6.26298   2
   4 -13   6 38.2161 6.16886   3
  -4  13  -6 19.2546 5.90942   3
  -4  13  -6 27.9176 5.16067   4
  -4 -13   6 13.3974 5.07204   5
   4 -13  -6 29.2308 6.44965   2
   5 -13   6 12.0509 4.53547   3
   5 -13   6 1.54311 4.12228   2
  -5  13   6 1.91168 5.18304   4
  -5 -13  -6 8.63886 4.99536   5
  -5  13  -6 7.92504 4.38541   4
  -5 -13   6 4.19640 4.65611   5
   0 -14   6 78.0363 7.63736   2
   0  14   6 71.7739 7.46791   4
   0 -14   6 81.6499 6.90684   3
   0 -14   6 81.3098 7.83960   5
   0 -14  -6 68.1338 8.13771   2
   0 -14  -6 74.3559 6.87456   5
   1 -14   6 62.2793 7.16294   2
  -1 -14  -6 61.7569 6.98958   5
  -1  14   6 55.0280 6.96742   4
   1 -14   6 45.4735 6.33996   3
   1 -14   6 51.4381 6.72653   5
  -1 -14   6 60.7414 5.90493   3
   1 -14  -6 59.3335 5.45925   5
   1  14   6 61.6593 6.87045   4
   1 -14  -6 54.9109 7.61737   2
  -1 -14   6 40.6146 6.95842   5
  -1 -14   6 50.7453 6.24055   2
  -2  14   6 32.4006 5.93021   4
   2 -14   6 38.8678 5.85876   3
   2 -14   6 31.3846 5.95365   2
  -2 -14  -6 24.0489 5.35471   5
  -2 -14   6 31.5140 5.18889   2
   2 -14  -6 28.0009 6.34168   2
   2 -14  -6 30.5972 3.80404   5
  -2 -14   6 35.7117 6.57135   5
   2  14   6 40.1762 6.02373   4
  -3 -14  -6 2.09035 4.07485   5
   3 -14   6 11.5694 4.63361   3
   3  14  -6 3.42143 2.47842   2
  -3  14   6 6.86654 3.53310   3
   3 -14   6 6.85475 4.23377   2
  -3  14   6 2.50512 3.98684   4
   3 -14  -6 1.35231 4.30743   2
  -3 -14   6 5.69465 4.08485   5
  -3  14  -6 5.71940 3.89229   4
  -3 -14   6 1.24167 2.74031   2
   3  14   6 -1.1090 3.39752   4
  -4  14   6 8.72689 3.77260   3
  -4 -14  -6 10.3829 6.05107   5
  -4  14   6 7.10370 4.78854   4
   4 -14   6 20.8814 7.69174   2
  -4 -14   6 1.00922 5.77432   5
   4 -14  -6 14.7028 7.59469   2
   4  14   6 14.7643 4.63985   4
  -4  14  -6 11.0119 4.44838   4
   0  15   6 3.10036 3.73018   4
   0 -15   6 1.16774 3.64684   5
   0 -15   6 1.44497 3.34153   3
   0 -15  -6 -2.4559 2.89135   5
   0 -15   6 0.27817 3.17570   2
   0 -15  -6 4.40271 3.98391   2
   1 -15   6 17.0403 4.62417   2
  -1  15   6 15.3613 4.86755   4
   1 -15   6 17.3678 4.66116   3
   1 -15   6 7.19321 3.96558   5
   1 -15  -6 11.9660 5.03258   2
   1  15   6 14.9292 4.66299   4
  -1 -15   6 19.5259 4.25729   3
  -1 -15   6 13.1575 4.81714   5
  -1 -15   6 12.4461 4.25004   2
   1 -15  -6 17.4163 3.68864   5
  -2 -15  -6 77.0518 8.63985   5
   2 -15   6 91.6366 8.70308   2
   2 -15   6 82.3517 7.72535   5
   2 -15   6 78.2850 7.84030   3
  -2  15   6 78.3456 8.42378   4
   2  15  -6 80.0564 6.74279   2
  -2 -15   6 80.7943 7.46389   2
   2 -15  -6 86.1797 9.50713   2
  -2 -15   6 71.9661 8.40305   5
  -2  15  -6 78.6927 8.46889   4
   2  15   6 75.7090 7.94812   4
   2 -15  -6 87.9238 5.89305   5
   3  15  -6 20.0578 3.94882   2
   3 -15   6 8.10434 4.60483   3
  -3 -15  -6 6.73686 5.03977   5
   3 -15   6 -0.3612 3.95932   2
  -3  15   6 10.5789 4.74650   4
  -3  15  -6 11.2618 4.62646   4
  -3 -15   6 10.5305 3.45567   2
   3 -15  -6 12.0175 5.85267   2
  -3 -15   6 15.7697 5.35431   5
  -4  15   6 7.31860 3.59514   3
  -4  15   6 5.15699 4.76699   4
   4 -15   6 9.69990 4.55973   3
  -4  15  -6 8.58205 4.49249   4
   4  15   6 3.71243 3.83610   4
   0  16   6 49.0289 7.31147   4
   0 -16   6 49.4674 7.26837   5
   0 -16   6 52.1756 6.59312   3
   0 -16  -6 38.7644 7.44634   2
   0 -16  -6 46.2671 6.28680   5
   0 -16   6 39.5928 6.67278   2
   1 -16   6 16.8818 4.87107   3
  -1 -16  -6 7.22615 4.05075   5
   1 -16   6 7.95843 4.42317   2
  -1  16   6 10.1646 4.87893   4
   1 -16   6 14.2118 4.61129   5
  -1 -16   6 15.2975 4.28949   2
   1 -16  -6 14.2800 5.31004   2
   1  16   6 17.7050 5.22324   4
  -1 -16   6 8.68067 4.28288   5
   1 -16  -6 8.38459 3.62330   5
   2 -16   6 15.5376 4.68242   5
  -2 -16  -6 25.7083 6.07245   5
   2 -16   6 20.5085 5.38482   2
  -2  16   6 17.9313 5.88564   4
  -2 -16   6 18.9366 4.93401   2
   2 -16  -6 27.4959 7.44178   2
   2  16   6 13.1341 5.04783   4
  -2  16  -6 5.58479 4.89934   4
  -2 -16   6 9.34704 4.89660   5
   3 -16   6 1.59999 3.80788   3
  -3  16   6 9.55070 4.84580   4
  -3 -16  -6 3.63620 4.80046   5
   3 -16   6 -2.6961 3.74595   2
  -3  16  -6 1.04951 4.00014   4
   3 -16  -6 7.99278 5.07683   2
  -3 -16   6 -0.1824 3.31814   2
   3  16   6 4.26111 4.39539   4
  -3 -16   6 1.76902 4.27629   5
   0 -17  -6 0.55560 4.49682   2
   0 -17   6 1.62182 3.70646   3
   0 -17   6 0.79045 3.91558   5
   0 -17  -6 2.48116 4.30304   5
   0 -17   6 3.86271 3.77029   2
  -1  17   6 4.63058 4.98305   4
   1 -17   6 15.3022 5.30015   2
   1 -17   6 6.60066 4.50082   3
  -1 -17  -6 14.9490 5.43745   5
   1 -17   6 10.2126 4.64102   5
   1 -17  -6 13.6483 3.95771   5
  -1 -17   6 5.89142 4.45372   5
  -1 -17   6 9.44328 4.44189   2
   2 -17   6 2.29764 3.78840   5
  -2 -17  -6 1.43513 4.59932   5
   2 -17   6 11.9303 4.52465   3
  -2  17   6 1.89161 4.21016   4
   2 -17   6 6.72144 5.09544   2
  -2 -17   6 6.23736 4.21549   2
   2  17   6 7.46290 4.82024   4
   2 -17  -6 10.8635 5.89185   2
  -2 -17   6 9.36887 4.90808   5
  -2  17  -6 6.26008 4.99958   4
   0   0  -7 4.31413 1.32839   4
   0   0  -7 6.13566 1.36314   3
   0   0   7 3.29437 1.34282   4
   1   0   7 2.60764 1.08123   4
  -1   0   7 3.09108 1.30991   3
  -1   0   7 1.69708 1.43976   4
  -1   0  -7 1.29447 0.92270   4
   1   0  -7 3.64973 1.28451   3
   1   0  -7 1.66890 1.33872   4
   1   0   7 2.36176 1.28765   3
  -1   0  -7 1.68627 1.00837   3
  -2   0   7 1745.37 72.6781   4
   2   0  -7 1881.40 71.7154   3
  -2   0   7 2110.21 71.9230   2
  -2   0   7 1896.25 71.3178   3
   2   0   7 1898.26 71.5557   3
   2   0  -7 1902.95 72.8088   4
   3   0  -7 1.97442 1.91799   4
   3   0   7 4.25630 1.41398   3
   3   0  -7 -0.2340 1.21633   3
  -3   0   7 2.11308 2.07664   4
  -3   0   7 1.35952 1.36659   5
  -3   0   7 -0.0345 1.06113   2
   3   0   7 1.18478 1.55520   5
   4   0   7 330.643 13.4495   3
  -4   0   7 309.310 14.2608   5
   4   0   7 292.277 15.2514   5
   4   0  -7 342.158 15.9157   4
   4   0   7 357.591 15.2351   2
   4   0  -7 343.996 13.8815   3
  -4   0   7 320.411 15.8718   4
  -4   0   7 319.846 13.3030   2
   5   0  -7 2.39157 1.89202   3
  -5   0   7 1.84256 3.08634   4
  -5   0   7 -0.2972 1.96410   5
  -5   0   7 1.22739 1.22638   2
   5   0   7 2.14984 2.49053   2
  -6   0   7 1.62335 2.53003   5
  -6   0   7 10.5515 4.10322   4
   6   0  -7 3.49719 2.24687   3
   6   0   7 7.52657 2.20210   3
   7   0   7 -2.7366 2.11565   3
  -7   0   7 2.63118 3.91143   4
   7   0   7 -0.3378 3.11679   2
   0   1   7 1998.56 73.2063   3
   0  -1   7 1939.41 73.1434   3
   0   1  -7 1854.78 73.0795   3
   0   1  -7 1957.10 73.3699   4
   0  -1   7 2053.27 73.4589   4
   0   1   7 1940.32 73.3832   4
   0  -1  -7 1952.02 73.3426   4
   0  -1  -7 1883.89 73.1218   3
  -1   1   7 145.230 6.93220   2
  -1   1   7 150.100 6.59026   3
  -1   1   7 121.314 6.92204   4
  -1  -1  -7 147.670 6.31002   4
   1   1  -7 137.306 6.50728   3
   1   1  -7 138.936 7.10580   4
   1  -1   7 137.303 6.53649   3
   1  -1   7 141.002 6.19502   4
   1  -1  -7 141.223 7.14588   4
  -1  -1   7 118.976 6.92263   4
  -1  -1   7 142.041 6.48894   3
  -1   1  -7 148.789 6.22561   4
   1   1   7 143.037 6.52487   3
   1   1   7 133.791 6.23301   4
  -1   1  -7 141.342 6.66112   3
   1  -1  -7 138.967 6.56713   3
  -2   1   7 251.302 10.3639   3
   2   1  -7 231.519 11.5135   4
   2   1  -7 239.173 10.5618   3
  -2   1   7 280.938 11.0818   2
   2  -1   7 249.006 10.6001   3
  -2   1   7 236.595 11.5982   4
   2   1   7 249.288 10.4492   3
   2  -1  -7 258.700 11.7161   4
   2  -1  -7 246.884 10.7159   3
  -2  -1   7 251.893 10.2455   3
  -2  -1   7 239.630 11.6979   4
   2   1   7 244.010 9.84613   4
  -2  -1   7 259.624 10.5648   2
  -3   1   7 151.015 7.08573   5
   3   1  -7 144.253 7.07552   3
   3   1  -7 151.164 8.47251   4
   3  -1   7 161.979 8.21555   2
  -3   1   7 145.022 8.48073   4
   3  -1   7 161.270 7.13525   3
  -3   1   7 147.827 7.20953   2
   3  -1  -7 144.388 8.35770   4
   3   1   7 157.605 8.33180   5
   3   1   7 156.832 6.90481   3
  -3  -1   7 145.523 8.51937   4
  -3  -1   7 151.584 6.66656   2
  -3  -1   7 160.396 7.77362   5
   3  -1  -7 157.044 7.31564   3
   4  -1   7 159.377 8.77751   2
   4  -1   7 135.528 8.61652   5
   4   1  -7 155.692 9.19658   4
   4   1  -7 151.040 7.26925   3
  -4   1   7 167.073 9.67271   4
  -4   1   7 147.690 7.83887   2
  -4   1   7 153.926 7.50592   5
   4   1   7 152.204 8.49989   2
   4  -1  -7 135.376 7.30560   2
  -4  -1   7 144.834 8.14970   5
   4   1   7 146.162 8.88859   5
  -4  -1   7 135.283 6.24592   2
   4  -1  -7 145.987 8.96529   4
  -4  -1   7 130.253 8.96503   4
   4  -1  -7 159.226 7.44642   3
   4   1   7 150.770 6.82084   3
   5  -1   7 38.3829 5.12813   2
   5   1  -7 46.2964 3.76001   3
  -5   1   7 48.4506 5.87042   4
  -5   1   7 29.6362 4.52107   2
   5  -1   7 42.7322 3.57818   3
   5  -1  -7 43.9137 3.85184   3
   5  -1  -7 38.7748 3.71791   2
   5   1   7 46.9572 3.62864   3
  -5  -1   7 39.9180 4.68413   5
   5   1   7 48.5529 4.94023   2
  -5  -1   7 51.6724 5.92631   4
   6   1  -7 33.3439 3.64044   3
   6  -1   7 29.6515 3.51740   3
   6  -1   7 32.4918 5.40400   2
  -6   1   7 33.2533 6.32479   4
  -6  -1   7 29.3436 6.23699   4
   6  -1  -7 28.6387 3.61728   3
  -6  -1   7 25.7745 4.78293   5
   6   1   7 30.0567 5.35037   2
   6   1   7 34.7524 3.15985   3
   7  -1   7 2.27152 3.40230   2
  -7   1   7 6.31648 4.19534   4
   7  -1   7 3.28029 2.45274   3
  -7  -1   7 -4.1617 3.59470   4
   7   1   7 3.79796 2.16110   3
   7   1   7 0.66893 3.15743   2
   0   2  -7 4.12701 1.36101   4
   0   2   7 9.21124 1.86961   4
   0  -2  -7 4.92625 1.44881   4
   0   2   7 5.83965 1.49272   3
   0  -2   7 3.74928 1.37992   4
   1   2  -7 6688.69 246.637   4
  -1   2   7 6272.29 245.790   3
   1  -2   7 6751.02 245.943   3
  -1  -2  -7 6922.03 245.767   4
  -1   2   7 6673.66 246.636   4
  -1   2   7 7518.12 247.521   2
   1   2  -7 6280.92 245.796   3
   1  -2  -7 6150.33 245.888   3
  -1  -2   7 6514.54 245.722   3
  -1   2  -7 6705.84 245.869   3
  -1   2  -7 6799.70 245.617   4
   1   2   7 6644.24 245.724   4
   1   2   7 6751.97 245.853   3
  -1  -2   7 6064.57 246.461   4
   1  -2  -7 6691.59 246.573   4
  -2   2   7 180.430 9.85044   4
   2  -2   7 210.917 9.77521   2
   2   2  -7 200.057 8.95944   3
   2   2  -7 201.240 10.0044   4
  -2   2   7 198.107 8.81306   3
  -2   2   7 218.157 10.2009   2
   2  -2   7 217.675 9.18256   3
   2   2   7 207.514 9.79909   5
   2   2   7 209.709 8.87348   3
  -2   2  -7 199.324 8.56546   3
   2  -2  -7 190.424 9.09025   3
  -2  -2   7 214.923 8.76783   2
   2   2   7 204.710 8.48472   4
  -2  -2   7 201.052 10.1284   4
   2  -2  -7 197.655 9.87845   4
  -2  -2   7 227.753 9.71003   5
  -2  -2   7 213.036 8.66467   3
   3   2  -7 80.9996 5.64641   4
  -3   2   7 71.7453 5.76120   4
  -3   2   7 69.9044 4.53759   2
  -3   2   7 65.6250 3.50865   3
   3  -2   7 74.4056 5.30356   2
  -3   2   7 68.3072 3.90915   5
   3   2  -7 78.8286 4.33053   3
  -3   2   7 67.0413 3.46111   3
   3  -2  -7 77.4334 4.54167   3
   3  -2  -7 85.6114 5.73992   4
   3   2   7 77.4273 5.54224   5
   3  -2  -7 74.7894 4.78018   2
  -3  -2   7 64.7525 3.42538   2
   3   2   7 66.6538 3.31918   4
  -3  -2   7 68.6446 5.67430   5
  -3  -2   7 76.1477 5.83747   4
   4  -2   7 5.62897 2.09604   3
  -4   2   7 7.06079 2.03645   2
   4  -2   7 8.78473 2.72539   2
   4  -2   7 3.61851 2.62704   5
  -4   2   7 8.72074 1.86821   5
  -4   2   7 7.39332 3.22175   4
   4   2  -7 5.75630 2.98915   4
   4   2  -7 8.47619 2.21936   3
   4   2   7 4.58660 2.54658   5
  -4  -2   7 3.54153 2.47979   5
   4  -2  -7 8.06476 2.18907   3
  -4  -2   7 7.62577 3.26116   4
   4  -2  -7 6.11019 2.21184   2
   4   2   7 12.1686 2.23702   3
   4  -2  -7 8.58013 3.06858   4
   5   2  -7 121.616 6.30870   3
  -5   2   7 110.918 6.32777   2
   5  -2   7 122.812 8.18062   2
   5  -2   7 125.311 6.40517   3
  -5   2   7 138.497 9.03702   4
  -5  -2   7 107.047 8.44936   4
   5  -2  -7 102.508 7.07896   2
  -5  -2   7 105.783 7.55616   5
   5  -2  -7 115.619 6.43331   3
   5   2   7 111.715 7.51175   2
   5   2   7 116.401 5.73146   3
   6  -2   7 4.33474 2.34826   3
  -6   2   7 4.21159 3.81740   4
  -6   2   7 0.66661 1.87187   2
   6  -2   7 1.63786 2.85044   2
   6   2   7 0.67414 2.71959   2
   6  -2  -7 5.16985 2.37747   2
  -6  -2   7 8.07975 3.27673   5
   6   2   7 5.03578 2.13815   3
  -6  -2   7 8.04145 3.84945   4
  -7   2   7 9.40393 4.67540   4
   7  -2   7 9.16287 3.95230   2
   7  -2   7 8.03664 3.06364   3
   7   2   7 8.97989 3.44817   2
  -7  -2   7 5.23344 3.95571   5
   7   2   7 8.91259 2.22094   3
   0  -3  -7 2025.04 76.7183   4
   0   3  -7 1868.14 74.7753   3
   0   3   7 2003.42 75.2132   4
   0   3   7 2081.03 75.6054   2
   0   3   7 1984.04 74.9279   3
   0  -3   7 1928.32 74.9130   2
   0   3  -7 2033.41 75.1732   4
   0  -3   7 2049.99 75.2140   4
   0  -3   7 1947.87 74.8725   3
  -1   3   7 350.809 14.7073   2
  -1  -3  -7 354.042 13.9557   4
  -1   3   7 320.436 16.1396   4
   1   3  -7 321.170 13.8835   3
  -1   3   7 351.035 14.0789   3
   1  -3   7 356.706 14.9805   2
   1   3  -7 311.466 14.4902   4
  -1  -3   7 324.176 13.8119   3
   1   3   7 358.219 14.0171   3
   1  -3  -7 344.702 14.6826   4
   1   3   7 328.829 13.9002   4
   1   3   7 324.064 14.2378   5
  -1   3  -7 360.742 13.8266   4
  -1  -3   7 329.920 14.6862   4
  -1   3  -7 339.476 13.8733   3
   2   3  -7 64.0427 3.94812   3
   2  -3   7 65.1242 4.51355   2
   2   3  -7 55.6981 4.62008   4
  -2   3   7 64.1918 3.91015   3
  -2   3   7 67.5791 4.55918   2
  -2   3   7 64.9083 4.88716   4
   2  -3   7 70.0425 4.50927   3
  -2   3   7 69.9970 4.17278   3
  -2   3  -7 73.7781 3.35599   4
   2  -3  -7 67.5916 4.20955   3
  -2  -3   7 64.1832 3.61497   3
   2   3   7 65.5885 3.70971   4
  -2  -3   7 64.8163 5.01107   4
  -2   3  -7 69.3065 4.13511   3
   2   3   7 65.4162 4.66430   5
   2  -3  -7 66.9635 4.74975   4
   2  -3  -7 64.8951 4.57363   2
   3   3  -7 231.356 10.1272   3
  -3   3   7 213.597 9.45801   3
  -3   3   7 230.755 11.7771   4
  -3   3   7 226.840 10.6733   2
   3  -3   7 245.370 10.4603   3
   3   3  -7 209.442 11.5462   4
  -3   3   7 212.402 10.1761   3
   3  -3   7 235.197 11.3321   2
   3  -3  -7 226.670 10.4531   3
   3   3   7 230.579 9.56308   4
  -3  -3   7 240.386 11.2594   5
   3  -3  -7 259.799 14.1594   2
  -3  -3   7 234.528 11.9075   4
   3  -3  -7 246.093 11.7750   4
   3   3   7 235.412 11.5690   5
   4   3  -7 41.8088 5.12450   4
   4  -3   7 36.9702 4.66490   2
  -4   3   7 35.2179 3.84768   2
  -4   3   7 45.8830 5.46683   4
   4   3  -7 46.0616 3.56814   3
   4  -3   7 46.8100 3.91980   3
   4   3   7 39.0863 2.58797   4
  -4  -3   7 44.4254 5.42288   4
   4  -3  -7 43.1202 4.74548   4
   4   3   7 35.8976 2.68559   4
   4   3   7 40.7289 7.27376   5
   4  -3  -7 32.5733 4.20290   2
   4  -3  -7 39.4916 3.88482   3
  -4  -3   7 36.8950 4.62859   5
  -5   3   7 32.2226 3.82945   2
   5   3  -7 35.3547 3.59015   3
   5  -3   7 33.3508 3.96573   3
   5  -3   7 43.0624 5.60080   2
  -5   3   7 36.0970 5.99552   4
  -5  -3   7 32.7630 5.05612   5
   5   3   7 36.9684 4.65598   2
  -5  -3   7 33.3192 6.19879   4
   5  -3  -7 31.2401 4.34973   2
   6  -3   7 24.3277 4.75343   2
  -6   3   7 33.1862 6.24342   4
  -6   3   7 22.9797 3.80315   2
   6  -3   7 30.6853 4.26092   3
   6   3  -7 32.8757 3.68501   3
   6   3   7 22.2231 3.43811   3
   6   3   7 29.3392 4.61558   2
   6  -3  -7 23.6381 4.14274   2
  -6  -3   7 17.6170 4.25636   5
  -7   3   7 9.85071 4.80111   4
   7  -3   7 11.5954 4.38795   2
   7  -3   7 16.1820 3.81913   3
   7   3   7 8.96861 3.74350   2
   7  -3  -7 8.59512 3.28201   2
   7   3   7 11.4544 2.36695   3
  -7  -3   7 11.6750 4.31630   5
   0   4   7 1.19854 1.46560   4
   0  -4   7 0.96464 1.19506   2
   0   4  -7 0.42075 1.20154   3
   0   4  -7 2.55864 1.41392   4
   0  -4  -7 1.43354 1.35670   4
   0   4   7 0.62179 1.42367   3
   0   4   7 1.22704 1.53499   2
   0   4   7 1.80698 1.09499   5
   1  -4   7 6.30599 1.97476   3
  -1   4   7 4.49153 2.07547   4
   1   4  -7 4.54059 1.68959   3
  -1   4   7 3.32746 1.06544   5
   1  -4   7 4.80200 1.73095   2
   1   4  -7 2.99604 1.83473   4
  -1   4   7 7.07662 1.98595   2
  -1   4  -7 6.42145 1.64966   4
  -1   4  -7 6.57628 1.68480   3
   1  -4  -7 3.61018 1.74230   4
  -1  -4   7 9.44425 1.60987   2
  -1  -4   7 7.01565 1.75434   3
   1   4   7 6.55618 1.73595   5
   1   4   7 7.83558 1.79825   4
  -1  -4   7 5.03625 2.17357   4
   2   4  -7 500.829 20.4235   3
  -2   4   7 510.247 21.2878   2
   2  -4   7 542.273 20.8125   3
  -2   4   7 497.942 20.3978   3
   2   4  -7 466.522 21.4546   4
  -2   4   7 512.144 20.5904   3
   2  -4   7 517.971 21.3239   2
  -2   4   7 517.570 21.7347   4
   2   4   7 497.151 21.3027   5
   2  -4  -7 495.909 21.2701   2
  -2   4  -7 514.786 20.2337   3
  -2  -4   7 520.815 21.8343   4
  -2   4  -7 554.483 20.0062   4
  -2  -4   7 477.780 19.6418   2
  -2  -4   7 506.091 19.9950   3
  -2  -4   7 539.718 21.5089   5
   2  -4  -7 510.667 21.6106   4
   2   4   7 533.712 20.4222   4
   3  -4   7 1376.78 50.8027   3
  -3   4   7 1311.32 51.2484   2
   3  -4   7 1378.00 51.8638   2
  -3   4   7 1284.26 52.1313   4
   3   4  -7 1337.99 50.4249   3
   3   4  -7 1194.59 52.8937   4
  -3   4   7 1286.51 49.9213   3
   3   4   7 1351.27 50.1962   4
  -3  -4   7 1327.64 52.3153   4
  -3  -4   7 1357.08 51.7749   5
   3  -4  -7 1378.60 52.1929   4
   3  -4  -7 1298.17 51.4305   2
   4  -4   7 141.032 8.72788   2
  -4   4   7 134.595 7.64344   2
   4  -4   7 143.920 7.60840   3
  -4   4   7 140.002 9.21517   4
   4   4  -7 140.341 6.98843   3
   4   4  -7 131.058 9.30788   4
  -4  -4   7 129.724 8.52018   5
   4  -4  -7 143.463 8.82938   4
   4   4   7 135.829 6.50363   4
   4   4   7 137.795 6.72989   4
   4  -4  -7 137.770 8.20555   2
  -4  -4   7 136.789 9.25867   4
  -5   4   7 30.6291 6.12520   4
   5   4  -7 28.9089 3.49790   3
   5  -4   7 29.8271 4.23827   3
  -5   4   7 23.3443 3.79208   2
  -5  -4   7 25.5505 4.63330   5
   5   4   7 25.5040 2.87852   4
   5  -4  -7 22.5373 4.49758   2
   5   4   7 22.2267 2.53132   4
   6   4  -7 4.72087 2.33866   3
  -6   4   7 0.80623 2.73700   2
   6  -4   7 6.30387 3.45641   2
   6  -4   7 12.6739 3.34623   3
  -6   4   7 2.41129 4.00536   4
   6  -4  -7 9.08872 3.26739   2
   6   4   7 1.60941 2.71770   2
  -6  -4   7 4.38485 3.19654   5
   7  -4   7 12.2229 4.16399   3
  -7   4   7 4.02009 4.37475   4
   7  -4   7 1.24927 3.64310   2
   7   4   7 5.29795 3.24730   2
   7   4   7 2.19908 2.02712   3
   7  -4  -7 0.56135 3.10317   2
  -7  -4   7 3.84700 4.07112   5
   0  -5   7 946.838 36.0697   2
   0   5   7 968.026 36.9229   2
   0  -5   7 941.179 36.0594   3
   0   5  -7 893.701 35.9137   3
   0   5   7 895.363 35.6772   5
   0   5  -7 942.925 36.4071   4
   0  -5  -7 920.248 36.4201   4
  -1   5   7 413.704 17.0171   5
  -1   5   7 454.699 18.7823   4
   1  -5   7 441.595 18.0767   3
   1   5  -7 441.352 18.6784   4
  -1   5   7 422.734 18.6860   2
   1  -5   7 444.438 18.3509   2
  -1   5   7 426.864 17.9458   3
   1   5  -7 425.673 17.8365   3
   1  -5  -7 454.187 18.7832   2
  -1  -5   7 437.943 17.7856   3
   1   5   7 456.050 18.1973   4
   1  -5  -7 454.683 18.6905   4
  -1  -5   7 429.363 17.5105   2
   1   5   7 436.248 18.6765   2
  -1   5  -7 446.997 17.9221   4
  -1   5  -7 441.755 17.8471   3
   1   5   7 428.764 18.1260   5
  -2   5   7 363.077 16.8239   2
   2   5  -7 378.258 15.9977   3
   2   5  -7 364.209 17.1071   4
  -2   5   7 369.402 16.1110   3
  -2   5   7 383.822 16.1702   3
   2  -5   7 405.060 16.4170   3
   2  -5   7 387.811 16.9009   2
  -2   5   7 401.336 17.3841   4
  -2  -5   7 360.802 15.1376   2
   2  -5  -7 393.442 17.1812   4
  -2   5  -7 415.095 15.7333   4
  -2  -5   7 387.535 17.0936   5
  -2  -5   7 392.863 15.5523   3
   2   5   7 390.674 16.8803   5
  -2   5  -7 403.404 15.8885   3
   2  -5  -7 381.013 17.0162   2
   2   5   7 400.043 16.1109   4
   3   5  -7 66.2365 6.03466   4
   3   5  -7 72.3671 4.65024   3
  -3   5   7 65.4608 4.34920   3
   3  -5   7 81.7096 5.35467   3
  -3   5   7 77.6777 6.29579   4
   3  -5   7 70.9911 5.75782   2
  -3   5   7 69.7011 4.47342   3
  -3   5   7 66.0571 5.34815   2
   3   5   7 70.7742 5.83486   5
  -3  -5   7 70.2492 5.90935   5
  -3   5  -7 74.2774 3.96754   3
   3  -5  -7 75.7837 6.45134   4
   3   5   7 67.0473 4.49773   4
  -3   5  -7 69.5514 3.86107   4
   3  -5  -7 67.1298 5.86695   2
   4  -5   7 226.266 10.7776   3
   4   5  -7 230.384 10.2591   3
   4  -5   7 221.749 11.9488   2
  -4   5   7 232.019 12.5898   4
  -4   5   7 206.276 11.0220   2
  -4  -5   7 226.007 12.0808   5
   4   5   7 222.592 10.0172   4
   4  -5  -7 226.583 11.7715   2
   4  -5  -7 224.103 16.4888   4
  -5   5   7 127.073 7.88894   2
   5   5  -7 139.931 7.12117   3
  -5   5   7 138.891 12.1993   4
   5  -5   7 138.656 7.89627   3
   5  -5   7 135.730 9.26095   2
  -5  -5   7 125.031 8.98373   5
   5  -5  -7 129.277 8.77821   2
   6  -5   7 8.45478 3.68214   2
   6  -5   7 20.7399 3.95609   3
  -6   5   7 6.79920 3.59223   2
   6   5  -7 15.2784 3.00587   3
  -6   5   7 10.1584 4.59067   4
   6  -5  -7 14.0519 4.04896   2
  -6  -5   7 15.3812 4.25597   5
   6   5   7 17.6132 3.85507   2
   0   6  -7 3.16134 2.04492   4
   0   6   7 1.55105 1.86752   2
   0  -6   7 2.33636 1.82363   2
   0   6   7 2.10170 2.05114   4
   0  -6   7 4.97619 2.01824   3
   0   6   7 4.58398 1.53998   5
   0   6  -7 3.74138 1.84963   3
   1  -6   7 381.480 16.0210   2
  -1   6   7 366.891 16.3628   4
  -1   6   7 361.339 15.5944   3
  -1   6   7 373.671 15.7986   3
   1   6  -7 339.423 16.1188   4
   1  -6   7 362.146 15.6452   3
   1   6  -7 367.770 15.4892   3
  -1   6   7 354.220 14.5448   5
  -1   6   7 367.580 16.3559   2
  -1  -6   7 360.744 15.1057   2
   1   6   7 369.436 15.7387   5
   1  -6  -7 365.650 16.4117   2
  -1   6  -7 360.445 15.4052   3
  -1   6  -7 384.554 15.6499   4
   1   6   7 374.327 16.3244   2
   1  -6  -7 372.883 16.2514   4
   1   6   7 401.761 16.0120   4
  -2   6   7 530.913 22.1591   4
  -2   6   7 507.817 21.7419   2
   2  -6   7 517.703 21.7382   2
   2   6  -7 482.727 21.8871   4
   2   6  -7 519.288 20.8114   3
  -2   6   7 486.820 20.8428   3
  -2   6   7 508.895 20.8305   3
   2  -6   7 521.275 21.1697   3
   2   6   7 476.017 24.2565   4
   2   6   7 507.523 21.6960   2
  -2  -6   7 526.495 22.0139   5
   2  -6  -7 518.043 21.9224   4
  -2  -6   7 515.101 19.9740   2
  -2   6  -7 530.877 20.6576   3
   2   6   7 539.364 21.7736   5
  -2  -6   7 521.312 20.2477   3
   2  -6  -7 479.902 21.8158   2
   3   6  -7 87.5749 6.78269   4
  -3   6   7 93.0632 5.50057   3
  -3   6   7 98.5898 7.24964   4
  -3   6   7 90.6928 6.35736   2
   3  -6   7 90.7189 6.22110   3
   3  -6   7 96.1799 6.78102   2
   3   6  -7 100.448 5.73736   3
  -3   6   7 77.0334 7.28574   3
   3   6   7 87.5602 6.16804   4
  -3  -6   7 97.8616 7.11959   5
   3   6   7 104.214 6.89214   5
   3  -6  -7 95.4150 6.80571   4
   3   6   7 94.4341 6.50901   2
  -3   6  -7 101.616 5.26911   3
  -3   6  -7 90.2159 4.99596   4
   3  -6  -7 98.5753 7.11476   2
   4   6  -7 26.6969 3.48098   3
   4  -6   7 22.2317 4.18172   3
  -4   6   7 21.3874 3.79410   2
  -4   6   7 23.7735 4.91341   4
  -4   6   7 21.5140 1.97783   3
   4  -6   7 22.3073 4.22116   2
  -4   6   7 16.6188 2.05276   3
   4  -6  -7 16.2195 4.07866   2
  -4   6  -7 21.6703 2.37816   4
  -4  -6   7 21.0813 4.63420   5
   5   6  -7 3.50992 2.31549   3
   5  -6   7 -1.5166 2.91333   3
  -5   6   7 -0.5192 3.72675   4
   5  -6   7 -1.1068 2.77448   2
  -5   6   7 -2.5737 2.12253   2
   5  -6  -7 1.24456 2.84819   2
  -5  -6   7 -2.5393 3.67471   5
   5   6   7 5.33147 2.40770   4
   6  -6   7 6.02379 3.66507   3
   6  -6   7 3.53560 3.88085   2
  -6   6   7 6.55000 4.21499   4
   6   6  -7 6.37719 2.46624   3
   6   6   7 6.25359 3.13162   2
   6   6   7 7.02935 2.57515   4
  -6  -6   7 4.13324 3.86917   5
   6  -6  -7 6.73584 3.95393   2
   0   7   7 472.542 19.4282   5
   0   7   7 457.880 19.7819   4
   0  -7   7 452.336 19.1556   3
   0   7  -7 457.820 19.1190   3
   0   7   7 456.703 20.0560   2
   0  -7   7 465.158 19.2303   2
   0   7  -7 476.874 19.7601   4
   1  -7   7 192.141 9.40442   3
  -1   7   7 197.592 9.47851   3
  -1   7   7 194.668 10.0455   4
  -1   7   7 184.704 10.0683   2
   1   7  -7 186.881 9.94042   4
   1   7  -7 196.549 9.24473   3
  -1   7   7 192.269 8.25182   5
   1  -7   7 196.973 9.72811   2
   1  -7  -7 181.179 10.1426   2
   1   7   7 199.317 9.54837   5
   1  -7  -7 197.155 9.99729   4
  -1  -7   7 187.076 9.10678   3
  -1   7  -7 191.045 9.16509   3
  -1  -7   7 192.514 8.91571   2
   1   7   7 180.225 9.90216   2
   1   7   7 197.412 9.64125   4
  -1   7  -7 192.742 9.47823   2
   2   7  -7 8.52130 3.37691   4
   2  -7   7 7.51820 2.60666   2
   2   7  -7 7.00749 2.31699   3
  -2   7   7 6.98994 2.36797   3
  -2   7   7 6.54435 2.21793   3
   2  -7   7 5.75743 2.74668   3
  -2   7   7 12.3461 3.21208   4
  -2  -7  -7 8.77373 2.69571   5
  -2   7   7 9.12165 2.73492   2
  -2  -7   7 4.33636 2.63027   5
   2  -7  -7 8.21478 3.01364   2
   2   7   7 6.49477 2.49590   2
  -2  -7   7 6.99119 1.92748   3
   2  -7  -7 10.3332 3.68882   4
   2   7   7 7.52100 2.46942   4
  -2   7  -7 8.34735 2.34599   3
   2   7   7 6.43173 2.48109   5
  -2  -7   7 11.3594 2.08502   2
  -3   7   7 195.941 9.29913   3
   3   7  -7 198.383 9.49547   3
  -3   7   7 184.803 9.13599   3
   3  -7   7 196.364 10.7669   2
  -3   7   7 176.270 10.2531   2
  -3   7   7 197.712 11.2443   4
   3   7  -7 180.224 11.3099   4
   3  -7   7 184.684 9.89850   3
  -3   7  -7 194.563 8.95506   3
   3  -7  -7 190.832 11.1048   2
   3   7   7 186.997 10.7045   5
  -3   7  -7 195.983 8.97288   4
   3   7   7 194.844 9.64041   4
  -3  -7   7 197.538 11.0857   5
   3  -7  -7 190.964 10.6603   4
   3   7   7 193.325 10.3943   2
  -4   7   7 29.2520 4.38782   2
   4   7  -7 29.5519 3.77951   3
  -4   7   7 37.3074 5.61485   4
  -4   7   7 35.8358 2.97021   3
   4  -7   7 38.5578 4.72983   3
  -4  -7   7 43.0215 5.66811   5
  -4   7  -7 33.5780 3.21445   4
   4  -7  -7 31.2246 5.45107   2
   4   7   7 44.9926 4.99048   2
   5  -7   7 21.5363 5.44920   3
   5   7  -7 20.8435 3.33043   3
  -5   7   7 22.8106 5.22592   4
   5  -7   7 21.5278 4.82176   2
  -5  -7   7 19.9714 4.47910   5
   5   7   7 19.0530 4.02148   2
   5  -7  -7 20.7154 4.69509   2
   5   7   7 17.7333 3.58583   4
   6  -7   7 3.00518 3.66956   2
   6  -7   7 -2.1105 3.26125   3
  -6   7   7 0.46112 4.14361   4
   6  -7  -7 2.76910 3.46640   2
   6   7   7 -1.5391 2.47582   2
  -6  -7   7 3.05330 3.79728   5
   6   7   7 -3.0589 2.56001   4
   0   8   7 -0.2499 1.51818   5
   0   8  -7 4.05054 2.43718   4
   0  -8   7 -0.0420 1.63581   2
   0   8   7 -1.3850 1.75605   2
   0  -8   7 -0.3377 1.92857   3
   0   8  -7 1.30481 1.83248   3
   0  -8  -7 -0.0969 2.10593   2
   0   8   7 2.96987 2.23666   4
   0   8  -7 1.23162 1.77469   2
  -1   8   7 28.1936 4.11475   4
  -1   8   7 23.7129 2.62159   5
   1   8  -7 23.2883 3.50997   3
   1  -8   7 27.2216 3.82532   3
   1  -8   7 25.1541 3.73390   2
  -1   8   7 24.1288 4.20361   3
   1   8  -7 20.4685 3.84279   4
  -1  -8  -7 29.8586 3.92124   5
   1  -8  -7 36.1064 4.68839   2
  -1   8  -7 29.3037 3.52273   2
  -1  -8   7 23.4854 3.53756   3
  -1   8  -7 19.8503 3.26219   3
   1   8   7 23.0710 3.61114   4
   1   8   7 21.9407 3.79302   2
  -1  -8   7 29.0696 3.24439   2
   1   8   7 26.0690 3.58440   5
  -2  -8  -7 51.4183 5.20066   5
   2   8  -7 57.2952 4.46307   3
  -2   8   7 50.1409 4.99398   2
   2   8  -7 47.0054 4.89108   4
  -2   8   7 44.2685 4.26793   3
   2  -8   7 51.4265 5.03270   2
  -2   8   7 45.8890 4.84995   3
  -2   8   7 46.0778 5.28316   4
   2  -8   7 54.8197 4.88647   3
  -2  -8   7 51.1151 3.60462   2
  -2  -8   7 49.3169 5.35764   5
  -2   8  -7 52.5712 4.72968   2
   2  -8  -7 47.7333 5.46756   2
  -2  -8   7 51.6234 3.79976   3
   2   8   7 36.4227 4.20821   4
   2   8   7 45.0225 4.94599   2
  -2   8  -7 50.4544 4.26870   3
   2  -8  -7 48.9605 4.75289   4
  -3  -8  -7 864.373 35.7756   5
   3  -8   7 824.754 35.5513   2
  -3   8   7 859.013 35.9625   4
  -3   8   7 855.958 34.0563   3
   3   8  -7 877.149 34.2394   3
  -3   8   7 860.518 33.9600   3
  -3   8   7 783.386 35.1654   2
   3  -8   7 854.801 34.7402   3
   3  -8  -7 845.328 35.9938   2
  -3  -8   7 872.205 36.0627   5
   3   8   7 873.691 35.7399   2
  -3   8  -7 861.760 33.9476   4
   3   8   7 889.451 34.6117   4
  -3   8  -7 937.469 33.8387   3
  -4   8   7 8.41200 2.23814   3
  -4   8   7 12.8591 2.33325   3
   4   8  -7 6.19668 2.86057   3
  -4   8   7 8.18297 4.41125   4
   4  -8   7 11.7093 3.78225   2
   4  -8   7 4.70438 3.14702   3
   4  -8  -7 11.9805 3.95241   2
  -4   8  -7 10.1256 1.59132   3
  -4  -8   7 7.95950 3.94460   5
   4   8   7 9.37794 3.00171   2
  -4   8  -7 11.9491 2.62137   4
   5  -8   7 10.2430 4.00376   3
   5   8  -7 9.94842 3.70804   3
   5  -8   7 5.91656 3.76693   2
  -5   8   7 3.86495 4.62141   4
   5   8   7 1.72395 2.79028   4
   5  -8  -7 7.94101 4.07588   2
  -5  -8   7 16.4912 4.67711   5
  -5   8  -7 6.50495 2.45763   4
   6  -8   7 4.51029 3.76134   3
   6  -8   7 11.4651 4.63784   2
  -6   8   7 10.2797 4.62752   4
   6   8  -7 5.49962 2.81439   3
   6  -8  -7 6.55582 4.34293   2
  -6  -8   7 2.81459 3.83398   5
   0   9   7 597.672 24.1348   5
   0   9   7 602.016 25.3577   4
   0  -9  -7 632.163 27.6887   5
   0  -9  -7 556.936 25.4283   2
   0   9   7 598.098 24.7473   3
   0   9  -7 584.328 24.4955   3
   0   9   7 559.436 25.3763   2
   0   9  -7 590.868 24.4560   2
   0  -9   7 618.375 24.6683   3
   0  -9   7 625.921 24.8048   2
   1  -9   7 218.409 11.1882   3
   1   9  -7 227.417 12.0064   4
   1   9  -7 228.740 10.9640   3
   1  -9   7 224.058 11.4855   2
  -1   9   7 237.528 12.1052   4
  -1   9   7 234.569 9.94555   5
  -1   9   7 213.472 11.0518   3
  -1  -9  -7 242.683 11.3994   5
   1   9  -7 228.215 10.4882   2
  -1   9   7 202.615 11.6743   2
  -1  -9   7 222.836 11.9488   5
   1  -9  -7 212.450 12.1006   2
  -1  -9   7 242.772 10.9224   2
   1   9   7 234.868 11.1913   5
  -1   9  -7 221.992 10.8625   3
  -1  -9   7 233.244 10.8660   3
   1   9   7 238.535 11.6165   4
   1   9   7 223.922 11.8475   2
  -2  -9  -7 23.8150 4.72176   5
   2   9  -7 30.3194 3.90544   3
   2  -9   7 28.2619 4.49169   2
  -2   9   7 23.9393 4.16130   2
  -2   9   7 28.7453 3.97741   3
   2  -9   7 26.5144 4.32087   3
  -2   9   7 25.7020 4.46018   4
  -2   9   7 22.0644 3.61597   3
  -2   9  -7 25.4278 4.09758   3
  -2  -9   7 21.7505 4.21934   5
   2   9   7 27.6046 4.53170   2
  -2  -9   7 23.6774 3.20989   3
  -2  -9   7 24.1515 3.03756   2
   2  -9  -7 18.9669 4.40792   2
  -2   9  -7 23.5040 4.14832   2
   2   9   7 25.2978 4.33750   5
   2   9   7 24.0606 4.06115   4
  -3   9   7 25.2876 4.43687   3
   3  -9   7 27.8105 5.22249   3
   3  -9   7 20.8871 5.51729   2
   3   9  -7 31.8797 4.49515   3
  -3  -9  -7 29.0837 5.36085   5
  -3   9   7 26.4470 4.98521   3
  -3   9   7 31.7712 5.87257   4
  -3   9  -7 28.0034 4.38973   4
   3   9   7 33.1162 4.86201   4
  -3   9  -7 30.9283 4.50457   3
   3   9   7 32.5618 5.16375   2
   3  -9  -7 21.7036 5.15825   2
  -3  -9   7 25.7648 5.29393   5
   4  -9   7 31.2344 5.44993   2
   4  -9   7 30.5867 4.93127   3
  -4   9   7 31.2890 5.67469   4
  -4  -9  -7 32.7054 5.97506   5
   4   9  -7 33.1015 4.21685   3
  -4   9   7 36.9931 3.80836   3
  -4  -9   7 33.4287 5.90305   5
  -4   9  -7 23.8853 4.60648   3
   4   9   7 22.3718 4.49800   2
  -4   9  -7 26.7886 4.73827   4
   4  -9  -7 27.5284 6.26063   2
   5  -9   7 121.343 9.72520   2
   5  -9   7 124.677 8.79653   3
  -5   9   7 118.454 9.84274   4
   5   9  -7 118.331 7.66354   3
   5  -9  -7 116.305 9.97800   2
  -5  -9   7 115.596 9.88998   5
  -5   9  -7 123.804 7.03503   4
   6  -9   7 3.92349 3.71813   3
  -6   9   7 -3.6823 4.10551   4
   6  -9  -7 -2.2752 3.63055   2
  -6  -9   7 1.27831 3.70088   5
   0 -10   7 2.96480 2.83279   3
   0 -10   7 0.47500 2.47127   2
   0 -10  -7 0.55175 3.08298   2
   0  10  -7 2.73431 2.59576   3
   0  10  -7 0.18780 2.09092   2
   0 -10  -7 1.03238 2.32609   5
   0  10   7 1.56924 2.69437   3
   0  10   7 0.38974 2.33310   2
   0  10   7 2.43408 3.06952   4
   0  10   7 3.05120 2.26602   5
  -1 -10  -7 67.3720 5.73526   5
  -1  10   7 61.1003 7.06784   3
  -1  10   7 67.5044 6.23329   4
   1 -10   7 67.9337 6.08141   2
   1  10  -7 61.8459 5.42645   3
   1  10  -7 58.9211 5.96625   4
   1  10  -7 71.6915 5.04438   2
   1 -10   7 68.0748 5.79089   3
  -1 -10   7 67.4386 5.29607   3
   1  10   7 74.4554 6.30778   2
  -1  10  -7 59.0290 5.19480   3
  -1  10  -7 64.2548 5.51328   2
   1  10   7 71.2830 5.98793   4
   1  10   7 73.7695 5.79544   3
  -1 -10   7 66.0926 5.26031   2
  -1 -10   7 70.2909 6.48969   5
   1  10   7 79.3725 5.66724   5
   1 -10  -7 57.9494 6.63804   2
   2 -10   7 166.311 10.1111   2
   2 -10   7 170.773 9.73790   3
  -2 -10  -7 176.298 10.2332   5
   2  10  -7 166.850 9.29146   3
  -2  10   7 161.939 10.3726   4
  -2 -10   7 169.264 8.54100   2
   2  10   7 158.702 9.77429   2
   2  10   7 168.075 9.66466   4
   2 -10  -7 177.780 10.9702   2
  -2 -10   7 176.987 10.7222   5
  -2  10  -7 152.557 9.11999   3
   2  10   7 161.113 9.68522   5
   3  10  -7 39.4062 5.48612   3
   3 -10   7 49.0694 5.98153   3
  -3  10   7 50.7109 4.98952   3
  -3  10   7 39.9670 5.86461   4
   3 -10   7 52.0208 6.18697   2
  -3  10   7 44.8922 4.97639   3
   3  10   7 34.7605 6.03255   2
  -3  10  -7 43.1833 5.00844   3
  -3 -10   7 44.3922 6.30442   5
   3  10   7 46.7888 5.39046   4
  -3 -10   7 45.5266 3.54680   2
  -3  10  -7 51.2860 5.06312   4
   3 -10  -7 41.6073 10.4074   2
  -4  10   7 8.80052 3.01047   3
  -4  10   7 8.80352 4.14234   4
   4 -10   7 7.11334 3.44074   2
  -4  10   7 6.71073 2.56733   3
  -4 -10  -7 3.14741 3.59204   5
   4 -10   7 2.57763 3.22063   3
  -4 -10   7 6.23006 3.41633   5
   4 -10  -7 11.9035 4.38146   2
  -4  10  -7 4.94580 2.42451   3
   4  10   7 10.4017 3.40407   4
  -4  10  -7 4.75789 2.91812   4
   5 -10   7 4.61770 4.00111   2
  -5  10   7 3.71264 4.58275   4
   5 -10   7 7.72701 4.13767   3
  -5 -10   7 3.57396 4.11822   5
   5 -10  -7 6.10201 4.54802   2
  -5  10  -7 11.6753 3.31428   4
   0  11   7 431.859 20.5367   4
   0  11  -7 443.477 19.6601   2
   0 -11  -7 475.946 19.4332   5
   0 -11  -7 428.605 20.8125   2
   0 -11   7 442.547 19.6533   3
   0  11   7 457.614 19.2291   5
   0 -11   7 463.980 20.0288   2
   1 -11   7 9.47137 3.31624   3
   1  11  -7 4.30781 2.39087   2
  -1  11   7 9.87286 3.69549   4
  -1 -11  -7 5.03962 2.90998   5
   1 -11   7 8.50381 3.23602   2
   1  11   7 6.81389 3.26203   4
   1 -11  -7 6.34921 3.57738   2
  -1 -11   7 6.06972 2.53636   2
  -1 -11   7 8.17896 2.71032   3
  -1 -11   7 6.21691 3.30834   5
  -2 -11  -7 68.9338 7.04443   5
   2 -11   7 75.1464 6.70215   3
  -2  11   7 66.3654 7.06871   4
  -2 -11   7 66.3408 5.53206   2
   2  11   7 68.0346 6.41936   4
  -2 -11   7 70.5265 5.23235   3
  -2 -11   7 61.5325 7.10300   5
   2 -11  -7 69.6027 8.70314   2
  -3  11   7 62.5516 7.06389   4
   3 -11   7 57.2184 6.43608   3
   3 -11   7 62.0848 6.82398   2
  -3 -11  -7 55.0258 6.97434   5
  -3  11   7 63.7536 5.55743   3
  -3  11  -7 62.7187 5.76300   4
  -3 -11   7 52.5936 4.21760   2
  -3  11  -7 46.1168 5.68760   3
   3  11   7 58.0499 6.17238   4
  -3 -11   7 46.3951 6.79892   5
   3 -11  -7 65.2047 7.85134   2
  -4  11   7 5.51648 4.23075   4
   4 -11   7 10.5183 4.35376   2
  -4  11   7 -1.1331 2.70681   3
   4 -11   7 0.33845 3.47733   3
  -4 -11  -7 3.83415 3.91908   5
  -4  11   7 5.51137 2.71087   3
  -4 -11   7 3.60486 3.86282   5
  -4  11  -7 3.38560 2.81587   3
  -4  11  -7 4.12793 2.98587   4
   4  11   7 1.14761 2.92465   4
   4 -11  -7 4.19795 4.10956   2
  -5  11   7 1.27871 4.25205   4
   5 -11   7 10.1893 4.80003   2
   5 -11   7 6.16369 4.01976   3
   5 -11  -7 6.20979 4.36992   2
  -5  11  -7 8.87284 3.38453   4
   5  11   7 1.65981 3.52389   4
  -5 -11   7 2.31042 3.73642   5
   0 -12   7 0.08784 2.63876   2
   0  12  -7 -0.4205 2.31474   2
   0  12   7 -0.1446 2.29600   5
   0 -12   7 1.02234 2.84838   3
   0 -12   7 2.02489 3.17121   5
   0 -12  -7 0.44980 2.48919   5
   1  12  -7 23.2368 3.76735   2
   1 -12   7 22.0880 4.98996   3
  -1 -12  -7 29.9813 4.94090   5
   1 -12   7 14.8728 4.04381   2
  -1  12   7 25.0231 5.24197   4
   1  12   7 20.8676 3.81401   5
   1 -12  -7 25.1693 3.85678   5
   1  12   7 22.2417 4.97081   4
   1 -12  -7 23.1774 5.06667   2
  -1 -12   7 23.4601 4.17821   3
  -1 -12   7 16.6661 3.72700   2
  -1 -12   7 23.7964 4.59587   5
   2 -12   7 186.381 10.6638   3
  -2  12   7 167.209 11.0259   4
  -2 -12  -7 183.888 11.2598   5
   2  12  -7 179.160 9.13142   2
   2 -12   7 175.251 11.2337   2
   2  12   7 176.348 12.8637   4
  -2 -12   7 188.394 11.7307   5
  -2 -12   7 170.565 9.02864   3
   2 -12  -7 176.558 12.0417   2
  -2 -12   7 165.633 9.37859   2
   3 -12   7 78.7949 7.26328   3
   3 -12   7 72.1204 7.81938   2
  -3 -12  -7 84.6335 8.36488   5
  -3  12   7 79.9120 6.34633   3
  -3  12   7 67.2148 7.47336   4
  -3  12  -7 81.5505 6.96366   4
   3  12   7 82.1924 8.67391   4
   3 -12  -7 70.7798 8.53607   2
  -3 -12   7 73.1030 8.11166   5
  -3 -12   7 74.9882 5.29335   2
  -4  12   7 17.4518 5.37039   4
  -4  12   7 27.2123 4.42735   3
   4 -12   7 33.1589 5.86626   3
  -4 -12  -7 19.1264 5.55205   5
   4 -12   7 22.5387 5.40622   2
   4  12   7 23.4321 4.75684   4
  -4  12  -7 31.1501 5.71039   3
  -4  12  -7 28.0840 5.28003   4
  -4 -12   7 25.6810 5.75114   5
   4 -12  -7 14.4179 5.63146   2
   5 -12   7 9.12552 4.49267   2
   5 -12   7 7.42293 5.32651   3
  -5  12   7 1.88196 4.27418   4
  -5 -12  -7 4.76343 4.45496   5
  -5 -12   7 3.29845 4.27646   5
   5  12   7 1.78210 3.51641   4
  -5  12  -7 8.31555 3.75698   4
   5 -12  -7 4.27005 4.66640   2
   0 -13  -7 107.250 9.37289   2
   0 -13   7 123.132 9.03973   5
   0  13   7 121.988 9.11336   4
   0 -13  -7 113.140 7.79769   5
   0 -13   7 117.263 8.32067   2
  -1 -13  -7 48.1831 6.25514   5
  -1  13   7 51.4742 6.84204   4
   1  13  -7 39.8394 4.86092   2
   1 -13   7 49.9211 5.96371   3
   1 -13   7 46.5286 6.11555   2
   1  13   7 53.0456 6.37801   4
  -1 -13   7 63.9289 5.73914   3
  -1 -13   7 42.0122 5.53468   2
   1  13   7 44.5229 8.01362   5
   1 -13  -7 44.2190 4.61944   5
  -1 -13   7 48.5312 6.85673   5
   1 -13  -7 44.7529 7.11502   2
  -2  13   7 57.5675 6.92253   4
   2 -13   7 55.3341 6.59498   3
  -2 -13  -7 56.6097 7.16281   5
   2  13  -7 66.9464 5.45384   2
   2 -13   7 65.7999 7.20548   2
  -2 -13   7 65.9922 5.93841   2
  -2 -13   7 65.8611 7.55707   5
   2 -13  -7 59.3530 7.83861   2
   2  13   7 66.1600 6.88868   4
  -3  13   7 5.38059 3.55099   3
  -3 -13  -7 6.50378 4.31803   5
   3 -13   7 10.6734 4.26431   2
  -3  13   7 9.79244 4.49591   4
   3 -13   7 14.1925 4.99011   3
  -3 -13   7 3.42839 3.88481   2
   3  13   7 10.7224 4.28864   4
  -3 -13   7 11.0029 4.75602   5
   3 -13  -7 8.00910 5.03491   2
  -3  13  -7 5.35909 3.96550   4
  -4  13   7 19.0486 3.87708   3
   4 -13   7 14.6017 4.97289   2
  -4  13   7 13.7034 5.04225   4
   4 -13   7 16.0284 4.91417   3
  -4 -13  -7 12.4008 5.20882   5
  -4  13  -7 16.5505 4.46555   4
   4 -13  -7 17.9983 5.59336   2
   4  13   7 12.7239 4.35913   4
  -4 -13   7 4.25456 4.35835   5
   0 -14   7 0.01174 3.05090   3
   0 -14   7 -4.7371 3.09698   5
   0  14   7 0.97394 3.73316   4
   0 -14  -7 -1.6982 2.83051   5
   0 -14  -7 -2.7038 3.50556   2
  -1  14   7 44.7422 6.83052   4
   1 -14   7 48.3272 6.18145   3
  -1 -14  -7 37.9481 6.11866   5
   1 -14   7 36.9744 6.46386   2
   1 -14   7 46.9688 6.64628   5
   1  14   7 43.8928 6.49092   4
   1 -14  -7 41.1819 5.05366   5
  -1 -14   7 35.8765 6.38770   5
   1 -14  -7 29.0103 6.35054   2
  -1 -14   7 44.6447 6.03064   2
  -1 -14   7 55.4570 5.86958   3
  -2 -14  -7 15.2626 4.85589   5
   2 -14   7 14.6881 4.52938   3
   2  14  -7 15.0946 4.10998   2
   2 -14   7 8.96949 4.19678   2
  -2  14   7 12.8250 4.79289   4
   2  14   7 6.68810 3.99198   4
  -2 -14   7 5.34351 4.13824   5
  -2 -14   7 13.9759 3.83727   2
   2 -14  -7 13.5573 5.54762   2
  -3  14   7 11.8067 4.08602   3
   3 -14   7 10.6170 4.55479   3
  -3 -14  -7 9.96503 4.90022   5
  -3  14   7 9.55345 4.57160   4
  -3 -14   7 12.1585 4.59475   5
   3  14   7 8.66780 4.06376   4
  -3 -14   7 11.3187 3.19126   2
   3 -14  -7 7.07012 4.96316   2
  -3  14  -7 7.22387 3.98125   4
   4 -14   7 3.66835 4.00968   2
   4 -14   7 1.96829 3.83155   3
  -4  14  -7 0.18754 3.66642   4
  -4 -14   7 5.58295 4.64629   5
   4  14   7 -1.4356 3.51404   4
   0 -15  -7 75.9497 8.71440   2
   0  15   7 72.2538 7.65175   4
   0 -15  -7 87.7647 7.25632   5
   0 -15   7 75.7944 7.67975   2
   0 -15   7 81.5132 8.33330   5
   0 -15   7 77.1018 7.19663   3
   1 -15   7 3.07312 3.57816   5
  -1 -15  -7 6.55508 4.23336   5
   1 -15   7 -1.3532 3.20852   2
   1 -15   7 2.27107 3.50699   3
  -1  15   7 1.04484 3.95175   4
   1  15   7 7.02953 3.93935   4
   1 -15  -7 6.70773 4.71311   2
  -1 -15   7 5.40286 3.88963   5
   1 -15  -7 3.02500 2.87801   5
  -1 -15   7 0.65953 3.16089   2
   2 -15   7 36.5676 6.25625   3
  -2 -15  -7 19.6897 5.60432   5
  -2  15   7 50.4103 7.22451   4
   2 -15   7 34.7476 6.83124   2
   2  15  -7 32.2032 5.18505   2
   2  15   7 38.1522 6.64689   4
  -2 -15   7 24.4706 5.63146   5
  -2 -15   7 35.1656 5.83444   2
   2 -15  -7 31.1486 6.74700   2
  -3  15   7 -2.5845 3.34504   3
  -3  15   7 2.05497 5.21528   4
  -3 -15  -7 -4.0645 4.08336   5
   3 -15   7 8.13311 7.47674   2
   3  15   7 8.05932 4.32414   4
  -3 -15   7 4.85007 3.15965   2
  -3  15  -7 1.87506 3.97394   4
   0 -16   7 2.17476 3.77413   5
   0 -16   7 7.92959 3.92790   3
   0 -16  -7 0.00195 3.04391   5
   0 -16  -7 1.27523 4.35369   2
   0 -16   7 -2.5210 3.06535   2
   0  16   7 3.39880 3.75599   4
   1 -16   7 -0.5565 3.71016   3
   1 -16   7 4.14893 4.09700   2
  -1 -16  -7 0.42677 3.87623   5
   1 -16   7 0.48212 3.56033   5
  -1  16   7 -4.2268 3.49884   4
  -1 -16   7 7.56817 3.68707   3
   1  16   7 5.21306 4.11866   4
  -1 -16   7 2.52253 3.77687   5
   1 -16  -7 -3.2203 4.11169   2
   1 -16  -7 -1.6044 2.90347   5
  -1 -16   7 -0.4159 3.14818   2
   2 -16   7 63.9093 7.76914   5
   2 -16   7 67.3132 8.19268   2
  -2 -16  -7 70.6224 8.44842   5
  -2  16  -7 68.6163 8.40912   4
   2  16   7 61.6800 7.97682   4
   2 -16  -7 43.0413 12.8187   2
  -2 -16   7 54.6281 7.17977   2
  -3  16   7 8.48085 4.55667   4
   3 -16   7 7.28842 4.62153   2
   3 -16   7 5.34618 4.58351   3
  -3  16   7 0.73658 3.62094   3
  -3 -16   7 -2.4948 3.16574   2
  -3 -16   7 -2.3011 3.65714   5
  -3  16  -7 1.03420 4.32056   4
   3  16   7 3.45978 4.44176   4
   3 -16  -7 -1.1572 4.46063   2
   0 -17   7 6.94247 4.22622   3
   0  17   7 4.19322 4.27992   4
   0 -17  -7 -6.3847 7.56314   2
   0 -17   7 3.72777 3.95470   2
   0 -17   7 1.96430 3.96816   5
   1 -17   7 19.3261 5.72246   2
  -1 -17  -7 22.4250 5.48243   5
   1 -17   7 24.2633 5.59147   5
  -1  17   7 19.5000 6.12461   4
   1 -17   7 20.2698 5.57950   3
   1 -17  -7 27.1077 6.96460   2
   1  17   7 34.0388 7.23251   4
  -1 -17   7 35.0511 6.53688   2
   1 -17  -7 31.9253 5.41271   5
   0   0  -8 322.061 12.7796   4
   0   0   8 288.369 12.5547   3
   0   0   8 278.940 12.6111   4
   0   0  -8 302.012 12.4891   3
  -1   0   8 1.88772 1.75547   4
  -1   0  -8 0.71371 1.03507   4
   1   0  -8 2.21129 1.31945   3
  -1   0   8 2.95185 1.44053   3
   1   0   8 1.08364 1.05408   4
   1   0  -8 0.11219 1.26728   4
  -1   0  -8 2.49078 1.16508   3
   1   0   8 7.66202 2.89016   3
  -2   0   8 17.0880 2.20235   3
   2   0   8 15.0010 1.38314   4
  -2   0   8 17.8236 3.18031   4
   2   0  -8 13.2422 2.79010   4
   2   0  -8 14.6452 2.34792   3
  -2   0   8 17.8928 2.60977   2
  -3   0   8 5.67444 2.54736   4
   3   0  -8 0.69466 1.65795   4
  -3   0   8 0.59616 0.83099   3
  -3   0   8 1.17436 0.74788   3
   3   0  -8 0.36190 1.44655   3
  -3   0   8 2.44537 1.34815   2
   3   0   8 5.82470 2.40655   3
  -3   0   8 2.36187 1.41058   5
   4   0   8 433.466 16.6746   3
   4   0   8 421.211 18.2129   2
  -4   0   8 428.506 19.2909   4
   4   0  -8 395.980 18.8545   4
  -4   0   8 382.326 17.9749   5
   4   0  -8 410.750 16.9611   3
  -4   0   8 382.832 16.2613   2
   4   0   8 379.818 18.8564   5
   5   0  -8 1.00580 2.11177   3
  -5   0   8 -0.6801 1.96863   5
   5   0   8 -0.5685 2.38652   2
   5   0   8 5.46555 2.15408   3
  -5   0   8 2.41546 1.24419   2
   6   0   8 36.8528 3.82272   3
  -6   0   8 37.0105 6.15058   4
  -6   0   8 37.2204 4.85693   5
   6   0   8 29.4739 5.41426   2
   7   0   8 -2.7835 2.37802   3
  -7   0   8 1.47550 4.04904   4
   7   0   8 1.24138 3.48880   2
   0  -1  -8 3.04903 1.41377   4
   0  -1   8 -0.4536 1.28370   3
   0   1   8 1.42786 1.28997   4
   0   1  -8 -0.4447 1.01369   4
   0   1  -8 2.03669 1.23199   3
   0  -1   8 1.20894 1.33668   4
   0  -1  -8 6.15374 1.50356   3
   0   1   8 0.78392 1.36869   3
  -1  -1  -8 232.423 9.61611   4
   1   1  -8 231.017 10.5424   4
   1   1  -8 207.418 9.73529   3
   1  -1   8 226.905 9.52223   4
  -1   1   8 220.464 9.76555   3
  -1   1   8 252.677 10.3934   2
   1  -1  -8 203.167 9.76440   3
   1   1   8 211.562 11.7871   3
   1  -1  -8 236.155 10.5572   4
  -1   1  -8 224.321 9.49046   4
  -1  -1   8 223.357 9.74569   3
  -1   1  -8 222.972 9.66132   3
   1   1   8 229.565 9.60885   4
  -1  -1   8 218.238 11.1845   4
  -2   1   8 813.629 31.6756   3
   2   1  -8 823.216 31.9977   3
  -2   1   8 753.800 32.9875   4
   2  -1   8 860.666 32.2662   3
   2   1  -8 792.759 33.0498   4
  -2  -1   8 872.515 32.0061   2
   2  -1  -8 871.998 33.2489   4
  -2  -1   8 803.518 31.5555   3
  -2   1  -8 823.986 30.9228   4
  -2  -1   8 846.449 33.2965   4
   2   1   8 824.649 31.1979   4
   2  -1  -8 799.090 32.0794   3
   3   1  -8 111.477 5.91291   3
  -3   1   8 110.267 5.04364   3
   3  -1   8 117.821 6.95839   2
  -3   1   8 109.280 5.79232   5
  -3   1   8 119.174 7.51786   4
  -3   1   8 114.174 5.11942   3
   3   1  -8 115.397 7.28493   4
   3  -1   8 117.012 5.98145   3
  -3  -1   8 106.796 5.48643   2
   3   1   8 113.350 7.02161   5
   3  -1  -8 126.746 7.46703   4
  -3  -1   8 98.4194 7.05680   4
  -3  -1   8 118.673 6.46745   5
   3  -1  -8 114.240 6.06559   3
   4  -1   8 34.5571 3.56880   3
   4   1  -8 41.7054 3.80462   3
   4   1  -8 35.4741 5.25428   4
  -4   1   8 40.2697 5.87651   4
  -4   1   8 38.1038 3.86807   5
  -4   1   8 30.8675 4.12034   2
   4  -1   8 39.8460 5.04383   2
   4  -1   8 31.9792 4.90822   5
  -4  -1   8 32.9410 5.50267   4
   4   1   8 33.2882 4.51548   2
   4  -1  -8 44.5636 5.51025   4
  -4  -1   8 27.5812 2.47249   2
  -4  -1   8 32.5295 4.31464   5
  -5   1   8 48.4194 4.49555   2
   5  -1   8 64.4268 4.57513   3
   5   1  -8 66.2313 4.71601   3
   5  -1   8 57.4346 6.16862   2
   5  -1  -8 61.6200 4.74845   3
  -5  -1   8 56.1065 5.50510   5
   5   1   8 64.1305 4.21650   3
   5   1   8 61.7665 5.93170   2
   6   1  -8 55.4219 4.90263   3
   6  -1   8 67.5338 6.71405   2
  -6   1   8 68.9208 7.56557   4
   6  -1   8 57.2128 4.69249   3
   6   1   8 53.1401 6.21380   2
  -6  -1   8 53.0468 7.03954   4
   6  -1  -8 54.5012 4.99055   3
  -6  -1   8 57.6816 6.02940   5
   6   1   8 61.1433 4.27539   3
   7  -1   8 0.44791 3.36537   2
   7  -1   8 9.87656 3.11143   3
  -7   1   8 5.10273 4.23523   4
   7   1   8 -5.9782 2.90812   2
   7   1   8 -1.5874 2.33583   3
  -7  -1   8 1.19612 3.94263   4
   0   2   8 944.709 36.7824   4
   0  -2  -8 986.010 36.8693   4
   0  -2   8 938.662 36.7419   4
   0   2  -8 921.554 36.4288   3
  -1   2   8 2696.46 99.9550   3
  -1   2   8 2811.03 99.4320   2
   1  -2   8 2689.31 98.8165   3
  -1  -2  -8 2691.22 98.5685   4
   1   2  -8 2423.84 99.2778   4
  -1   2   8 2722.24 99.7068   4
   1   2  -8 2451.08 98.5994   3
   1  -2   8 2655.78 98.4331   4
  -1  -2   8 2557.84 98.5568   3
   1   2   8 2690.37 98.5794   4
  -1   2  -8 2598.20 98.5555   3
  -1   2  -8 2780.78 98.5138   4
   1  -2  -8 2649.75 99.4382   4
   1  -2  -8 2454.06 98.7315   3
   2  -2   8 205.444 9.04318   3
   2   2  -8 178.930 9.72993   4
   2   2  -8 190.849 8.86798   3
  -2   2   8 195.053 8.70216   3
  -2   2   8 210.886 9.52104   2
  -2   2   8 191.238 9.93360   4
   2  -2   8 209.425 9.65394   2
   2  -2  -8 187.248 9.74531   4
  -2  -2   8 181.879 9.87017   4
   2   2   8 197.307 9.63717   5
  -2  -2   8 213.271 8.76257   2
   2   2   8 194.957 8.30725   4
  -2  -2   8 201.365 8.57904   3
  -2   2  -8 195.611 7.92638   4
   2  -2  -8 200.763 9.10727   3
   3  -2   8 74.7194 5.52011   2
   3  -2   8 82.2029 4.83926   3
   3   2  -8 81.5114 4.76005   3
  -3   2   8 71.0249 3.91328   3
  -3   2   8 72.6622 4.20231   5
   3   2  -8 73.0377 6.31909   4
  -3   2   8 68.5438 4.82909   2
  -3   2   8 74.4613 6.08933   4
  -3   2   8 77.4143 4.04665   3
  -3  -2   8 75.2793 6.04022   4
   3  -2  -8 79.0104 4.89087   3
   3   2   8 72.6784 3.49235   4
  -3  -2   8 83.5864 5.52695   5
   3  -2  -8 84.3886 6.33392   4
  -3  -2   8 72.1616 3.90341   2
  -4   2   8 49.0575 3.63653   5
   4   2  -8 48.1615 4.11003   3
  -4   2   8 44.3738 5.85105   4
   4  -2   8 47.6422 4.15306   3
   4  -2   8 46.0053 4.93410   5
   4   2  -8 46.7868 6.58685   4
  -4   2   8 46.5361 4.12298   2
   4  -2   8 51.0717 5.17087   2
   4  -2  -8 46.1225 4.21354   3
   4   2   8 54.2650 4.40953   3
  -4  -2   8 52.5014 4.95685   5
  -4  -2   8 58.9588 6.07470   4
   4  -2  -8 39.0208 5.34424   4
  -5   2   8 84.5495 10.9243   4
   5  -2   8 111.075 6.37654   3
  -5   2   8 101.889 6.20212   2
   5   2  -8 112.314 6.34704   3
  -5   2   8 104.121 6.03154   5
   5  -2   8 108.147 8.07162   2
   5   2   8 101.721 7.52584   2
   5   2   8 108.531 5.76809   3
   5  -2  -8 113.811 6.57781   3
  -5  -2   8 110.156 8.87418   4
  -5  -2   8 116.576 7.67673   5
   6   2  -8 11.2757 2.68037   3
   6  -2   8 14.4016 3.15799   3
  -6   2   8 12.9053 4.55219   4
  -6   2   8 9.36811 2.36464   2
   6  -2   8 8.25283 3.27487   2
   6   2   8 8.50313 2.37342   3
   6  -2  -8 6.22360 2.87600   3
  -6  -2   8 20.2367 4.98465   4
  -6  -2   8 14.8536 3.78712   5
   6   2   8 6.33807 3.25366   2
   7  -2   8 26.7334 5.48032   2
   7  -2   8 25.4670 4.22403   3
  -7   2   8 25.9484 6.22031   4
   7   2   8 21.2599 4.77318   2
   7   2   8 28.1036 3.68242   3
  -7  -2   8 23.5507 5.01114   5
   0   3  -8 3.37156 1.50564   3
   0  -3  -8 2.68632 1.43168   4
   0  -3   8 3.21234 1.53821   4
   0   3   8 1.71094 1.36413   3
   0  -3   8 2.58341 1.46270   3
   0   3   8 2.32762 1.60571   2
   0   3  -8 2.25731 1.54534   4
   0   3   8 3.33731 1.61389   4
   1   3  -8 10.4946 2.31195   4
   1   3  -8 12.2332 2.27652   3
   1  -3   8 5.19803 1.72544   2
  -1   3   8 5.42509 1.98864   2
  -1  -3  -8 5.94316 1.65978   4
  -1   3   8 4.69392 2.00842   4
   1  -3   8 5.37072 1.88383   3
  -1   3   8 5.98485 1.79897   3
   1  -3  -8 10.4557 2.33251   4
   1   3   8 5.00185 1.55088   4
  -1   3  -8 11.5943 2.03329   4
  -1  -3   8 3.62324 1.94378   4
   1   3   8 5.73226 1.70672   3
   2  -3   8 347.478 13.9923   3
  -2   3   8 334.060 14.4435   2
  -2   3   8 315.009 13.5695   3
   2   3  -8 315.564 14.7968   4
   2   3  -8 319.342 13.6788   3
  -2   3   8 314.998 14.8154   4
   2  -3   8 333.726 14.5381   2
   2   3   8 331.910 13.8309   3
   2   3   8 317.821 14.4855   5
   2  -3  -8 318.729 14.7534   4
  -2   3  -8 357.647 12.9984   4
   2   3   8 314.337 13.2848   4
   2  -3  -8 315.554 13.9168   3
  -2   3  -8 324.193 13.3835   3
  -2  -3   8 334.771 15.0324   4
  -2  -3   8 329.606 13.3300   3
   3  -3   8 286.584 13.6788   2
  -3   3   8 267.997 11.5605   5
   3   3  -8 290.763 14.8746   4
  -3   3   8 285.330 13.0761   2
   3  -3   8 306.933 12.8672   3
   3   3  -8 306.620 12.6461   3
  -3   3   8 301.349 14.4197   4
  -3   3   8 268.655 11.9138   3
   3  -3  -8 301.373 13.2748   2
  -3  -3   8 304.382 13.7040   5
   3   3   8 285.235 11.7975   4
  -3  -3   8 291.146 14.3540   4
   3   3   8 303.407 14.3139   5
   3  -3  -8 305.671 13.0240   3
  -4   3   8 3.04808 3.32151   4
  -4   3   8 4.76292 2.25985   2
   4   3  -8 3.18720 2.15025   3
   4  -3   8 2.01118 2.63005   2
   4  -3   8 0.18668 2.13178   3
   4  -3  -8 2.31858 2.20890   3
  -4  -3   8 6.21386 3.57526   4
   4  -3  -8 2.93014 2.29487   2
  -4  -3   8 3.90410 2.61152   5
   4   3   8 5.00383 1.25047   4
  -5   3   8 53.4155 4.92122   2
   5  -3   8 51.7781 8.05627   2
   5  -3   8 64.5682 5.23431   3
   5   3  -8 67.1814 4.94516   3
  -5   3   8 58.5149 7.30025   4
   5   3   8 62.8181 5.83957   2
  -5  -3   8 60.5658 6.21189   5
  -5  -3   8 64.1951 7.14254   4
   5   3   8 67.5688 4.31374   3
   5  -3  -8 59.0549 5.47628   2
   6  -3   8 16.6553 3.59123   3
  -6   3   8 7.58903 2.62027   2
   6   3  -8 10.6625 2.80707   3
  -6   3   8 11.3534 4.90623   4
   6  -3   8 7.92185 3.93331   2
  -6  -3   8 11.7168 3.85768   5
  -6  -3   8 15.9880 4.80986   4
   6  -3  -8 9.49578 3.07847   2
   6   3   8 14.5609 2.54013   3
   6   3   8 18.9489 4.04169   2
   0  -4   8 193.363 8.83185   2
   0  -4   8 178.389 8.68039   3
   0   4   8 169.473 8.38238   5
   0  -4  -8 206.432 9.15296   4
   0   4  -8 195.413 8.70452   3
   0   4  -8 199.010 9.04076   4
   0   4   8 178.624 8.67671   3
   0   4   8 188.949 9.40803   2
  -1  -4  -8 79.9640 4.40813   4
   1  -4   8 59.1827 4.47372   2
  -1   4   8 55.5699 4.66155   2
  -1   4   8 67.7608 4.83437   4
   1   4  -8 62.8357 4.17383   3
   1   4  -8 67.1786 4.70624   4
   1  -4   8 65.5088 4.52247   3
  -1   4   8 75.1679 4.51046   3
  -1   4  -8 74.0424 4.20403   4
   1   4   8 65.3662 4.24540   4
  -1  -4   8 64.5989 3.96380   2
  -1  -4   8 65.0470 4.89498   4
   1   4   8 62.7181 4.37855   5
  -1   4  -8 67.3301 4.14224   3
   1  -4  -8 75.0344 4.94569   4
   1   4   8 69.1379 4.28120   3
  -2   4   8 13.0015 2.49990   3
  -2   4   8 14.4288 2.81700   2
   2   4  -8 13.4655 2.49061   3
   2  -4   8 15.7116 2.89474   3
  -2   4   8 16.3343 2.66647   3
  -2   4   8 15.4469 3.31102   4
   2   4  -8 9.72036 2.75662   4
   2  -4   8 16.3426 3.02018   2
   2   4   8 15.1456 3.02162   5
   2  -4  -8 13.5937 2.86321   2
   2  -4  -8 15.1199 3.06320   4
   2   4   8 16.5041 2.28417   4
  -2   4  -8 15.2556 1.95666   4
  -2  -4   8 13.7873 2.21392   3
  -2   4  -8 13.9680 2.39071   3
  -2  -4   8 13.6105 2.90374   5
  -2  -4   8 14.5846 3.28878   4
  -2  -4   8 13.7703 1.79957   2
   3   4  -8 161.504 9.73311   4
  -3   4   8 178.803 10.0463   4
   3  -4   8 171.906 8.54399   3
   3  -4   8 182.120 9.47671   2
  -3   4   8 163.122 7.67891   3
  -3   4   8 174.051 7.89981   3
  -3   4   8 158.906 8.74905   2
   3   4  -8 161.290 8.12169   3
   3  -4  -8 160.043 8.97001   2
   3   4   8 171.293 7.66464   4
  -3  -4   8 176.263 9.47554   5
   3   4   8 175.992 9.45815   5
  -3  -4   8 157.945 9.67539   4
   3  -4  -8 159.972 9.36347   4
   4  -4   8 164.692 10.0721   2
   4   4  -8 172.481 8.58313   3
  -4   4   8 171.394 9.23993   2
  -4   4   8 177.003 10.8286   4
   4  -4   8 188.754 9.25585   3
  -4  -4   8 168.592 10.8054   4
   4   4   8 184.228 8.03254   4
   4   4   8 171.798 7.78206   4
   4  -4  -8 172.038 9.61308   2
  -4  -4   8 188.040 10.2899   5
   5  -4   8 17.7464 3.61950   3
  -5   4   8 16.4420 3.35164   2
   5  -4   8 16.7922 4.09915   2
   5   4  -8 20.8081 3.69687   3
  -5   4   8 15.7743 4.86203   4
   5   4   8 19.6074 2.34544   4
   5  -4  -8 24.9260 4.27457   2
  -5  -4   8 22.0187 5.14881   4
  -5  -4   8 20.4448 4.32359   5
   6  -4   8 18.5508 3.92526   3
  -6   4   8 14.7362 5.47207   4
   6  -4   8 15.7355 4.42767   2
   6   4  -8 19.0622 3.79719   3
  -6   4   8 13.4111 3.27781   2
   6   4   8 17.6150 3.09318   3
  -6  -4   8 24.9981 4.98854   5
   6   4   8 17.5712 4.50326   2
   6  -4  -8 13.9552 3.71834   2
   0   5   8 4.06322 1.86733   3
   0   5  -8 2.82149 1.71999   3
   0  -5  -8 6.74977 2.08138   4
   0   5  -8 1.64340 1.75793   4
   0   5   8 2.89339 2.04305   2
   0   5   8 1.49445 1.90550   4
   0  -5   8 3.59396 1.94618   3
   1   5  -8 261.805 12.4676   4
  -1   5   8 259.955 12.5610   2
  -1   5   8 259.002 12.4377   4
   1  -5   8 275.960 11.9855   3
  -1   5   8 257.266 10.8912   5
   1   5  -8 252.991 11.6581   3
  -1   5   8 267.905 11.8267   3
   1  -5   8 285.005 12.2870   2
  -1   5  -8 265.431 11.6585   3
   1   5   8 265.175 11.9856   5
  -1   5  -8 280.688 12.4389   4
  -1  -5   8 268.859 11.7019   3
  -1  -5   8 257.143 11.3394   2
   1  -5  -8 269.087 12.4345   4
   1   5   8 274.638 12.5953   2
   1   5   8 274.209 12.0822   4
  -2   5   8 367.041 17.0316   2
   2   5  -8 384.371 17.4032   4
  -2   5   8 388.295 16.3987   3
   2  -5   8 393.514 17.1199   2
   2   5  -8 378.856 16.1792   3
  -2   5   8 387.514 17.4983   4
   2  -5   8 412.003 16.6547   3
  -2   5   8 384.195 16.1949   3
   2   5   8 382.725 16.9830   5
   2  -5  -8 387.703 17.3321   4
  -2   5  -8 408.817 16.0372   3
   2   5   8 393.259 16.2039   4
  -2  -5   8 371.950 17.1698   5
  -2  -5   8 379.405 15.7210   3
  -2   5  -8 413.710 15.9042   4
   2  -5  -8 390.885 17.1855   2
  -2  -5   8 365.225 15.3306   2
  -3   5   8 97.0303 7.21085   4
   3  -5   8 86.8860 6.03708   3
  -3   5   8 88.8465 5.28394   3
   3   5  -8 92.1488 6.94997   4
   3  -5   8 87.7897 6.54660   2
   3   5  -8 93.6160 5.54057   3
  -3   5   8 85.3086 6.08994   2
  -3   5   8 88.4461 5.24989   3
   3   5   8 89.3104 5.18875   4
  -3   5  -8 84.9488 4.41543   4
   3  -5  -8 82.4560 6.49509   2
   3   5   8 88.3310 6.61083   5
  -3  -5   8 94.9823 6.75285   5
   3  -5  -8 112.245 7.17949   4
  -3   5  -8 100.806 4.49727   4
   4  -5   8 43.3946 4.77840   3
  -4   5   8 37.3869 4.67204   2
   4  -5   8 30.7017 5.10935   2
  -4   5   8 28.6020 5.86780   4
   4  -5  -8 30.3111 5.17761   2
   4   5   8 32.9800 3.29130   4
  -4  -5   8 28.3148 5.26934   5
  -5   5   8 36.1088 6.26397   4
  -5   5   8 35.6227 4.43251   2
   5  -5   8 41.9710 5.82523   2
   5   5  -8 37.2648 4.05937   3
   5  -5   8 37.8155 4.81250   3
  -5  -5   8 30.2130 5.32767   5
   5  -5  -8 33.1119 5.24501   2
   5   5   8 32.6162 3.07386   4
   5   5   8 37.3954 3.62765   4
   6  -5   8 57.5913 7.39669   2
  -6   5   8 64.9820 8.18499   4
  -6  -5   8 55.6852 7.21013   5
   6   5   8 57.2791 6.70151   2
   6  -5  -8 47.7374 6.21795   2
   0   6   8 2175.37 83.0524   5
   0  -6  -8 2207.48 83.7389   4
   0   6  -8 2192.10 83.6975   4
   0   6   8 2250.60 83.9106   4
   0  -6   8 2216.24 83.3292   2
   0   6   8 2166.98 84.1979   2
   0   6  -8 2159.64 83.1807   3
   0  -6   8 2246.22 83.3057   3
  -1   6   8 542.053 21.2235   3
  -1   6   8 498.940 20.0512   5
   1  -6   8 516.180 21.5064   2
   1   6  -8 493.798 21.7615   4
  -1   6   8 501.648 21.8393   4
   1   6  -8 477.226 20.8697   3
   1  -6   8 532.272 21.2879   3
  -1   6   8 507.767 21.9893   2
   1  -6  -8 495.150 21.8645   2
   1  -6  -8 527.654 21.8929   4
  -1  -6   8 513.429 20.6401   2
  -1  -6   8 515.049 20.8939   3
   1   6   8 527.781 21.3267   5
  -1   6  -8 545.725 21.1485   4
  -1   6  -8 507.531 20.9095   3
   1   6   8 517.595 21.9436   2
   1   6   8 525.279 21.3855   4
  -2   6   8 476.449 20.7226   2
   2  -6   8 469.384 19.9606   3
   2  -6   8 484.161 20.5628   2
   2   6  -8 473.063 19.6144   3
  -2   6   8 479.068 20.9776   4
  -2   6   8 474.309 19.8086   3
  -2   6   8 475.706 19.6790   3
   2   6   8 493.092 20.0080   4
  -2  -6   8 486.779 20.8554   5
  -2  -6   8 480.449 19.1383   3
   2  -6  -8 438.720 20.5705   2
  -2  -6   8 463.405 18.7153   2
  -2   6  -8 492.973 19.4472   3
   2   6   8 475.901 20.6270   2
  -2   6  -8 465.541 19.5543   4
   2   6   8 476.597 20.4783   5
  -3   6   8 33.0534 5.08663   2
   3   6  -8 32.4836 4.79423   4
  -3   6   8 30.6974 4.85492   4
   3  -6   8 37.9705 4.69102   2
  -3   6   8 31.3155 3.54389   3
  -3   6   8 27.0874 3.50639   3
   3  -6   8 33.2834 4.48426   3
   3   6  -8 34.9294 3.74422   3
  -3   6  -8 31.3342 2.96018   4
   3   6   8 40.8267 6.62128   2
   3   6   8 32.5311 5.51307   4
  -3   6  -8 36.7804 3.38462   3
   3  -6  -8 37.9648 5.00998   2
  -3   6  -8 29.4219 3.00349   4
   3  -6  -8 36.9933 4.76692   4
  -3  -6   8 32.9768 4.93859   5
   3   6   8 34.9352 4.40377   5
  -4   6   8 123.342 9.15288   4
  -4   6   8 127.307 5.72310   3
   4  -6   8 133.054 7.85257   3
  -4   6   8 120.869 7.95203   2
  -4   6   8 125.207 5.94083   3
   4   6  -8 127.062 7.06850   3
  -4  -6   8 124.721 8.79215   5
   4  -6  -8 110.952 8.35386   2
   4   6   8 122.547 7.93038   4
   5   6  -8 12.6425 3.09151   3
   5  -6   8 8.31115 3.92029   2
   5  -6   8 15.2658 3.81920   3
  -5   6   8 11.2588 4.61751   4
   5   6   8 10.9300 2.86888   4
   5   6   8 15.7714 3.20927   4
  -5  -6   8 15.0985 4.36758   5
   5  -6  -8 10.1499 3.77472   2
   6   6  -8 52.6293 5.05234   3
   6  -6   8 66.8427 6.26055   3
  -6   6   8 55.6425 8.01756   4
   6  -6   8 48.2823 7.07471   2
   6   6   8 60.2256 6.16866   2
   6  -6  -8 45.8826 6.66002   2
   6   6   8 48.8925 4.00668   4
  -6  -6   8 46.6088 7.26944   5
   0   7   8 -1.5822 1.57487   2
   0  -7   8 1.92482 2.00884   3
   0   7  -8 -0.2437 1.93547   4
   0   7   8 1.76692 2.20841   4
   0  -7   8 1.22865 1.68222   2
   0   7  -8 2.36876 1.79407   3
   0   7   8 5.21383 1.65543   5
   1   7  -8 57.7797 4.56772   3
   1  -7   8 60.9938 4.90503   2
  -1   7   8 64.1433 5.38031   2
  -1   7   8 69.9910 5.02691   3
   1  -7   8 58.8434 4.82216   3
  -1   7   8 61.6978 5.39780   4
  -1   7   8 58.9987 3.67628   5
   1   7  -8 58.0450 5.10113   4
  -1   7   8 56.4926 4.65077   3
  -1   7  -8 65.6849 4.75907   4
   1   7   8 66.3131 4.98280   4
  -1   7  -8 58.7944 4.50780   3
   1  -7  -8 61.3004 5.53427   2
  -1  -7   8 62.1466 4.33914   2
   1  -7  -8 63.5700 5.03478   4
   1   7   8 61.8795 5.28282   2
  -1  -7   8 62.6738 4.57436   3
   1   7   8 64.2014 4.85645   5
   2   7  -8 6.96892 2.34095   3
   2  -7   8 5.94331 2.52968   2
   2   7  -8 8.24124 2.78766   4
  -2   7   8 15.1929 4.39606   2
  -2   7   8 9.98845 3.38151   4
   2  -7   8 8.53358 2.73458   3
  -2   7   8 10.6013 2.71675   3
  -2   7   8 8.47000 2.51493   3
  -2  -7   8 8.79663 1.77135   2
   2  -7  -8 4.86714 3.03739   2
   2   7   8 4.28253 2.92581   2
   2   7   8 8.46411 2.82145   5
  -2  -7   8 10.9639 3.20802   5
   2  -7  -8 8.84872 2.75174   4
   2   7   8 7.14949 2.41695   4
  -2   7  -8 6.26476 2.29958   4
  -2   7  -8 11.4196 2.66938   3
  -2  -7   8 10.4852 2.17424   3
  -3   7   8 153.717 8.11637   3
   3   7  -8 167.148 8.52184   3
  -3   7   8 157.972 10.0417   4
   3  -7   8 163.267 9.67560   2
  -3   7   8 146.693 9.15862   2
  -3   7   8 157.975 8.24732   3
   3  -7   8 160.533 9.12385   3
  -3   7  -8 162.445 7.79512   4
   3   7   8 157.881 8.40207   4
   3  -7  -8 165.458 10.0398   2
  -3   7  -8 171.126 8.03974   3
  -3  -7   8 160.889 10.0078   5
   3   7   8 158.079 9.45458   2
  -4   7   8 16.2830 2.80950   3
  -4   7   8 17.4608 3.26032   3
   4  -7   8 12.4817 3.92297   2
   4   7  -8 18.8457 3.85849   3
  -4   7   8 13.9766 5.05777   4
   4  -7   8 21.1233 4.17533   3
   4   7   8 12.2137 3.79063   2
  -4   7  -8 11.6538 2.49856   4
   4   7   8 17.0143 3.35201   4
  -4  -7   8 13.7448 4.03672   5
   4  -7  -8 19.5315 4.41179   2
   5  -7   8 26.9373 5.21220   2
   5   7  -8 24.8465 4.14126   3
  -5   7   8 29.2052 6.15877   4
   5  -7   8 38.0953 5.16514   3
  -5  -7   8 30.4372 6.13194   5
   5   7   8 16.8648 3.57401   4
   5  -7  -8 31.5221 5.89706   2
   5   7   8 22.1470 3.92250   4
   6  -7   8 32.8720 5.82557   3
  -6   7   8 30.7776 6.50621   4
   6  -7   8 45.3704 7.01112   2
   6   7  -8 33.4883 5.19945   3
   6   7   8 26.0644 5.36106   4
  -6  -7   8 25.7344 5.78916   5
   6  -7  -8 19.2312 5.10042   2
   6   7   8 36.6324 4.09472   4
   0   8   8 130.532 7.88846   4
   0  -8   8 121.685 7.29478   3
   0   8  -8 140.795 7.48836   3
   0  -8   8 129.232 7.44273   2
   0   8  -8 128.400 7.79642   4
   0   8   8 137.543 7.02998   5
   0   8   8 127.341 8.18367   2
   1  -8   8 17.6997 3.42281   3
  -1   8   8 16.5298 3.33987   2
   1   8  -8 19.5089 4.80140   4
  -1   8   8 16.3991 3.67643   4
   1   8  -8 14.1469 3.07520   3
   1  -8   8 8.88021 2.79174   2
  -1   8   8 14.5944 3.18302   3
  -1   8   8 16.5202 2.35646   5
   1   8   8 14.3786 2.96434   5
   1   8   8 18.1107 3.51414   4
   1   8   8 10.6857 2.97496   2
  -1   8  -8 16.9546 3.38488   3
   1  -8  -8 17.2834 3.66461   2
  -1  -8   8 15.7860 3.03432   3
  -1  -8   8 15.9091 3.16013   2
  -1   8  -8 15.4131 3.25962   4
   1  -8  -8 13.1839 3.02813   4
  -2   8   8 40.5404 4.08564   3
   2   8  -8 33.3090 4.50025   4
  -2   8   8 33.4101 3.89623   3
  -2   8   8 45.6433 5.24398   4
   2   8  -8 41.2594 4.77956   3
  -2   8   8 34.8344 4.51613   2
   2  -8   8 33.3922 4.55501   2
   2  -8   8 34.6517 4.54970   3
   2  -8  -8 38.1971 5.19418   2
  -2  -8   8 31.8612 5.33102   3
   2   8   8 38.0875 4.19732   4
   2   8   8 33.4013 4.38858   5
  -2  -8   8 36.5316 3.23574   2
   2  -8  -8 33.1245 4.46746   4
  -2   8  -8 50.0156 4.83042   3
   2   8   8 32.0727 4.63452   2
  -2  -8   8 38.8787 4.94975   5
  -3   8   8 162.656 10.6671   4
   3   8  -8 153.382 9.03402   3
  -3   8   8 162.767 8.64616   3
   3  -8   8 165.028 10.1694   2
  -3   8   8 158.656 9.49640   3
   3  -8   8 163.357 9.51358   3
  -3  -8   8 157.725 10.4473   5
   3   8   8 169.900 9.00623   4
  -3   8  -8 187.806 8.62847   3
   3  -8  -8 156.314 10.5586   2
  -3   8  -8 156.648 8.30601   4
   3   8   8 157.428 9.66912   2
   4  -8   8 14.5880 4.05669   2
  -4   8   8 20.0402 3.92229   3
  -4   8   8 26.1428 3.44132   3
  -4   8   8 20.0876 4.82517   4
   4   8  -8 22.3391 4.08259   3
   4  -8  -8 18.4377 4.66494   2
  -4   8  -8 20.9803 3.15358   4
  -4   8  -8 19.6887 2.83410   3
  -4  -8   8 19.0265 4.31650   5
   4   8   8 27.6053 3.88184   4
  -5   8   8 22.7318 6.19893   4
   5   8  -8 24.1502 4.37650   3
   5  -8   8 24.5703 4.96586   3
   5  -8   8 24.1414 5.29579   2
  -5  -8   8 38.1064 6.73292   5
   5   8   8 20.7199 4.00869   4
   5   8   8 25.2311 4.07803   4
   5  -8  -8 27.1351 5.72357   2
   6  -8   8 8.80920 4.20747   3
   6  -8   8 1.86997 4.30295   2
  -6   8   8 11.8960 5.28552   4
  -6  -8   8 7.24071 4.68349   5
   6  -8  -8 20.6491 5.54213   2
   6   8   8 7.82442 2.96408   4
   0   9   8 1.19227 2.06042   5
   0  -9   8 -2.1353 2.09194   2
   0   9  -8 1.88692 3.60156   4
   0   9  -8 0.44321 2.40662   3
   0   9   8 4.13322 2.86625   4
   0   9   8 -0.9999 2.44678   3
   0  -9   8 0.02861 2.30697   3
   0   9   8 -1.7265 2.20054   2
  -1   9   8 348.545 13.7654   5
  -1   9   8 317.054 15.1043   3
   1   9  -8 324.808 15.8413   4
   1   9  -8 310.644 14.7710   3
  -1   9   8 324.520 15.8172   4
   1  -9   8 329.750 15.1606   3
   1  -9   8 339.657 15.4842   2
  -1   9   8 315.404 15.8806   2
   1  -9  -8 302.812 15.9791   2
   1   9   8 330.325 15.9187   2
  -1  -9   8 340.949 14.8029   3
  -1  -9   8 357.275 14.7633   2
   1   9   8 350.284 15.1675   5
  -1   9  -8 322.257 14.7504   3
   1   9   8 340.667 15.5424   4
  -1   9  -8 319.422 15.1112   2
  -2   9   8 20.3613 3.91904   3
   2   9  -8 17.5844 3.38854   3
   2  -9   8 16.4801 3.85510   3
  -2   9   8 21.9820 3.97874   3
  -2   9   8 16.2366 4.24562   4
   2  -9   8 16.0800 3.54737   2
  -2  -9   8 14.9391 2.55918   2
  -2  -9   8 22.3035 4.03413   3
  -2   9  -8 27.0821 3.90928   3
   2   9   8 18.5435 3.65022   4
   2   9   8 17.8777 3.83380   2
   2  -9  -8 19.5789 4.55217   2
  -2  -9   8 17.7898 4.16718   5
   2   9   8 14.4861 3.40640   5
   3  -9   8 230.131 12.9287   2
  -3   9   8 235.865 11.3708   3
   3   9  -8 220.677 11.4426   3
  -3   9   8 226.250 11.3467   3
  -3   9   8 221.708 14.9551   4
   3   9   8 228.789 11.7400   4
   3  -9  -8 222.165 13.2328   2
  -3   9  -8 236.902 11.5081   3
   3   9   8 240.410 16.6309   2
  -3   9  -8 248.292 11.2711   4
   4  -9   8 5.26044 3.56085   2
  -4   9   8 9.84502 4.23800   4
  -4   9   8 6.37308 2.49793   3
   4  -9   8 9.69815 3.87583   3
  -4   9   8 6.18346 2.56332   3
   4   9   8 13.1862 3.10481   4
   4  -9  -8 8.25214 4.18238   2
  -4   9  -8 8.23046 2.68219   3
  -4  -9   8 8.29070 3.92781   5
  -4   9  -8 8.31281 4.33604   4
   5  -9   8 1.26893 3.77681   2
  -5   9   8 7.91185 4.78895   4
   5  -9   8 12.4000 4.37696   3
  -5  -9   8 3.83335 4.31368   5
   5   9   8 -2.6994 2.66671   4
   5   9   8 4.52967 3.04538   4
   5  -9  -8 8.40819 4.55349   2
  -5   9  -8 11.8974 2.72465   4
   6  -9   8 33.7621 6.29718   3
   6  -9   8 44.3835 7.76807   2
  -6   9   8 37.6568 7.46971   4
   6   9   8 31.9883 4.98294   4
  -6  -9   8 43.4427 9.60404   5
   6  -9  -8 30.9324 6.34356   2
   0  10  -8 784.564 33.0978   4
   0  10   8 839.840 31.8356   5
   0 -10   8 773.238 32.3739   2
   0  10   8 802.753 33.2574   4
   0 -10   8 807.660 32.3484   3
   0  10  -8 761.368 33.1176   2
  -1  10   8 47.8289 5.58586   4
  -1 -10  -8 52.3368 5.58570   5
   1 -10   8 55.0331 5.37644   3
   1 -10   8 55.0799 5.43665   2
  -1  10  -8 48.5652 5.21373   2
   1 -10  -8 48.7002 6.15284   2
   1  10   8 46.8814 5.24845   4
  -1 -10   8 49.7588 5.96140   5
   1  10   8 60.1852 5.13613   5
  -1 -10   8 51.9828 4.94970   3
  -1 -10   8 50.1207 4.74481   2
   2 -10   8 180.792 14.0877   3
  -2  10   8 200.001 13.9906   4
   2 -10   8 191.948 11.1953   2
  -2 -10  -8 191.844 11.1655   5
  -2  10   8 207.701 10.5115   3
   2  10   8 168.838 12.5390   5
  -2 -10   8 207.341 10.9130   2
   2  10   8 194.696 10.6953   4
  -2 -10   8 217.874 14.3310   5
   2 -10  -8 164.470 11.5319   2
  -2 -10   8 183.703 9.36204   3
   3 -10   8 44.5681 5.62314   3
  -3  10   8 40.2429 4.76099   3
   3 -10   8 47.0783 6.00232   2
  -3  10   8 36.0317 6.14634   4
  -3 -10  -8 37.2013 6.11630   5
  -3  10  -8 43.1979 4.84143   3
   3  10   8 36.0488 5.10145   4
   3 -10  -8 27.0771 5.70593   2
  -3 -10   8 33.8504 3.16813   2
  -3  10  -8 38.8386 4.72331   4
  -3 -10   8 33.2869 6.10499   5
   4 -10   8 19.3802 4.65775   2
  -4  10   8 19.1677 5.22771   4
   4 -10   8 20.3847 4.77027   3
  -4  10   8 14.5496 3.05569   3
  -4 -10   8 17.7029 4.43494   5
  -4  10  -8 17.9890 3.64373   4
   4 -10  -8 15.5075 4.86655   2
   4  10   8 19.0282 3.89652   4
  -4  10  -8 18.2558 3.50204   3
   5 -10   8 24.5604 5.14279   3
  -5  10   8 19.8656 5.68868   4
   5 -10   8 16.6126 4.85159   2
  -5  10  -8 10.3187 5.80218   4
  -5 -10   8 16.5376 5.19449   5
   5  10   8 23.3660 4.82541   4
   5 -10  -8 13.4887 5.44452   2
   0  11   8 1.81935 3.06849   4
   0  11  -8 0.35090 2.30691   2
   0 -11   8 1.25079 2.82196   3
   0  11   8 1.74108 2.27556   5
   0 -11  -8 -1.4409 2.93666   2
   0 -11   8 2.06466 2.69316   2
   1 -11   8 15.9645 3.79812   2
   1  11  -8 19.3822 3.74529   2
   1 -11   8 28.9635 5.51629   3
  -1 -11  -8 16.6035 3.79694   5
  -1 -11   8 23.1145 3.93078   3
   1  11   8 18.9687 4.11739   4
   1  11   8 21.3096 4.06574   5
  -1 -11   8 20.8811 3.81914   2
  -1 -11   8 17.7462 6.56789   5
   2 -11   8 43.0959 5.69631   3
   2 -11   8 49.0967 6.22852   2
  -2  11   8 43.9244 6.49716   4
  -2  11   8 45.8417 5.75984   3
  -2 -11  -8 63.7387 6.77390   5
  -2 -11   8 42.3745 4.59459   3
  -2 -11   8 42.9321 6.35641   5
   2  11   8 50.7939 6.01714   4
   2 -11  -8 45.7753 7.02611   2
  -2 -11   8 46.0627 4.63341   2
   3 -11   8 58.2059 6.35016   3
  -3  11   8 55.7053 6.78011   4
  -3 -11  -8 57.1786 7.21526   5
   3 -11   8 61.9529 6.81131   2
  -3  11   8 42.6847 5.20085   3
  -3  11  -8 53.3465 5.62364   4
   3  11   8 48.0994 5.58241   4
  -3 -11   8 56.9864 4.11102   2
  -3 -11   8 50.6121 7.03512   5
   3 -11  -8 59.4473 7.43983   2
   4 -11   8 10.4733 4.24894   3
  -4  11   8 14.6072 5.26214   4
  -4  11   8 11.6799 3.23492   3
  -4  11   8 17.3039 3.58413   3
   4 -11   8 12.8204 4.56436   2
  -4  11  -8 17.8786 3.74314   4
  -4 -11   8 9.16260 4.43147   5
  -4  11  -8 16.6325 3.66122   3
   4  11   8 17.7159 4.19261   4
   4 -11  -8 19.4818 5.69804   2
  -5  11   8 15.0883 5.47644   4
   5 -11   8 20.7010 5.19361   3
   5  11   8 22.1640 7.79016   4
   5 -11  -8 14.1074 5.31018   2
  -5  11  -8 18.2825 3.82496   4
  -5 -11   8 12.4224 5.17704   5
   0 -12  -8 38.8019 6.19345   2
   0  12  -8 31.9088 5.47895   2
   0  12   8 39.4749 4.62635   5
   0 -12   8 46.4354 5.45507   2
   0 -12   8 38.2396 5.21915   3
   0  12   8 39.0616 5.68095   4
   0 -12  -8 30.1573 4.64408   5
   1 -12   8 21.7444 4.77930   2
   1  12  -8 10.7636 5.39608   2
  -1 -12  -8 16.7512 3.93989   5
  -1  12   8 13.9503 4.57945   4
   1 -12   8 20.3515 4.24416   3
  -1 -12   8 14.5821 4.17237   5
   1  12   8 22.6744 6.00369   4
  -1 -12   8 18.0280 3.71055   2
   1  12   8 14.1018 3.53816   5
  -1 -12   8 18.0276 3.81463   3
   1 -12  -8 13.0158 4.63767   2
  -2  12   8 3.39453 3.21069   3
   2 -12   8 -0.1302 3.03919   2
   2 -12   8 1.38217 3.34313   3
  -2 -12  -8 3.02411 3.93794   5
  -2  12   8 -0.1053 3.33867   4
  -2 -12   8 0.73100 2.33197   3
  -2 -12   8 -3.0894 1.96240   2
  -2 -12   8 2.87057 3.30684   5
   2 -12  -8 0.69543 3.41629   2
   2  12   8 2.34304 4.84915   4
   3 -12   8 47.4561 6.19588   3
  -3 -12  -8 32.5346 6.53527   5
  -3  12   8 31.5348 6.05643   3
  -3  12   8 41.0027 6.64772   4
   3 -12   8 41.8897 6.39342   2
   3  12   8 45.3371 5.79993   4
  -3 -12   8 35.0312 3.98504   2
  -3 -12   8 39.7818 6.85756   5
  -3  12  -8 42.0656 5.65345   4
   3 -12  -8 31.4581 6.23357   2
   4 -12   8 16.8507 5.03036   2
  -4  12   8 24.3932 4.55018   3
   4 -12   8 32.7468 6.08486   3
  -4  12   8 25.4485 6.00996   4
   4 -12  -8 23.2792 6.13268   2
  -4  12  -8 19.4450 4.22616   4
  -4 -12   8 14.5840 4.68781   5
  -4  12  -8 20.7811 4.33460   3
   5 -12   8 14.7643 5.72091   3
   5 -12   8 7.69786 4.87917   2
   5 -12  -8 13.2108 5.92780   2
   5  12   8 13.1552 3.99386   4
  -5  12  -8 12.0292 4.11919   4
  -5 -12   8 13.3046 5.08033   5
   0  13   8 0.72013 3.37613   4
   0 -13   8 1.88159 2.99385   2
   0  13   8 2.49424 2.65625   5
   0 -13   8 2.88407 3.46715   5
   0 -13   8 2.87685 3.03311   3
   0 -13  -8 -2.2365 3.38717   2
  -1  13   8 151.699 10.6407   4
   1  13  -8 139.405 8.83304   2
  -1 -13  -8 157.193 10.1769   5
   1 -13   8 161.160 10.4489   2
   1 -13   8 161.530 9.79490   3
   1 -13  -8 132.844 10.8619   2
   1  13   8 157.447 10.2182   4
  -1 -13   8 141.912 9.22111   2
  -1 -13   8 153.465 9.13429   3
  -1 -13   8 147.080 10.7297   5
  -2  13   8 3.13543 3.84407   4
   2 -13   8 10.9099 4.15394   2
  -2 -13  -8 12.1426 4.36713   5
   2 -13   8 8.83360 4.16269   3
   2 -13  -8 3.39190 4.13024   2
  -2 -13   8 4.67658 2.83605   2
  -2 -13   8 8.61605 3.05081   3
   2  13   8 4.64252 3.45670   4
  -2 -13   8 7.48422 4.05488   5
  -3 -13  -8 65.8327 8.62700   5
   3 -13   8 73.2719 7.45043   3
  -3  13   8 75.0332 8.25578   4
  -3  13   8 77.0299 6.80268   3
   3 -13   8 69.8988 7.99834   2
   3 -13  -8 62.3691 8.74801   2
  -3  13  -8 77.9366 7.16551   4
  -3 -13   8 62.9427 6.53279   2
   3  13   8 67.8313 7.21696   4
  -3 -13   8 72.7504 8.34495   5
  -4  13   8 -4.3467 3.81242   4
   4 -13   8 -2.8962 3.73269   3
  -4 -13  -8 -4.0190 3.88672   5
  -4  13   8 -0.5419 2.77549   3
   4  13   8 2.93354 3.40996   4
  -4  13  -8 -4.1490 3.08015   4
   4 -13  -8 0.91240 3.98497   2
   0 -14   8 83.8824 7.97080   5
   0 -14   8 75.7136 6.95659   3
   0 -14   8 69.0675 7.12097   2
   0 -14  -8 73.0344 8.40586   2
   0 -14  -8 78.9613 6.94126   5
   0  14   8 78.6216 8.01351   4
   1 -14   8 51.5238 6.82058   2
  -1  14   8 53.6578 6.92374   4
   1 -14   8 55.3229 6.81389   3
  -1 -14  -8 58.5809 7.03863   5
  -1 -14   8 49.9818 7.42842   5
  -1 -14   8 56.7941 6.31510   3
   1 -14  -8 57.0920 8.06956   2
  -1 -14   8 55.2125 6.41044   2
   1  14   8 53.6115 6.99788   4
   2 -14   8 69.2974 7.26235   3
  -2  14   8 74.9907 7.89629   4
  -2 -14  -8 81.9799 8.05543   5
   2 -14   8 62.4938 7.58194   2
   2 -14  -8 59.3912 8.50300   2
  -2 -14   8 64.5551 6.29718   2
   2  14   8 63.3792 7.24615   4
  -2 -14   8 44.9679 7.72123   5
  -3 -14  -8 13.8337 5.23432   5
   3 -14   8 30.9422 6.04247   2
  -3  14   8 19.1752 5.33132   4
  -3  14   8 15.3299 4.18090   3
   3 -14   8 10.6082 4.71641   3
  -3 -14   8 18.2774 3.60582   2
   3  14   8 15.7920 4.68796   4
  -3 -14   8 8.83216 4.75217   5
   3 -14  -8 16.5543 5.90169   2
  -3  14  -8 16.1856 4.84938   4
   4 -14   8 3.27660 4.25671   3
  -4  14   8 5.91645 4.51604   4
  -4 -14  -8 4.28192 5.33281   5
  -4  14   8 3.37391 3.47368   3
   4 -14   8 -4.9094 3.69844   2
   4 -14  -8 -1.0013 4.72664   2
   4  14   8 0.83868 3.64057   4
  -4  14  -8 -0.3999 4.12908   4
  -4 -14   8 0.23966 4.20080   5
   0 -15  -8 -3.2965 3.12142   5
   0 -15   8 4.88286 3.93448   5
   0 -15  -8 8.46122 4.51739   2
   0  15   8 2.70313 3.84807   4
   0 -15   8 -2.9202 2.90065   3
   1 -15   8 5.97282 4.10370   5
   1 -15   8 12.0436 4.30183   3
  -1  15   8 10.0036 4.64946   4
  -1 -15  -8 4.80756 3.99236   5
   1 -15   8 16.7964 4.81225   2
  -1 -15   8 9.94146 6.94069   2
   1 -15  -8 15.5687 5.44583   2
   1  15   8 14.6822 4.75401   4
  -1 -15   8 10.0324 4.44514   5
  -1 -15   8 18.7972 4.55794   3
  -2 -15  -8 34.6378 6.49834   5
  -2  15   8 30.4085 6.37508   4
   2 -15   8 32.0607 6.25589   3
   2 -15   8 24.9343 5.80527   2
[truncated: 231,489 more chars]
