# Supplementary material for: The synthesis, crystal structure and spectroscopic analysis of (E)-3-(4-chloro­phen­yl)-1-(2,3-di­hydro­benzo[b][1,4]dioxin-6-yl)prop-2-en-1-one
Source: Acta Crystallogr E Crystallogr Commun. 2023 Jun 30;79(Pt 7):674–7. doi: 10.1107/S2056989023005613 (PMC10439433; doi:10.1107/S2056989023005613)
Supplement: Supplementary file 2 [file e-79-00674-Isup2.hkl]

data_I                                                                          
_shelx_title ' m22275 : space group Pna2(1)'                                    
_shelx_refln_list_code          4                                               
_shelx_F_calc_maximum      108.16                                               
_exptl_crystal_F_000       624.00                                               
_reflns_d_resolution_high  0.7678                                               
                                                                                
loop_                                                                           
 _space_group_symop_operation_xyz                                               
 'x, y, z'                                                                      
 '-x, -y, z+1/2'                                                                
 'x+1/2, -y+1/2, z'                                                             
 '-x+1/2, y+1/2, z+1/2'                                                         
                                                                                
_cell_length_a     5.8655                                                       
_cell_length_b    14.3499                                                       
_cell_length_c    16.4803                                                       
_cell_angle_alpha  90.000                                                       
_cell_angle_beta   90.000                                                       
_cell_angle_gamma  90.000                                                       
                                                                                
_shelx_F_squared_multiplier     1.000                                           
                                                                                
loop_                                                                           
 _refln_index_h                                                                 
 _refln_index_k                                                                 
 _refln_index_l                                                                 
 _refln_F_squared_calc                                                          
 _refln_F_squared_meas                                                          
 _refln_F_squared_sigma                                                         
 _refln_observed_status                                                         
   2   0 -19        320.85        312.22        16.03 o                         
   2   2 -19         18.37         17.38         3.28 o                         
   2   3 -19         36.33         26.05         5.47 o                         
   2   0 -18         43.67         49.54         5.95 o                         
   1   1 -18         23.68         24.87         3.57 o                         
   2   1 -18        175.00        185.16         7.45 o                         
   1   2 -18         70.94         67.25         8.85 o                         
   2   2 -18          4.48          7.69         3.85 o                         
   1   3 -18         20.43         21.38         4.84 o                         
   2   3 -18         13.08         13.98         3.88 o                         
   1   4 -18         88.01         67.99         7.38 o                         
   2   4 -18         14.83         14.46         4.04 o                         
   2   5 -18        141.42        132.75         8.93 o                         
   2   0 -17        259.12        249.43        12.38 o                         
   1   1 -17         39.05         44.59         4.21 o                         
   2   1 -17         79.99         85.63         4.67 o                         
   1   2 -17         62.27         64.23         4.66 o                         
   2   2 -17         21.44         28.82         3.32 o                         
   1   3 -17        117.93        123.36         6.24 o                         
   2   3 -17         54.72         43.84         5.40 o                         
   1   4 -17         61.57         55.88         6.57 o                         
   2   4 -17        141.07        147.24         8.54 o                         
   1   5 -17         34.18         31.03         5.66 o                         
   2   5 -17          4.61          2.15         3.50 o                         
   3   5 -17         23.51         18.57         3.61 o                         
   1   6 -17          3.19         -2.65         4.03 o                         
   2   6 -17         67.76         57.00         6.36 o                         
   0   0 -16         55.90         54.91         6.04 o                         
   2   0 -16         10.54          7.92         3.24 o                         
   1   1 -16        209.84        211.44         8.07 o                         
   2   1 -16        156.31        149.31         5.89 o                         
   0   2 -16        118.04        121.30         6.31 o                         
   1   2 -16         77.65         69.50         5.34 o                         
   2   2 -16         66.96         70.50         4.06 o                         
   1   3 -16         92.44        102.87         7.33 o                         
   2   3 -16         19.77         24.80         4.20 o                         
   1   4 -16         14.85         19.88         3.26 o                         
   2   4 -16          8.07          2.21         3.20 o                         
   1   5 -16        106.61         91.78         5.46 o                         
   2   5 -16        186.68        193.49        10.48 o                         
   1   6 -16          8.31          9.28         3.85 o                         
   2   6 -16        179.36        163.22         9.54 o                         
   3   6 -16          5.72         12.56         4.03 o                         
   2   7 -16         18.63         19.83         4.36 o                         
   3   7 -16         34.39         26.15         6.24 o                         
   2   8 -16         10.19          3.63         5.18 o                         
   2   9 -16         61.07         69.87         7.43 o                         
   2   0 -15         49.24         45.49         4.69 o                         
   0   1 -15        150.38        161.07         7.85 o                         
   1   1 -15         92.16        103.10         7.66 o                         
   2   1 -15         46.63         33.76         3.13 o                         
   1   2 -15       1469.33       1480.57        41.11 o                         
   2   2 -15        114.59        109.38         4.91 o                         
   0   3 -15        130.00        126.85         6.24 o                         
   1   3 -15        110.02        106.52         7.98 o                         
   2   3 -15         31.68         25.82         4.42 o                         
   1   4 -15         92.84         99.63         6.47 o                         
   2   4 -15         28.14         22.54         4.14 o                         
   0   5 -15         91.13         84.91         7.39 o                         
   1   5 -15         29.49         36.65         7.76 o                         
   2   5 -15         72.68         69.05         6.30 o                         
   3   5 -15          6.89          2.39         2.01 o                         
   2   6 -15        419.09        408.42        18.16 o                         
   3   6 -15         53.91         43.77         3.88 o                         
   1   7 -15         62.86         58.69         6.54 o                         
   2   7 -15         29.12         35.08         5.37 o                         
   1   8 -15         88.78         73.24         7.77 o                         
   2   8 -15         43.24         32.73         5.67 o                         
   3   8 -15          0.15          7.46         3.51 o                         
   2   9 -15         17.74         31.52         6.27 o                         
   3   9 -15         12.47          7.47         4.74 o                         
   0   0 -14       3115.01       3023.65       112.51 o                         
   2   0 -14        488.66        486.91        20.84 o                         
   1   1 -14        254.36        271.06         6.02 o                         
   2   1 -14        269.27        274.78         9.85 o                         
   0   2 -14        164.93        169.46         9.01 o                         
   1   2 -14        533.01        537.68        12.40 o                         
   2   2 -14        121.95        129.35         5.56 o                         
   1   3 -14        196.47        195.04         5.83 o                         
   2   3 -14         89.10        100.53         4.71 o                         
   0   4 -14       1199.18       1164.83        45.20 o                         
   1   4 -14        375.11        381.70        12.13 o                         
   2   4 -14        270.11        252.89         8.76 o                         
   1   5 -14          2.95          9.57         3.69 o                         
   2   5 -14        139.78        134.59         8.16 o                         
   3   5 -14         56.91         55.66         3.55 o                         
   0   6 -14        643.69        633.74        28.41 o                         
   1   6 -14        115.50        128.73         8.46 o                         
   2   6 -14        366.13        371.22        15.66 o                         
   3   6 -14          1.54          7.72         2.78 o                         
   2   7 -14         17.67         25.04         4.57 o                         
   3   7 -14        256.21        250.60        14.23 o                         
   1   8 -14        461.47        429.35        20.01 o                         
   2   8 -14         52.20         43.78         6.01 o                         
   3   8 -14        133.25        124.92         7.90 o                         
   2   9 -14         20.34         22.41         8.54 o                         
   3   9 -14        115.27        111.65         8.02 o                         
   2  10 -14        122.41        102.26         8.98 o                         
   3  10 -14         19.80          9.87         4.74 o                         
   2   0 -13       2329.31       2472.49        90.79 o                         
   0   1 -13       2159.32       2138.31        41.11 o                         
   1   1 -13        622.34        657.17        15.72 o                         
   2   1 -13        594.79        663.52        72.58 o                         
   1   2 -13       1942.66       2062.29        30.33 o                         
   2   2 -13         13.36         50.41         3.41 o                         
   0   3 -13        546.16        544.02        29.77 o                         
   1   3 -13        403.07        423.97         8.57 o                         
   2   3 -13        597.18        587.72        27.24 o                         
   1   4 -13        640.74        623.69        14.41 o                         
   2   4 -13       1080.02       1045.75        28.80 o                         
   0   5 -13       2717.27       2677.12        72.54 o                         
   1   5 -13        790.73        739.22        24.94 o                         
   2   5 -13         85.28         97.33         4.82 o                         
   3   5 -13         37.42         33.43         3.79 o                         
   1   6 -13        496.46        543.28        22.95 o                         
   2   6 -13         39.17         48.35        10.44 o                         
   3   6 -13          0.83          0.64         1.99 o                         
   0   7 -13        574.69        537.19        23.76 o                         
   1   7 -13        103.62        112.38         8.52 o                         
   2   7 -13         73.30         75.34         6.30 o                         
   3   7 -13         22.53         21.14         4.28 o                         
   1   8 -13        373.67        345.69        17.86 o                         
   2   8 -13         68.22         68.45         6.38 o                         
   3   8 -13         52.22         56.38         5.46 o                         
   1   9 -13        520.90        462.83        22.69 o                         
   2   9 -13         14.32         12.77         4.57 o                         
   3   9 -13         33.25         26.22         5.15 o                         
   4   9 -13          5.90         -3.66         3.66 o                         
   2  10 -13         13.01          7.84         4.84 o                         
   3  10 -13         61.66         64.18         6.79 o                         
   4  10 -13         25.10         24.89         4.94 o                         
   3  11 -13         17.91          8.20         6.08 o                         
   4  11 -13         67.09         75.10         8.20 o                         
   0   0 -12       1552.27       1601.22        45.67 o                         
   2   0 -12        181.31        180.98         5.48 o                         
   1   1 -12        335.97        364.09         6.17 o                         
   2   1 -12         79.03         80.29         3.34 o                         
   3   1 -12        235.09        220.36        13.38 o                         
   0   2 -12          5.74         16.66         2.09 o                         
   1   2 -12       1005.90       1005.52        15.32 o                         
   2   2 -12        104.32         97.63         2.74 o                         
   3   2 -12         66.32         58.95         5.86 o                         
   1   3 -12        673.03        669.77        17.64 o                         
   2   3 -12         95.56         95.19         2.78 o                         
   3   3 -12        224.58        217.10        13.79 o                         
   0   4 -12        331.72        332.72         9.00 o                         
   1   4 -12        697.48        687.74        11.95 o                         
   2   4 -12         65.49         67.80         5.33 o                         
   1   5 -12         19.41         25.84         1.95 o                         
   2   5 -12        228.45        228.44         9.95 o                         
   3   5 -12        131.43        130.20         7.08 o                         
   0   6 -12          4.11          4.96         2.37 o                         
   1   6 -12        316.94        326.38         9.16 o                         
   2   6 -12        377.25        404.23        11.85 o                         
   3   6 -12         11.62         12.59         2.67 o                         
   1   7 -12        189.61        195.50        10.88 o                         
   2   7 -12        412.12        418.71        13.42 o                         
   0   8 -12        264.87        237.46        13.64 o                         
   1   8 -12        573.24        557.92        24.30 o                         
   2   8 -12         27.63         25.02         5.30 o                         
   3   8 -12         47.28         41.88         3.70 o                         
   1   9 -12         82.80         90.62         8.08 o                         
   2   9 -12        163.31        171.07        10.31 o                         
   3   9 -12         18.11         12.48         3.90 o                         
   4   9 -12          3.14          7.36         1.86 o                         
   1  10 -12         36.24         34.41         6.49 o                         
   2  10 -12        173.04        161.85        10.89 o                         
   3  10 -12          3.93          9.27         4.06 o                         
   4  10 -12         43.30         41.18         5.28 o                         
   2  11 -12        194.85        158.90        11.90 o                         
   3  11 -12         33.15         23.00         8.72 o                         
   4  11 -12         28.29         16.02         3.73 o                         
   3  12 -12         30.43         17.31         6.63 o                         
   3  13 -12          5.51          5.20         4.76 o                         
   2   0 -11        258.56        250.12         7.07 o                         
   4   0 -11        317.66        299.53        14.11 o                         
   0   1 -11       1118.98       1129.40        22.57 o                         
   1   1 -11        291.75        299.86         5.22 o                         
   2   1 -11         16.81         19.46         1.41 o                         
   3   1 -11        306.96        315.24        10.60 o                         
   4   1 -11         84.43         84.40         4.57 o                         
   1   2 -11        571.97        615.90         9.75 o                         
   2   2 -11         47.76         45.87         1.95 o                         
   3   2 -11        198.55        196.82         7.41 o                         
   4   2 -11         38.79         40.60         5.15 o                         
   0   3 -11        284.95        277.98         7.52 o                         
   1   3 -11        562.37        573.74        11.53 o                         
   2   3 -11        177.38        157.50         4.12 o                         
   3   3 -11        313.85        293.42        10.29 o                         
   4   3 -11        258.09        232.91        11.76 o                         
   1   4 -11         41.59         45.38         1.95 o                         
   2   4 -11         55.91         63.08         2.42 o                         
   3   4 -11        530.45        483.66        21.35 o                         
   4   4 -11        135.08        135.50         8.37 o                         
   0   5 -11        433.73        406.85        15.63 o                         
   1   5 -11          4.37          5.94         1.32 o                         
   2   5 -11        259.81        234.45         6.82 o                         
   3   5 -11         73.18         74.04         4.03 o                         
   1   6 -11         59.91         55.22         2.48 o                         
   2   6 -11        136.63        131.46         8.07 o                         
   3   6 -11         22.80         23.82         3.82 o                         
   0   7 -11        236.56        233.45         7.67 o                         
   1   7 -11        128.68        110.58         4.77 o                         
   2   7 -11        289.86        279.85        14.85 o                         
   3   7 -11         53.27         53.49         5.23 o                         
   4   7 -11        113.45         78.43        10.60 o                         
   5   7 -11         19.89         21.78         5.83 o                         
   1   8 -11        116.05        119.77         8.27 o                         
   2   8 -11         95.09         86.12        13.41 o                         
   3   8 -11        351.38        371.79        11.29 o                         
   4   8 -11         25.14         26.70         6.23 o                         
   5   8 -11         35.51         24.27         6.53 o                         
   0   9 -11         32.69         33.59         5.67 o                         
   1   9 -11         93.70        100.69        10.16 o                         
   2   9 -11        177.84        173.87        10.20 o                         
   3   9 -11         14.30          5.90         2.27 o                         
   4   9 -11         36.28         40.59         3.04 o                         
   5   9 -11         26.47         27.69         6.86 o                         
   1  10 -11          8.84          4.79         4.08 o                         
   2  10 -11         23.20         15.64         8.77 o                         
   3  10 -11         41.43         44.34         4.76 o                         
   4  10 -11         43.09         53.28         9.56 o                         
   5  10 -11         13.16          4.77         5.99 o                         
   2  11 -11        152.90        146.64         7.93 o                         
   3  11 -11          6.18          3.22         7.53 o                         
   4  11 -11         24.21         22.45         7.33 o                         
   2  12 -11        161.41        149.77        13.20 o                         
   3  12 -11         44.67         27.05         4.83 o                         
   4  12 -11         18.66          9.21         3.79 o                         
   2  13 -11         32.26         30.86         7.70 o                         
   3  13 -11         16.94         13.82         4.25 o                         
   2  14 -11          1.67          3.88         8.65 o                         
   3  14 -11         75.16        101.45        14.63 o                         
   2  15 -11         24.13         12.68         6.68 o                         
   0   0 -10        616.76        611.24        17.58 o                         
   2   0 -10        253.03        272.95         8.16 o                         
   1   1 -10        949.86        993.52        14.84 o                         
   2   1 -10        465.52        453.40         8.04 o                         
   3   1 -10        474.07        493.03        11.07 o                         
   4   1 -10        132.11        170.14        11.46 o                         
   5   1 -10         79.79         89.45         4.87 o                         
   0   2 -10        207.63        233.97         6.47 o                         
   1   2 -10        304.24        316.15         5.38 o                         
   2   2 -10         42.41         45.16         1.67 o                         
   3   2 -10        967.21        938.05        19.60 o                         
   4   2 -10        151.83        142.38         6.70 o                         
   5   2 -10        111.81        121.39         7.77 o                         
   1   3 -10        645.50        650.88        11.95 o                         
   2   3 -10         14.04         13.73         1.30 o                         
   3   3 -10         28.37         44.55         4.07 o                         
   4   3 -10        119.66        124.73         8.31 o                         
   5   3 -10        118.58        126.23         8.00 o                         
   0   4 -10        386.86        406.72        12.57 o                         
   1   4 -10         37.66         42.18         1.77 o                         
   2   4 -10          9.72         11.26         1.43 o                         
   3   4 -10         90.43         83.47         6.52 o                         
   4   4 -10        426.29        438.43        20.18 o                         
   5   4 -10         52.61         57.51         6.14 o                         
   1   5 -10        390.56        403.64         8.01 o                         
   2   5 -10        786.80        807.48        16.30 o                         
   3   5 -10        236.09        248.10         6.62 o                         
   4   5 -10         49.14         49.14         4.39 o                         
   5   5 -10        115.75        101.62         8.63 o                         
   0   6 -10        302.56        289.49         8.34 o                         
   1   6 -10         27.98         27.45         2.16 o                         
   2   6 -10        127.66        127.59         3.62 o                         
   3   6 -10        285.99        289.42         9.79 o                         
   4   6 -10        483.65        458.13        14.94 o                         
   6   6 -10          0.68         -4.39         4.39 o                         
   1   7 -10        154.09        157.86         4.16 o                         
   2   7 -10        144.98        147.03         7.61 o                         
   3   7 -10        138.47        129.65         7.16 o                         
   4   7 -10         67.32         67.77         8.04 o                         
   5   7 -10        150.55        131.02        11.31 o                         
   6   7 -10         86.40         69.75         9.75 o                         
   0   8 -10        147.21        131.64        10.05 o                         
   1   8 -10         63.95         51.24         4.10 o                         
   2   8 -10        115.20        112.56         4.71 o                         
   3   8 -10         75.31         71.88         6.29 o                         
   4   8 -10         20.94         18.82         2.11 o                         
   5   8 -10         51.95         44.73         8.49 o                         
   1   9 -10        151.45        155.15         9.84 o                         
   2   9 -10        283.14        287.33        25.84 o                         
   3   9 -10        119.51        124.56         6.82 o                         
   4   9 -10          0.73         -1.27         1.60 o                         
   5   9 -10         27.20         21.42         6.33 o                         
   1  10 -10         10.06         21.86         5.01 o                         
   2  10 -10        108.89        114.21         6.57 o                         
   3  10 -10         75.44         69.06         8.73 o                         
   4  10 -10        162.50        169.05         5.25 o                         
   5  10 -10         42.49         36.03         7.89 o                         
   2  11 -10         55.47         56.77         5.46 o                         
   3  11 -10        128.18        121.62         6.06 o                         
   4  11 -10         20.83         21.66         3.34 o                         
   5  11 -10         50.64         50.50         9.62 o                         
   2  12 -10         47.00         47.27         8.65 o                         
   3  12 -10          9.21         11.94         6.60 o                         
   4  12 -10          4.93          4.89         3.33 o                         
   1  13 -10        101.12        110.11        11.27 o                         
   2  13 -10         33.20         18.66         6.85 o                         
   3  13 -10         91.51        102.97         7.32 o                         
   4  13 -10         14.92         18.77         9.41 o                         
   1  14 -10         20.22         21.91         6.72 o                         
   2  14 -10         32.44         31.93         7.67 o                         
   3  14 -10         36.04         42.29         6.64 o                         
   2  15 -10          2.07         -3.93         5.60 o                         
   2   0  -9         91.83         88.05         2.97 o                         
   4   0  -9       1015.81       1054.20        41.21 o                         
   6   0  -9         55.18         71.32         5.96 o                         
   0   1  -9       1778.93       1874.53        45.71 o                         
   1   1  -9        325.09        343.43         5.71 o                         
   2   1  -9         61.95         67.03         2.10 o                         
   3   1  -9        254.31        246.35         6.44 o                         
   4   1  -9        550.31        578.79        24.39 o                         
   5   1  -9        158.66        173.15        12.72 o                         
   6   1  -9         56.34         65.15         5.98 o                         
   1   2  -9        163.53        197.30         3.99 o                         
   2   2  -9        197.39        191.74         3.82 o                         
   3   2  -9       1564.97       1437.38        29.07 o                         
   5   2  -9         57.50         81.58         4.58 o                         
   6   2  -9          9.62          9.23         3.55 o                         
   0   3  -9         93.45        101.18         3.55 o                         
   1   3  -9        203.95        189.87         3.88 o                         
   2   3  -9         11.69         14.65         1.12 o                         
   3   3  -9         65.54         70.35         5.09 o                         
   4   3  -9        576.91        610.40        24.00 o                         
   5   3  -9        375.22        378.68        16.91 o                         
   6   3  -9         43.09         37.05         5.21 o                         
   1   4  -9        132.67        136.07         3.34 o                         
   2   4  -9         30.47         32.27         1.80 o                         
   3   4  -9        151.55        146.41         4.04 o                         
   4   4  -9        556.52        521.52        46.93 o                         
   5   4  -9         52.31         66.18         7.03 o                         
   6   4  -9         45.96         54.00         4.39 o                         
   0   5  -9       3130.07       3177.67        69.77 o                         
   1   5  -9         28.58         29.84         1.77 o                         
   2   5  -9        182.95        198.69         5.13 o                         
   3   5  -9        315.31        299.16         5.20 o                         
   4   5  -9        109.00        103.41         7.22 o                         
   5   5  -9         11.92         11.50         8.33 o                         
   6   5  -9         27.86         30.63         6.77 o                         
   1   6  -9         46.89         43.45         2.02 o                         
   2   6  -9        710.99        676.85        12.83 o                         
   3   6  -9        258.62        247.53         9.73 o                         
   4   6  -9         17.16         11.33         4.72 o                         
   5   6  -9         55.08         41.48         6.96 o                         
   0   7  -9          6.01          4.67         1.65 o                         
   1   7  -9         41.42         42.17         2.69 o                         
   2   7  -9         77.39         67.54         2.91 o                         
   3   7  -9          5.73          6.00         1.35 o                         
   4   7  -9        262.06        245.99         5.87 o                         
   5   7  -9        167.80        148.43         9.46 o                         
   6   7  -9          5.81          3.15         5.09 o                         
   1   8  -9         24.52         21.81         1.92 o                         
   2   8  -9         12.18         15.14         1.91 o                         
   3   8  -9         94.49         93.95         4.06 o                         
   4   8  -9         88.14         90.35         3.11 o                         
   5   8  -9        111.56        102.38        10.45 o                         
   6   8  -9         30.36         23.15         6.77 o                         
   0   9  -9        792.85        787.03        33.90 o                         
   1   9  -9         86.70         78.85         5.74 o                         
   2   9  -9         90.37         88.58         4.44 o                         
   3   9  -9        168.65        174.11        15.30 o                         
   4   9  -9          0.04         -0.60         1.47 o                         
   5   9  -9         43.56         43.64         8.28 o                         
   1  10  -9          3.35         -0.09         4.09 o                         
   2  10  -9        363.26        303.73        21.47 o                         
   3  10  -9          0.60         -0.93         1.93 o                         
   4  10  -9          8.64          9.53         3.04 o                         
   5  10  -9         55.16         51.59         4.63 o                         
   1  11  -9          4.75          2.71         3.37 o                         
   2  11  -9        123.00        105.57        10.68 o                         
   3  11  -9         22.45         22.02         7.15 o                         
   4  11  -9         73.27         69.61         4.77 o                         
   5  11  -9         13.52          7.10         9.05 o                         
   1  12  -9         59.40         48.09         8.26 o                         
   2  12  -9         21.79         22.11         6.85 o                         
   3  12  -9         14.51         11.93         3.72 o                         
   4  12  -9          4.60          3.45         2.63 o                         
   1  13  -9         81.45         67.23         9.89 o                         
   2  13  -9         32.46         26.32         6.85 o                         
   3  13  -9         35.21         33.50         5.00 o                         
   4  13  -9          8.07          8.58         4.39 o                         
   1  14  -9         40.10         41.82         8.39 o                         
   2  14  -9         56.85         55.76         6.58 o                         
   3  14  -9          7.97          8.00         4.05 o                         
   1  15  -9         10.42          7.58         6.25 o                         
   2  15  -9         41.10         35.70         6.60 o                         
   3  15  -9          6.60         -0.49         3.79 o                         
   1  16  -9         18.66         22.61         5.02 o                         
   2  16  -9         16.74         10.92         4.81 o                         
   0   0  -8        336.21        383.99        12.33 o                         
   2   0  -8          4.51         17.34         2.21 o                         
   4   0  -8        504.77        497.35        15.51 o                         
   1   1  -8        226.15        273.96         4.90 o                         
   2   1  -8       1032.16       1012.22        17.73 o                         
   3   1  -8        152.38        143.08         4.04 o                         
   4   1  -8         39.05         50.47         3.31 o                         
   5   1  -8         67.08         78.77         4.12 o                         
   6   1  -8         64.13         67.63         4.30 o                         
   0   2  -8       1171.13       1174.24        39.65 o                         
   1   2  -8       3064.13       3180.18        57.83 o                         
   2   2  -8        219.82        235.75         4.95 o                         
   3   2  -8        101.39         98.27         3.34 o                         
   4   2  -8         62.76         56.25         2.95 o                         
   5   2  -8        129.80        139.07         5.62 o                         
   6   2  -8         13.82         11.39         3.11 o                         
   1   3  -8          4.45         12.61         1.14 o                         
   2   3  -8        403.94        402.22         6.97 o                         
   3   3  -8        389.89        371.46         8.23 o                         
   4   3  -8          3.55          3.46         1.57 o                         
   5   3  -8         67.22         78.47         5.00 o                         
   6   3  -8         14.26         12.51         2.55 o                         
   0   4  -8        235.66        246.31         6.36 o                         
   1   4  -8         87.05         87.71         2.91 o                         
   2   4  -8         14.11         17.17         1.26 o                         
   3   4  -8        210.02        197.73         5.53 o                         
   4   4  -8        211.87        211.95         7.88 o                         
   5   4  -8         21.63         27.99         3.44 o                         
   6   4  -8         20.49         20.73         3.27 o                         
   1   5  -8        344.44        327.19         6.66 o                         
   2   5  -8        512.44        486.06         8.36 o                         
   3   5  -8        120.72        116.11         4.46 o                         
   4   5  -8         47.44         37.29         6.37 o                         
   5   5  -8         46.10         44.07         3.95 o                         
   6   5  -8         64.93         58.73         7.65 o                         
   0   6  -8       2976.88       2689.87        59.33 o                         
   1   6  -8        623.85        625.93        10.75 o                         
   2   6  -8        586.72        577.14        12.17 o                         
   3   6  -8         48.50         41.50         1.72 o                         
   4   6  -8        150.36        148.69         9.91 o                         
   5   6  -8         15.13         14.40         2.94 o                         
   6   6  -8         67.18         61.97         4.95 o                         
   1   7  -8         79.73         74.94         2.45 o                         
   2   7  -8          9.89          9.85         1.31 o                         
   3   7  -8        205.18        204.99         5.22 o                         
   4   7  -8         23.51         19.40         3.18 o                         
   5   7  -8         25.03         33.73         4.17 o                         
   6   7  -8         39.28         34.64         8.77 o                         
   0   8  -8        161.64        166.24         7.62 o                         
   1   8  -8         20.64         19.43         1.72 o                         
   2   8  -8         46.53         49.04         3.26 o                         
   3   8  -8        192.74        203.68         9.34 o                         
   4   8  -8         26.64         25.17         2.14 o                         
   5   8  -8         28.50         31.17         4.28 o                         
   6   8  -8         10.27         25.40         6.82 o                         
   1   9  -8        416.48        389.15         8.40 o                         
   2   9  -8         24.04         27.05         3.45 o                         
   3   9  -8        298.08        287.08         7.52 o                         
   4   9  -8          9.58         10.16         2.46 o                         
   5   9  -8         13.52         13.39         2.88 o                         
   6   9  -8         44.42         38.05         7.80 o                         
   0  10  -8       1036.74        951.15        28.80 o                         
   1  10  -8         66.63         61.43         3.99 o                         
   2  10  -8        237.68        221.01        16.84 o                         
   3  10  -8         47.90         47.01         3.23 o                         
   4  10  -8         18.67         21.70         2.76 o                         
   5  10  -8         22.45         14.71         4.88 o                         
   1  11  -8         24.63         22.29         3.28 o                         
   2  11  -8         61.92         69.57        11.05 o                         
   3  11  -8         68.73         69.06         4.69 o                         
   4  11  -8         20.49         21.76         2.93 o                         
   5  11  -8         21.04         20.89         3.82 o                         
   0  12  -8         53.08         40.86         3.78 o                         
   1  12  -8         20.85         17.51         3.23 o                         
   2  12  -8          2.20          2.19         3.17 o                         
   3  12  -8         46.51         45.00         4.34 o                         
   4  12  -8         27.97         25.61         3.34 o                         
   5  12  -8         10.80         15.39         4.16 o                         
   1  13  -8        177.04        176.95         8.34 o                         
   2  13  -8          8.26          9.41         5.38 o                         
   3  13  -8         84.60         86.94         5.92 o                         
   4  13  -8          0.01         -2.54         2.54 o                         
   0  14  -8         95.70         94.32         6.58 o                         
   1  14  -8         70.52         71.29         6.53 o                         
   2  14  -8         79.07         89.90        13.89 o                         
   3  14  -8         21.49         19.11         3.75 o                         
   4  14  -8          2.35          0.95         3.30 o                         
   1  15  -8         18.50         11.51         6.62 o                         
   2  15  -8         42.87         41.71         5.86 o                         
   3  15  -8          7.84          6.10         3.34 o                         
   0  16  -8          1.02          2.38         3.22 o                         
   1  16  -8         20.73         16.43         6.26 o                         
   2  16  -8          7.04          8.88         4.23 o                         
   1  17  -8         26.02         16.51         5.02 o                         
   2   0  -7       2288.92       2327.69        62.86 o                         
   4   0  -7        406.75        422.22        12.87 o                         
   6   0  -7          3.12          4.30         2.76 o                         
   0   1  -7       2242.09       2353.19        45.04 o                         
   1   1  -7        138.64        175.20         3.08 o                         
   2   1  -7        293.98        300.45         6.82 o                         
   3   1  -7        194.83        183.91         4.76 o                         
   4   1  -7        184.42        184.08         4.35 o                         
   5   1  -7         46.42         53.12         2.68 o                         
   6   1  -7         39.01         38.33         3.16 o                         
   1   2  -7       7621.50       8138.97       114.40 o                         
   2   2  -7        247.53        243.27         5.09 o                         
   3   2  -7         89.83         97.33         2.70 o                         
   4   2  -7          9.48          9.24         1.35 o                         
   5   2  -7        157.47        140.91         5.85 o                         
   6   2  -7          2.53          6.36         2.92 o                         
   0   3  -7       2305.29       2432.71        61.73 o                         
   1   3  -7        430.77        417.98         8.01 o                         
   2   3  -7         77.45         82.77         1.93 o                         
   3   3  -7        305.59        287.21         8.84 o                         
   4   3  -7         48.48         50.88         2.31 o                         
   5   3  -7         39.73         41.59         3.41 o                         
   6   3  -7         31.16         36.32         5.68 o                         
   7   3  -7         14.69         10.57         4.04 o                         
   1   4  -7          5.08          6.22         0.94 o                         
   2   4  -7        618.88        627.04        10.70 o                         
   3   4  -7       1710.79       1608.05        39.75 o                         
   4   4  -7        177.49        170.64         5.04 o                         
   5   4  -7         28.14         33.05         3.92 o                         
   6   4  -7          6.17          8.05         2.69 o                         
   7   4  -7          4.78          0.69         3.82 o                         
   0   5  -7       1038.17       1130.79        25.74 o                         
   1   5  -7        550.51        546.25         9.18 o                         
   2   5  -7        495.60        480.76         8.26 o                         
   3   5  -7         86.61         87.73         2.42 o                         
   4   5  -7        277.14        280.41         8.61 o                         
   5   5  -7        171.38        167.19         6.80 o                         
   6   5  -7         14.05         18.29         2.97 o                         
   1   6  -7        442.45        449.97         7.97 o                         
   2   6  -7        652.66        624.74        12.03 o                         
   3   6  -7        115.12        118.18         2.99 o                         
   4   6  -7         32.12         27.67         3.28 o                         
   5   6  -7          1.99          3.07         2.21 o                         
   6   6  -7          6.25          8.01         2.57 o                         
   0   7  -7        568.40        574.80        16.90 o                         
   1   7  -7        267.15        235.34         4.84 o                         
   2   7  -7          8.92         10.34         1.40 o                         
   3   7  -7        242.22        237.24         4.99 o                         
   4   7  -7         39.62         39.22         2.75 o                         
   5   7  -7         27.63         25.59         3.34 o                         
   6   7  -7          1.71          3.41         4.26 o                         
   1   8  -7         32.91         32.83         2.90 o                         
   2   8  -7         60.38         63.03         2.22 o                         
   3   8  -7       1083.16       1081.96        19.10 o                         
   4   8  -7         11.32         12.53         1.44 o                         
   5   8  -7          9.66          9.71         2.25 o                         
   6   8  -7          9.08          7.28         2.91 o                         
   0   9  -7        737.74        726.38        15.64 o                         
   1   9  -7        301.77        279.86         5.65 o                         
   2   9  -7         33.06         31.12         2.33 o                         
   3   9  -7         30.41         35.71         2.60 o                         
   4   9  -7         36.49         36.02         2.74 o                         
   5   9  -7        136.18        148.03         5.66 o                         
   6   9  -7          1.67         -2.80         4.47 o                         
   1  10  -7         86.67         78.51         2.60 o                         
   2  10  -7        200.53        206.30         6.16 o                         
   3  10  -7         61.40         55.55         3.53 o                         
   4  10  -7          8.31          7.08         1.90 o                         
   5  10  -7         10.81         11.74         3.43 o                         
   0  11  -7        550.72        555.07        15.96 o                         
   1  11  -7          9.91          6.27         2.02 o                         
   2  11  -7         76.49         85.13         6.74 o                         
   3  11  -7         71.37         70.51         4.76 o                         
   4  11  -7          5.66          4.75         2.04 o                         
   5  11  -7          7.92          9.49         3.29 o                         
   1  12  -7         25.97         31.18         2.64 o                         
   2  12  -7        210.20        221.35         7.52 o                         
   3  12  -7        108.74         98.18         5.58 o                         
   4  12  -7         31.19         30.64         4.56 o                         
   5  12  -7          6.97          7.33         3.01 o                         
   0  13  -7        142.75        136.32         7.37 o                         
   1  13  -7         57.88         53.97         3.35 o                         
   2  13  -7         74.71         77.02         4.67 o                         
   3  13  -7         11.26          8.02         3.11 o                         
   4  13  -7         18.70         19.39         3.57 o                         
   1  14  -7         47.54         46.24         4.09 o                         
   2  14  -7         16.90         18.14         3.36 o                         
   3  14  -7         16.00          9.88         3.23 o                         
   4  14  -7          0.09          0.23         4.51 o                         
   0  15  -7         88.84        102.52         7.27 o                         
   1  15  -7          4.01          6.22         2.61 o                         
   2  15  -7         35.55         35.42         4.31 o                         
   3  15  -7          4.04         -1.30         3.65 o                         
   1  16  -7          4.08         -1.78         2.49 o                         
   2  16  -7         70.73         81.80         8.61 o                         
   3  16  -7          0.57         -0.05         3.82 o                         
   0  17  -7          4.62         -7.85         9.30 o                         
   1  17  -7         32.30         34.25         4.15 o                         
   0   0  -6        163.91        191.23         6.04 o                         
   2   0  -6       4747.29       4927.21       136.37 o                         
   4   0  -6       1281.18       1189.46        71.96 o                         
   6   0  -6          9.73         13.72         3.05 o                         
   1   1  -6        159.39        179.88         3.20 o                         
   2   1  -6       2084.83       2052.01        41.04 o                         
   3   1  -6        270.26        296.21         6.11 o                         
   4   1  -6        907.29        843.23        26.32 o                         
   5   1  -6          2.81          5.05         1.34 o                         
   6   1  -6         43.73         45.22         5.46 o                         
   0   2  -6        738.96        783.58        17.35 o                         
   1   2  -6          6.47         20.40         0.99 o                         
   2   2  -6        407.39        412.46         7.23 o                         
   3   2  -6        942.23        937.27        16.81 o                         
   4   2  -6         45.94         61.05         5.08 o                         
   5   2  -6         30.07         30.78         2.51 o                         
   6   2  -6          9.16          7.54         2.06 o                         
   7   2  -6          3.87          3.48         3.04 o                         
   1   3  -6       2756.11       2907.50        97.64 o                         
   2   3  -6        596.73        686.51        16.75 o                         
   3   3  -6        540.89        497.15         9.78 o                         
   4   3  -6        233.79        213.86         6.89 o                         
   5   3  -6         78.35         76.31         4.23 o                         
   6   3  -6         38.40         29.93         3.22 o                         
   7   3  -6         15.32         11.34         3.98 o                         
   0   4  -6          1.66          8.59         1.26 o                         
   1   4  -6       1553.36       1543.45        24.12 o                         
   2   4  -6       1261.53       1273.21        32.98 o                         
   3   4  -6         29.84         31.30         1.66 o                         
   4   4  -6        466.88        436.86         9.94 o                         
   5   4  -6         35.65         34.84         3.23 o                         
   6   4  -6          7.06          9.37         2.16 o                         
   7   4  -6         12.56         15.61         4.98 o                         
   1   5  -6        424.20        414.94         7.90 o                         
   2   5  -6        858.45        815.42        14.50 o                         
   3   5  -6        154.66        150.78         3.29 o                         
   4   5  -6        696.34        668.58        12.38 o                         
   5   5  -6          6.42         11.65         2.74 o                         
   6   5  -6          9.48         14.97         4.00 o                         
   7   5  -6          1.25         -0.23         4.40 o                         
   0   6  -6       1216.60       1169.33        22.96 o                         
   1   6  -6        114.67        127.62         2.83 o                         
   2   6  -6        676.09        651.73        10.28 o                         
   3   6  -6        192.93        182.51         4.54 o                         
   4   6  -6         91.03         89.38         3.22 o                         
   5   6  -6          1.64          2.44         4.74 o                         
   6   6  -6         20.19         22.34         3.37 o                         
   1   7  -6       1755.23       1706.21        25.29 o                         
   2   7  -6        191.75        187.99         3.90 o                         
   3   7  -6        167.81        159.25         3.32 o                         
   4   7  -6          2.01          1.24         1.80 o                         
   5   7  -6         58.26         55.44         3.18 o                         
   6   7  -6          6.21          0.76         2.41 o                         
   0   8  -6        115.31        124.59         4.10 o                         
   1   8  -6        663.60        630.66        10.04 o                         
   2   8  -6         76.46         74.11         2.35 o                         
   3   8  -6         28.39         33.46         2.26 o                         
   4   8  -6         39.24         41.30         2.76 o                         
   5   8  -6         22.68         23.56         2.87 o                         
   6   8  -6          6.71          5.48         4.97 o                         
   1   9  -6        305.88        297.79         7.36 o                         
   2   9  -6         81.71         79.09         2.60 o                         
   3   9  -6        594.13        599.49        15.02 o                         
   4   9  -6        110.59         98.58         5.81 o                         
   5   9  -6          4.98          6.99         2.28 o                         
   6   9  -6          1.70         -2.15         4.91 o                         
   0  10  -6        170.32        180.75         5.08 o                         
   1  10  -6        184.31        182.09         3.81 o                         
   2  10  -6        158.03        163.09         4.35 o                         
   3  10  -6          7.83          4.73         1.99 o                         
   4  10  -6         21.15         19.66         1.97 o                         
   5  10  -6         14.83         17.33         3.12 o                         
   6  10  -6         20.94         24.48         4.70 o                         
   1  11  -6        113.87        120.42         4.89 o                         
   2  11  -6        276.50        292.99         8.86 o                         
   3  11  -6         39.82         40.15         3.19 o                         
   4  11  -6         26.21         22.97         2.69 o                         
   5  11  -6          2.88          1.61         2.55 o                         
   0  12  -6        158.55        156.07         9.60 o                         
   1  12  -6         33.63         34.71         3.46 o                         
   2  12  -6         88.38         96.98         4.79 o                         
   3  12  -6          5.04          6.42         2.74 o                         
   4  12  -6         37.30         37.86         3.65 o                         
   5  12  -6          0.91          2.98         2.80 o                         
   1  13  -6         92.55        104.12         4.18 o                         
   2  13  -6         30.19         32.92         3.73 o                         
   3  13  -6        150.39        158.06         7.23 o                         
   4  13  -6         33.27         30.00         3.64 o                         
   5  13  -6          8.95         10.16         4.05 o                         
   0  14  -6         86.86         88.45         6.46 o                         
   1  14  -6         68.02         72.67         4.61 o                         
   2  14  -6         42.89         35.18         3.43 o                         
   3  14  -6          3.19          3.97         2.10 o                         
   4  14  -6         11.99         14.45         3.99 o                         
   1  15  -6         16.83         19.30         3.66 o                         
   2  15  -6         87.83        102.02         4.12 o                         
   3  15  -6         14.72         17.50         3.28 o                         
   4  15  -6          6.65         10.56         5.53 o                         
   0  16  -6         51.83         53.47         5.91 o                         
   1  16  -6         14.99         11.74         2.96 o                         
   2  16  -6         17.90         23.84         8.19 o                         
   3  16  -6          2.38          4.87         3.23 o                         
   1  17  -6          9.31         17.41         3.94 o                         
   2  17  -6          4.88          7.14         3.61 o                         
   2   0  -5       3601.61       3567.78        99.79 o                         
   4   0  -5        432.64        409.05        10.25 o                         
   6   0  -5         63.47         67.95         7.84 o                         
   0   1  -5       4276.52       4517.56        83.64 o                         
   1   1  -5        347.19        335.60         9.01 o                         
   2   1  -5        652.20        682.65        20.57 o                         
   3   1  -5        323.96        330.41         8.76 o                         
   4   1  -5        221.09        213.75         4.69 o                         
   5   1  -5        136.31        134.63         3.35 o                         
   6   1  -5         37.58         47.22         2.47 o                         
   7   1  -5         13.54          5.87         4.60 o                         
   1   2  -5       1720.51       1743.13        35.85 o                         
   2   2  -5        293.99        290.95         5.26 o                         
   3   2  -5        706.78        716.97        13.10 o                         
   4   2  -5          9.98         12.07         1.83 o                         
   5   2  -5         69.47         75.06         2.68 o                         
   6   2  -5         59.52         61.17         5.86 o                         
   7   2  -5         16.62         17.04         4.23 o                         
   0   3  -5        529.90        517.80        11.84 o                         
   1   3  -5       1180.27       1201.31        26.93 o                         
   2   3  -5        443.77        440.22        11.33 o                         
   3   3  -5        252.22        261.66         5.59 o                         
   4   3  -5        131.64        128.49         3.95 o                         
   5   3  -5        292.30        270.37         6.40 o                         
   6   3  -5         61.98         50.98         6.29 o                         
   7   3  -5          1.99         -3.28         3.28 o                         
   1   4  -5         27.47         19.93         1.20 o                         
   2   4  -5       1280.74       1278.03        20.42 o                         
   3   4  -5       1039.58        983.27        17.67 o                         
   4   4  -5        206.02        203.68         5.04 o                         
   5   4  -5         29.00         25.99         2.47 o                         
   6   4  -5         33.21         34.47         3.91 o                         
   7   4  -5          4.61          8.18         4.40 o                         
   0   5  -5       2617.97       2480.03        41.50 o                         
   1   5  -5         54.48         49.79         1.51 o                         
   2   5  -5        449.69        444.43         7.22 o                         
   3   5  -5        247.39        242.20         4.41 o                         
   4   5  -5         89.52         82.38         2.98 o                         
   5   5  -5          5.48          2.70         2.90 o                         
   6   5  -5         74.17         63.80         4.20 o                         
   7   5  -5         45.66         39.38         8.03 o                         
   1   6  -5        544.70        500.77         7.39 o                         
   2   6  -5        776.07        758.69        11.69 o                         
   3   6  -5         59.69         61.59         1.93 o                         
   4   6  -5         44.46         43.25         2.22 o                         
   5   6  -5         26.60         25.67         2.44 o                         
   6   6  -5        193.48        197.33        13.29 o                         
   0   7  -5        847.19        818.11        16.41 o                         
   1   7  -5        331.31        337.04         5.31 o                         
   2   7  -5        324.11        315.27         5.11 o                         
   3   7  -5         61.22         60.16         2.08 o                         
   4   7  -5         99.19         98.59         3.30 o                         
   5   7  -5        127.68        137.16         5.01 o                         
   6   7  -5         79.71         81.01         6.94 o                         
   1   8  -5         16.79         19.74         1.30 o                         
   2   8  -5         28.97         31.40         1.61 o                         
   3   8  -5        962.67        924.47        14.46 o                         
   4   8  -5         24.73         26.25         3.06 o                         
   5   8  -5         64.75         65.98         9.19 o                         
   6   8  -5          1.28          0.53         2.04 o                         
   0   9  -5        135.28        120.75         3.75 o                         
   1   9  -5        188.48        186.95         3.51 o                         
   2   9  -5        102.65         94.47         2.63 o                         
   3   9  -5        266.75        250.62         6.13 o                         
   4   9  -5         61.44         62.37         3.30 o                         
   5   9  -5         17.03         19.04         2.67 o                         
   6   9  -5         35.66         26.89         4.05 o                         
   1  10  -5         44.36         43.69         1.92 o                         
   2  10  -5        225.72        222.67         4.45 o                         
   3  10  -5         14.11         21.94         3.91 o                         
   4  10  -5         38.91         36.85         2.57 o                         
   5  10  -5         66.71         72.32         3.88 o                         
   6  10  -5         68.05         81.06        10.77 o                         
   0  11  -5        451.00        437.06        10.50 o                         
   1  11  -5         94.31         94.21         2.81 o                         
   2  11  -5        159.08        168.62         4.04 o                         
   3  11  -5         39.10         39.47         2.28 o                         
   4  11  -5         59.28         66.99         5.19 o                         
   5  11  -5          8.51          9.51         3.02 o                         
   1  12  -5         34.64         31.85         2.86 o                         
   2  12  -5         47.43         48.70         3.72 o                         
   3  12  -5        207.95        213.00         6.26 o                         
   4  12  -5         19.70         14.58         3.21 o                         
   5  12  -5         33.06         35.42         5.22 o                         
   0  13  -5        122.59        121.59         8.79 o                         
   1  13  -5         53.82         62.84         3.21 o                         
   2  13  -5         33.61         35.31         4.37 o                         
   3  13  -5        128.96        143.79         5.36 o                         
   4  13  -5         31.35         23.97         3.86 o                         
   5  13  -5          7.14          3.19         3.60 o                         
   1  14  -5         24.84         29.45         2.68 o                         
   2  14  -5          6.88          6.37         1.80 o                         
   3  14  -5         12.30         18.25         2.59 o                         
   4  14  -5         26.93         18.92         3.78 o                         
   0  15  -5         39.33         38.33         9.43 o                         
   1  15  -5         77.87         81.51         5.10 o                         
   2  15  -5         54.72         62.38         4.68 o                         
   3  15  -5         20.94         21.77         3.94 o                         
   4  15  -5          9.89          6.19         3.39 o                         
   1  16  -5         10.21         10.95         2.78 o                         
   2  16  -5         18.67         15.22         3.92 o                         
   3  16  -5         13.69         10.48         3.56 o                         
   0  17  -5         89.18        103.02         7.75 o                         
   1  17  -5          9.78          8.83         2.71 o                         
   2  17  -5          4.33          2.60         2.57 o                         
   0   0  -4       1986.29       2068.54        53.96 o                         
   2   0  -4        194.78        191.47        11.68 o                         
   4   0  -4        140.68        131.08         3.57 o                         
   6   0  -4        188.89        170.89         5.97 o                         
   1   1  -4       1624.50       1642.12        30.37 o                         
   2   1  -4       1058.08        988.95        26.65 o                         
   3   1  -4         67.44         66.59         1.54 o                         
   4   1  -4        148.31        149.36         2.68 o                         
   5   1  -4       1021.31       1032.84        18.11 o                         
   6   1  -4         39.11         47.88         2.99 o                         
   7   1  -4         70.87         66.78         7.81 o                         
   0   2  -4        528.87        521.12        11.96 o                         
   1   2  -4       1306.72       1352.95        30.55 o                         
   2   2  -4        421.44        401.30         9.41 o                         
   3   2  -4        109.04        112.01         2.13 o                         
   4   2  -4        270.87        261.00         4.29 o                         
   5   2  -4       1733.16       1669.96        24.53 o                         
   6   2  -4          8.39          9.96         3.58 o                         
   7   2  -4         67.38         72.32         5.13 o                         
   1   3  -4        281.88        285.24         4.64 o                         
   2   3  -4         60.70         63.61         1.49 o                         
   3   3  -4        370.97        337.40         5.57 o                         
   4   3  -4        419.15        388.96         6.47 o                         
   5   3  -4        324.64        372.32        13.61 o                         
   6   3  -4        107.14        100.48         3.37 o                         
   7   3  -4         77.49         71.90         7.94 o                         
   0   4  -4       1081.06       1044.81        18.06 o                         
   1   4  -4         51.38         61.33         1.97 o                         
   2   4  -4         27.88         28.52         1.10 o                         
   3   4  -4          5.59          5.49         0.80 o                         
   4   4  -4        187.62        156.79         2.89 o                         
   5   4  -4         85.18         79.87         2.51 o                         
   6   4  -4         72.74         71.38         2.91 o                         
   7   4  -4         27.47         30.27         5.98 o                         
   1   5  -4        292.56        283.99         4.47 o                         
   2   5  -4        974.23        924.00        14.74 o                         
   3   5  -4          0.62          0.77         0.56 o                         
   4   5  -4        180.90        163.39         3.23 o                         
   5   5  -4        594.41        559.04        10.95 o                         
   6   5  -4          5.16          1.56         2.01 o                         
   7   5  -4          8.38         20.99         9.60 o                         
   0   6  -4       1517.95       1432.30        31.97 o                         
   1   6  -4         10.87          9.28         0.72 o                         
   2   6  -4        606.19        577.61         8.48 o                         
   3   6  -4         22.94         21.11         1.27 o                         
   4   6  -4        753.58        733.09        10.47 o                         
   5   6  -4        436.62        434.52        17.36 o                         
   6   6  -4         30.68         36.84         5.18 o                         
   7   6  -4          5.73          7.74         4.95 o                         
   1   7  -4         48.11         44.12         1.38 o                         
   2   7  -4         62.46         57.76         1.67 o                         
   3   7  -4        331.47        324.98         5.34 o                         
   4   7  -4        568.77        544.22         9.07 o                         
   5   7  -4         34.47         37.42         2.58 o                         
   6   7  -4         79.23         74.99         3.82 o                         
   0   8  -4        330.06        328.45         7.38 o                         
   1   8  -4         49.06         49.60         1.58 o                         
   2   8  -4          0.93          0.14         0.76 o                         
   3   8  -4          5.28          4.34         1.01 o                         
   4   8  -4        159.19        149.09         4.01 o                         
   5   8  -4         96.41        100.88         4.68 o                         
   6   8  -4         22.70         25.53         2.36 o                         
   1   9  -4        285.84        283.81         4.80 o                         
   2   9  -4        107.73        104.54         2.43 o                         
   3   9  -4        127.51        125.95         2.87 o                         
   4   9  -4        113.36        115.10         3.52 o                         
   5   9  -4         59.45         60.38         3.18 o                         
   6   9  -4          7.82          6.80         2.84 o                         
   0  10  -4        653.47        661.71        13.74 o                         
   1  10  -4        169.22        174.94         4.03 o                         
   2  10  -4         54.58         54.00         2.33 o                         
   3  10  -4          4.43          4.95         1.20 o                         
   4  10  -4        199.80        207.77         4.97 o                         
   5  10  -4         12.04          8.62         2.42 o                         
   6  10  -4         22.81         20.30         5.10 o                         
   1  11  -4         39.08         41.11         1.87 o                         
   2  11  -4         64.46         71.59         2.36 o                         
   3  11  -4         47.25         54.89         3.50 o                         
   4  11  -4        278.16        280.52         9.09 o                         
   5  11  -4         38.23         41.89         3.77 o                         
   6  11  -4         17.16         18.32         5.78 o                         
   0  12  -4         33.32         38.11         3.25 o                         
   1  12  -4         30.41         34.32         2.43 o                         
   2  12  -4         31.77         28.45         2.28 o                         
   3  12  -4          8.19          8.89         2.03 o                         
   4  12  -4         71.69         80.11         5.51 o                         
   5  12  -4         12.70         13.31         3.96 o                         
   1  13  -4        104.71        115.60         4.04 o                         
   2  13  -4         16.35         18.00         2.11 o                         
   3  13  -4        145.19        163.74         5.51 o                         
   4  13  -4         46.20         48.91         3.78 o                         
   5  13  -4          0.69         -0.22         4.12 o                         
   0  14  -4         39.85         46.29        11.65 o                         
   1  14  -4        135.97        145.26         4.98 o                         
   2  14  -4         14.09         14.50         2.43 o                         
   3  14  -4          9.40          9.64         2.29 o                         
   4  14  -4          4.14          4.43         3.02 o                         
   1  15  -4         15.37         13.55         3.05 o                         
   2  15  -4         12.13         14.80         2.17 o                         
   3  15  -4         36.05         33.10         3.42 o                         
   4  15  -4         38.70         41.60         5.13 o                         
   0  16  -4         13.37         10.55         3.56 o                         
   1  16  -4         25.94         24.43         3.09 o                         
   2  16  -4         38.71         42.19         5.54 o                         
   3  16  -4          4.02          9.88         3.44 o                         
   1  17  -4          6.03          6.28         2.63 o                         
   2  17  -4         42.45         54.30         4.12 o                         
   0  18  -4         12.31         12.79         5.54 o                         
   1  18  -4         24.27         16.45         2.91 o                         
   2   0  -3       1320.97       1301.52        25.71 o                         
   4   0  -3        304.20        307.59         5.89 o                         
   6   0  -3        451.18        428.92         8.58 o                         
   0   1  -3       1393.31       1422.28        29.95 o                         
   1   1  -3        767.02        759.90        14.12 o                         
   2   1  -3        476.35        466.63         6.55 o                         
   3   1  -3        111.23        108.14         1.67 o                         
   4   1  -3        844.80        842.53        11.78 o                         
   5   1  -3        125.78        145.60         4.23 o                         
   6   1  -3         69.63         92.97         4.11 o                         
   7   1  -3          8.33         12.41         3.81 o                         
   1   2  -3       1454.32       1513.44        24.95 o                         
   2   2  -3        384.09        370.82         4.69 o                         
   3   2  -3       1100.26       1089.87        15.00 o                         
   4   2  -3         23.76         32.85         1.41 o                         
   5   2  -3        674.39        681.65        10.87 o                         
   6   2  -3         66.56         77.32         2.56 o                         
   7   2  -3         25.27         30.37         3.71 o                         
   0   3  -3       4243.14       4126.93       102.07 o                         
   1   3  -3        536.55        509.13         7.84 o                         
   2   3  -3       1474.62       1439.45        18.21 o                         
   3   3  -3        490.80        455.37         6.00 o                         
   4   3  -3        527.78        541.58         8.86 o                         
   5   3  -3         82.37         88.11         4.46 o                         
   6   3  -3        201.54        194.03         8.25 o                         
   7   3  -3          7.45          9.46         1.60 o                         
   1   4  -3         52.94         54.16         1.27 o                         
   2   4  -3        735.74        705.13         8.70 o                         
   3   4  -3        191.95        181.41         2.81 o                         
   4   4  -3        205.48        193.51         3.13 o                         
   5   4  -3        110.08        101.84         2.84 o                         
   6   4  -3        257.80        247.42         5.38 o                         
   7   4  -3          1.63          5.39         2.36 o                         
   0   5  -3        501.20        470.65         9.70 o                         
   1   5  -3         63.09         58.30         1.45 o                         
   2   5  -3        220.02        228.92         3.29 o                         
   3   5  -3         68.66         62.49         1.42 o                         
   4   5  -3        999.80        970.68        13.59 o                         
   5   5  -3        224.02        224.79         4.14 o                         
   6   5  -3         82.15         77.52         3.11 o                         
   7   5  -3          7.17          4.27         5.10 o                         
   1   6  -3         17.38         16.78         0.91 o                         
   2   6  -3        943.54        900.51        11.19 o                         
   3   6  -3         18.81         20.09         1.14 o                         
   4   6  -3         89.94         79.63         2.22 o                         
   5   6  -3         71.36         71.97         3.56 o                         
   6   6  -3        245.58        246.98         9.96 o                         
   7   6  -3          8.12          7.65         3.20 o                         
   0   7  -3       1135.52       1079.41        24.52 o                         
   1   7  -3        117.97        119.61         2.39 o                         
   2   7  -3        217.32        213.56         3.28 o                         
   3   7  -3        257.19        249.88         4.54 o                         
   4   7  -3         80.21         89.31         3.21 o                         
   5   7  -3         50.73         44.12         2.90 o                         
   6   7  -3        135.89        133.76         4.73 o                         
   1   8  -3         53.78         48.29         1.58 o                         
   2   8  -3        157.19        153.17         2.74 o                         
   3   8  -3         20.24         23.92         1.22 o                         
   4   8  -3         44.24         42.62         2.49 o                         
   5   8  -3         43.08         45.50         2.88 o                         
   6   8  -3         66.00         58.75         3.24 o                         
   0   9  -3         82.57         78.61         3.01 o                         
   1   9  -3         76.87         68.28         1.95 o                         
   2   9  -3        197.97        208.12         3.80 o                         
   3   9  -3        193.00        209.57         3.79 o                         
   4   9  -3        393.03        387.91         7.47 o                         
   5   9  -3        163.78        168.40         4.89 o                         
   6   9  -3         64.65         68.43         4.55 o                         
   1  10  -3        203.93        220.69         4.28 o                         
   2  10  -3        311.73        309.22         5.16 o                         
   3  10  -3         92.01        101.30         2.91 o                         
   4  10  -3         58.70         67.71         2.88 o                         
   5  10  -3         33.68         28.22         2.92 o                         
   6  10  -3         98.77         98.49         5.24 o                         
   0  11  -3        222.72        216.12         5.90 o                         
   1  11  -3         10.30         11.94         1.23 o                         
   2  11  -3         34.66         34.28         2.17 o                         
   3  11  -3        103.77        112.30         3.57 o                         
   4  11  -3         20.28         17.64         1.91 o                         
   5  11  -3          9.80         11.71         2.69 o                         
   6  11  -3         38.14         34.03         3.69 o                         
   1  12  -3         41.94         45.62         2.67 o                         
   2  12  -3         73.90         75.27         3.21 o                         
   3  12  -3         27.99         29.62         1.98 o                         
   4  12  -3          0.94          2.47         1.42 o                         
   5  12  -3          5.44          3.72         2.49 o                         
   0  13  -3         76.79         77.11         7.60 o                         
   1  13  -3         18.88         22.02         2.43 o                         
   2  13  -3          7.93          7.46         1.99 o                         
   3  13  -3         90.32         91.90         3.47 o                         
   4  13  -3         35.12         28.47         3.17 o                         
   5  13  -3         45.96         43.76         7.25 o                         
   1  14  -3         82.08         90.58         5.82 o                         
   2  14  -3         38.08         35.43         2.71 o                         
   3  14  -3         98.66        104.40         3.91 o                         
   4  14  -3          6.55          3.42         2.04 o                         
   0  15  -3         22.31         26.68         4.75 o                         
   1  15  -3          0.27          0.40         2.12 o                         
   2  15  -3          1.95          0.22         1.72 o                         
   3  15  -3         55.91         57.61         3.85 o                         
   4  15  -3         24.53         14.40         3.87 o                         
   1  16  -3         26.23         28.37         2.86 o                         
   2  16  -3         24.75         21.46         3.68 o                         
   3  16  -3         14.45         14.17         3.00 o                         
   0  17  -3         65.43         66.73         7.00 o                         
   1  17  -3          0.77          3.60         2.19 o                         
   2  17  -3          0.93          0.33         2.56 o                         
   1  18  -3         14.07         16.77         4.41 o                         
   0   0  -2       7242.08       7809.09       289.02 o                         
   2   0  -2        607.92        621.09        18.45 o                         
   4   0  -2         96.09         90.47         3.31 o                         
   6   0  -2          2.17          9.48         1.70 o                         
   1   1  -2       2228.82       2202.35        39.30 o                         
   2   1  -2        357.87        350.40         4.56 o                         
   3   1  -2       2192.38       2212.77        34.50 o                         
   4   1  -2         84.68         96.26         1.83 o                         
   5   1  -2        125.92        132.36         3.31 o                         
   6   1  -2         34.10         39.83         2.19 o                         
   7   1  -2         10.41         11.17         1.23 o                         
   0   2  -2       1050.35       1027.94        21.33 o                         
   1   2  -2       4030.25       3729.28        69.84 o                         
   2   2  -2         32.15         30.60         0.77 o                         
   3   2  -2       2307.98       2420.74        28.99 o                         
   4   2  -2         86.11         90.08         1.82 o                         
   5   2  -2         58.11         63.01         1.98 o                         
   6   2  -2         13.21         18.23         2.12 o                         
   7   2  -2         62.58         63.71         4.44 o                         
   1   3  -2       3829.33       3751.91        46.63 o                         
   2   3  -2        520.50        531.07         6.35 o                         
   3   3  -2       1330.58       1340.01        17.02 o                         
   4   3  -2         91.72        108.09         2.31 o                         
   5   3  -2        110.20        120.98         3.18 o                         
   6   3  -2          3.33          3.22         1.45 o                         
   7   3  -2         18.69         19.39         6.15 o                         
   0   4  -2        805.97        865.13        16.10 o                         
   1   4  -2        759.47        795.77        10.05 o                         
   2   4  -2        294.37        312.67         4.42 o                         
   3   4  -2        329.41        288.79         4.09 o                         
   4   4  -2          4.98          7.92         0.93 o                         
   5   4  -2         38.49         41.56         1.92 o                         
   6   4  -2          0.15          1.95         1.45 o                         
   7   4  -2         42.90         50.14         6.54 o                         
   1   5  -2        327.34        326.81         5.56 o                         
   2   5  -2        336.51        299.39         4.12 o                         
   3   5  -2        382.21        410.51         5.87 o                         
   4   5  -2        137.02        137.86         2.63 o                         
   5   5  -2         40.70         40.97         2.02 o                         
   6   5  -2         41.03         41.43         2.64 o                         
   7   5  -2         12.91         17.23         3.44 o                         
   0   6  -2       1478.50       1374.98        26.22 o                         
   1   6  -2        526.80        516.24         6.96 o                         
   2   6  -2         43.61         43.94         1.25 o                         
   3   6  -2        559.71        573.15         7.14 o                         
   4   6  -2        338.72        344.12         5.11 o                         
   5   6  -2          0.47         -0.90         0.90 o                         
   6   6  -2         35.43         39.24         2.70 o                         
   7   6  -2         18.94         19.72         3.10 o                         
   1   7  -2       1345.06       1314.34        17.05 o                         
   2   7  -2        853.57        832.44        10.44 o                         
   3   7  -2         79.32         77.64         1.96 o                         
   4   7  -2        123.98        128.70         2.61 o                         
   5   7  -2         33.13         38.61         1.87 o                         
   6   7  -2          1.49         -0.80         1.37 o                         
   7   7  -2         18.15         15.40         4.21 o                         
   0   8  -2        303.99        272.11         6.23 o                         
   1   8  -2        290.57        318.41         4.85 o                         
   2   8  -2        133.97        139.59         2.58 o                         
   3   8  -2        231.07        216.54         3.65 o                         
   4   8  -2         96.79         96.11         2.63 o                         
   5   8  -2         21.01         23.72         1.93 o                         
   6   8  -2          7.11          7.30         2.32 o                         
   1   9  -2          4.80          5.90         0.89 o                         
   2   9  -2         33.39         30.69         1.51 o                         
   3   9  -2        201.94        184.22         3.08 o                         
   4   9  -2         38.48         47.74         2.54 o                         
   5   9  -2         45.21         45.52         2.94 o                         
   6   9  -2          4.01          5.46         1.89 o                         
   0  10  -2        278.24        277.08         6.75 o                         
   1  10  -2         51.64         48.00         1.97 o                         
   2  10  -2         32.48         36.39         1.71 o                         
   3  10  -2         92.42         91.24         2.65 o                         
   4  10  -2        137.96        142.60         4.08 o                         
   5  10  -2         37.73         40.52         3.01 o                         
   6  10  -2          9.51         14.47         3.18 o                         
   1  11  -2         53.89         56.79         2.37 o                         
   2  11  -2        356.08        370.86         5.78 o                         
   3  11  -2        124.02        130.21         3.54 o                         
   4  11  -2         53.47         56.02         2.48 o                         
   5  11  -2         10.06          9.91         2.44 o                         
   6  11  -2         10.24          7.29         3.21 o                         
   0  12  -2        375.15        397.67        11.77 o                         
   1  12  -2         14.36         20.61         2.33 o                         
   2  12  -2        172.56        178.03         4.01 o                         
   3  12  -2         19.97         23.39         1.70 o                         
   4  12  -2         48.85         56.78         3.53 o                         
   5  12  -2          1.01          0.88         2.48 o                         
   1  13  -2         16.14         21.77         2.32 o                         
   2  13  -2         10.50         10.76         1.77 o                         
   3  13  -2        101.97        106.38         3.53 o                         
   4  13  -2          6.46          6.78         1.67 o                         
   5  13  -2         26.15         29.65         3.55 o                         
   0  14  -2         40.48         44.83         5.83 o                         
   1  14  -2         26.23         26.61         2.65 o                         
   2  14  -2         10.65          9.85         1.74 o                         
   3  14  -2         53.94         60.50         3.55 o                         
   4  14  -2          0.70          2.33         1.85 o                         
   5  14  -2         31.49         32.65         7.18 o                         
   1  15  -2         10.84          9.33         2.13 o                         
   2  15  -2         31.97         29.44         3.82 o                         
   3  15  -2        140.83        148.05         4.96 o                         
   4  15  -2          4.46          5.79         3.58 o                         
   0  16  -2        116.07        112.18         8.24 o                         
   1  16  -2         13.70         11.12         2.38 o                         
   2  16  -2        114.48        125.13         5.01 o                         
   3  16  -2          4.87          1.64         2.36 o                         
   1  17  -2          4.85          7.85         2.35 o                         
   2  17  -2         23.73         28.58         3.82 o                         
   3  17  -2         12.93         12.18         2.58 o                         
   0  18  -2          9.15         12.93         4.17 o                         
   1  18  -2          7.54          4.24         2.98 o                         
   2   0  -1       4598.37       4569.65        94.70 o                         
   4   0  -1        101.08        106.80         3.16 o                         
   6   0  -1         78.11         83.90         4.09 o                         
   1   1  -1       6805.27       7197.79       185.52 o                         
   2   1  -1       2554.86       2477.65        32.34 o                         
   3   1  -1         15.62         27.10         1.02 o                         
   4   1  -1        341.85        335.62         5.56 o                         
   5   1  -1        172.84        168.42         2.92 o                         
   6   1  -1         31.63         38.79         2.02 o                         
   7   1  -1          4.62          7.70         1.81 o                         
   1   2  -1       1682.92       1576.75        27.54 o                         
   2   2  -1        250.76        256.17         3.45 o                         
   3   2  -1        446.15        446.67         5.87 o                         
   4   2  -1          7.55         11.36         1.00 o                         
   5   2  -1        130.63        135.18         2.83 o                         
   6   2  -1          3.51          4.90         1.59 o                         
   7   2  -1         38.49         45.07         2.65 o                         
   0   3  -1       1908.70       2006.33        37.13 o                         
   1   3  -1       9782.09       9999.46       267.43 o                         
   2   3  -1        299.14        273.22         4.04 o                         
   3   3  -1          5.59          6.06         0.70 o                         
   4   3  -1         41.63         40.23         1.28 o                         
   5   3  -1        196.19        197.08         3.52 o                         
   6   3  -1         21.71         23.52         1.61 o                         
   7   3  -1          0.72         -0.60         2.00 o                         
   1   4  -1      11363.39      11641.82       221.80 o                         
   2   4  -1        846.38        830.06        10.21 o                         
   3   4  -1        150.39        138.71         2.39 o                         
   4   4  -1         23.86         23.03         1.07 o                         
   5   4  -1         39.11         37.19         2.08 o                         
   6   4  -1         32.31         31.46         2.88 o                         
   7   4  -1         56.07         65.55         3.58 o                         
   0   5  -1        422.59        398.02         7.21 o                         
   1   5  -1        576.61        626.29         8.24 o                         
   2   5  -1        915.49        934.06        11.60 o                         
   3   5  -1         66.06         72.70         1.57 o                         
   4   5  -1        240.18        236.69         4.16 o                         
   5   5  -1         22.34         24.10         1.61 o                         
   6   5  -1         47.29         45.57         2.50 o                         
   7   5  -1         13.42         14.46         2.82 o                         
   1   6  -1         39.19         37.30         1.12 o                         
   2   6  -1        945.48        977.27        13.79 o                         
   3   6  -1        132.76        136.72         2.26 o                         
   4   6  -1          6.84          8.86         1.05 o                         
   5   6  -1         71.15         60.75         2.42 o                         
   6   6  -1          8.65          8.34         1.63 o                         
   7   6  -1          6.66          7.40         2.68 o                         
   0   7  -1       1601.05       1630.95        31.11 o                         
   1   7  -1       2163.72       2132.73        26.65 o                         
   2   7  -1        951.24        960.97        13.43 o                         
   3   7  -1         26.75         28.27         1.75 o                         
   4   7  -1        141.66        139.48         3.61 o                         
   5   7  -1         38.02         41.60         1.90 o                         
   6   7  -1         14.34          9.35         1.74 o                         
   7   7  -1          0.05          0.13         2.45 o                         
   1   8  -1       4630.25       4549.35        56.23 o                         
   2   8  -1        163.04        149.12         2.78 o                         
   3   8  -1         45.92         48.48         1.56 o                         
   4   8  -1         12.93         13.74         1.19 o                         
   5   8  -1         17.82         22.06         2.54 o                         
   6   8  -1          0.89          2.12         1.42 o                         
   0   9  -1         97.59         99.39         3.89 o                         
   1   9  -1         87.36         97.68         2.22 o                         
   2   9  -1        134.02        143.23         2.69 o                         
   3   9  -1         59.31         66.44         1.96 o                         
   4   9  -1         39.84         42.91         1.70 o                         
   5   9  -1          4.09          6.68         1.75 o                         
   6   9  -1         10.65          9.31         1.73 o                         
   1  10  -1         14.95         16.93         1.30 o                         
   2  10  -1        501.93        505.36         7.08 o                         
   3  10  -1         18.19         19.74         1.53 o                         
   4  10  -1          2.24          2.52         1.63 o                         
   5  10  -1         44.21         37.91         2.67 o                         
   6  10  -1          2.52          2.54         2.47 o                         
   0  11  -1        470.83        511.12        11.17 o                         
   1  11  -1         71.34         77.24         2.25 o                         
   2  11  -1        873.93        862.80        12.52 o                         
   3  11  -1         38.29         44.51         2.20 o                         
   4  11  -1        177.21        188.11         5.13 o                         
   5  11  -1          2.61          4.94         1.79 o                         
   6  11  -1          2.15          1.57         2.40 o                         
   1  12  -1        445.25        459.05         8.16 o                         
   2  12  -1        368.48        374.34         6.38 o                         
   3  12  -1          2.75          3.81         1.18 o                         
   4  12  -1         24.28         24.50         1.83 o                         
   5  12  -1         10.01          7.62         2.47 o                         
   0  13  -1         46.04         45.04         4.20 o                         
   1  13  -1         43.43         52.64         2.81 o                         
   2  13  -1         21.06         24.63         2.12 o                         
   3  13  -1         29.46         36.28         4.73 o                         
   4  13  -1          0.93          1.54         1.27 o                         
   5  13  -1          1.89          5.40         2.63 o                         
   1  14  -1          0.18         -0.43         1.68 o                         
   2  14  -1        137.22        134.06         3.82 o                         
   3  14  -1         56.64         57.15         3.20 o                         
   4  14  -1         10.66          8.95         1.80 o                         
   5  14  -1         17.87         13.65         3.02 o                         
   0  15  -1         80.14         91.19         6.45 o                         
   1  15  -1         11.33          8.11         2.16 o                         
   2  15  -1        154.24        143.05         5.08 o                         
   3  15  -1         13.06         18.37         2.20 o                         
   4  15  -1         17.07         18.20         4.46 o                         
   1  16  -1         13.26         13.37         2.35 o                         
   2  16  -1        108.11        115.22         4.89 o                         
   3  16  -1          7.29          5.93         2.50 o                         
   0  17  -1         16.38          9.11         3.91 o                         
   1  17  -1         14.32          6.92         2.38 o                         
   2  17  -1          0.45          0.30         2.16 o                         
   3  17  -1         12.98         13.19         2.71 o                         
   1  18  -1          0.21          0.99         2.56 o                         
   2  18  -1         17.77         13.49         6.44 o                         
   2   0   0       1167.40       1106.58        18.78 o                         
   4   0   0        121.05        120.06         3.41 o                         
   6   0   0        573.21        518.77        13.52 o                         
   1   1   0         18.93         20.33         0.53 o                         
   2   1   0       3306.93       3215.28        37.85 o                         
   3   1   0        100.89         93.32         1.65 o                         
   4   1   0         26.02         32.61         1.25 o                         
   5   1   0          0.56          1.81         1.10 o                         
   6   1   0         12.34         40.10         5.81 o                         
   7   1   0         24.65         32.44         2.76 o                         
   0   2   0        249.13        238.38         6.33 o                         
   1   2   0       4623.93       4939.36       116.36 o                         
   2   2   0        262.84        286.52         3.97 o                         
   3   2   0        450.22        516.45         6.60 o                         
   4   2   0         93.73         82.32         1.75 o                         
   5   2   0        128.05        124.10         2.54 o                         
   6   2   0          3.33          4.61         1.40 o                         
   7   2   0          3.30          5.95         2.28 o                         
   1   3   0       2437.03       2618.19        32.53 o                         
   2   3   0        699.20        681.55        10.44 o                         
   3   3   0        799.41        732.15        10.28 o                         
   4   3   0         53.57         51.96         1.36 o                         
   5   3   0         78.70         85.20         2.13 o                         
   6   3   0          1.23         -1.20         1.20 o                         
   7   3   0          2.27          4.22         1.98 o                         
   1   4   0      11699.07      11958.92       227.68 o                         
   2   4   0        122.01        101.94         1.84 o                         
   3   4   0          3.71          6.02         0.66 o                         
   4   4   0          9.61         10.90         0.82 o                         
   5   4   0        166.78        157.39         2.95 o                         
   6   4   0        190.99        172.10         3.58 o                         
   7   4   0         12.75         10.29         2.11 o                         
   1   5   0         13.29         13.87         0.73 o                         
   2   5   0       1843.98       1836.34        24.66 o                         
   3   5   0        621.72        585.16         7.55 o                         
   4   5   0         32.31         30.96         1.27 o                         
   5   5   0          3.22          4.77         0.92 o                         
   6   5   0         38.29         51.63         2.45 o                         
   7   5   0         13.89         18.48         2.19 o                         
   0   6   0        118.70        121.01         3.25 o                         
   1   6   0       1932.04       1937.37        23.21 o                         
   2   6   0        354.81        383.44         5.83 o                         
   3   6   0        142.81        149.12         2.63 o                         
   4   6   0        177.29        150.32         2.86 o                         
   5   6   0         38.18         31.90         1.42 o                         
   6   6   0          4.91          4.85         1.64 o                         
   7   6   0          0.97          1.30         2.77 o                         
   1   7   0       2414.51       2404.42        28.80 o                         
   2   7   0         23.72         22.36         1.26 o                         
   3   7   0        528.04        487.70         7.38 o                         
   4   7   0         60.93         56.90         1.96 o                         
   5   7   0        108.13        100.16         3.61 o                         
   6   7   0         22.17         27.43         2.20 o                         
   7   7   0          1.00          2.08         2.54 o                         
   0   8   0       1941.62       2060.03        35.24 o                         
   1   8   0       5188.04       5072.02        57.18 o                         
   2   8   0        119.79        124.80         2.51 o                         
   3   8   0          0.59          1.17         0.74 o                         
   4   8   0          3.87          3.00         1.16 o                         
   5   8   0        182.96        177.62         4.26 o                         
   6   8   0          1.82          3.44         1.70 o                         
   1   9   0         51.93         49.31         1.65 o                         
   2   9   0        273.67        281.56         4.32 o                         
   3   9   0        219.95        233.00         4.05 o                         
   4   9   0         55.91         54.08         1.81 o                         
   5   9   0          1.04          0.35         1.20 o                         
   6   9   0         48.16         48.81         2.66 o                         
   0  10   0          2.13         19.90         2.62 o                         
   1  10   0        679.59        692.29         9.19 o                         
   2  10   0          2.82          4.45         0.91 o                         
   3  10   0          9.90         15.56         1.46 o                         
   4  10   0         24.45         29.88         1.74 o                         
   5  10   0          7.04          5.21         1.44 o                         
   6  10   0          0.44          2.95         2.23 o                         
   1  11   0        326.45        327.65         5.05 o                         
   2  11   0         64.65         85.73         2.94 o                         
   3  11   0         20.33         19.69         1.88 o                         
   4  11   0          6.10         10.40         1.80 o                         
   5  11   0          3.07         -1.32         1.32 o                         
   6  11   0         17.25         18.63         4.72 o                         
   0  12   0        322.39        373.84        10.60 o                         
   1  12   0        791.06        827.35        12.43 o                         
   2  12   0         46.26         52.18         2.39 o                         
   3  12   0         17.83         22.15         1.76 o                         
   4  12   0          1.60          2.14         1.50 o                         
   5  12   0         25.70         18.78         3.07 o                         
   1  13   0          4.63          9.15         1.58 o                         
   2  13   0         12.52          7.28         1.78 o                         
   3  13   0         22.54         29.20         2.37 o                         
   4  13   0         41.39         47.99         2.48 o                         
   5  13   0          1.73          1.64         2.43 o                         
   0  14   0         17.90         44.32         5.06 o                         
   1  14   0        105.48        117.46         3.94 o                         
   2  14   0         42.49         44.52         2.99 o                         
   3  14   0          0.01          4.24         1.66 o                         
   4  14   0          8.51          8.84         1.89 o                         
   5  14   0          2.37          1.67         2.52 o                         
   1  15   0          7.12          6.21         2.09 o                         
   2  15   0          2.30          6.99         1.93 o                         
   3  15   0        177.29        168.32         6.44 o                         
   4  15   0          4.95          0.88         2.15 o                         
   0  16   0        222.01        247.64         9.15 o                         
   1  16   0         31.91         32.56         3.02 o                         
   2  16   0          3.08          5.49         2.04 o                         
   3  16   0         21.69         20.16         3.00 o                         
   1  17   0          3.08          2.56         2.17 o                         
   2  17   0          4.62          0.50         2.25 o                         
   3  17   0          0.19         -0.63         2.24 o                         
   0  18   0         24.56         26.95         4.18 o                         
   1  18   0          2.82          0.67         2.36 o                         
   2  18   0          3.99          3.61         5.67 o                         
   2   0   1       4556.20       4298.98        82.00 o                         
   4   0   1        103.45        108.98         2.98 o                         
   6   0   1         79.63         82.95         4.40 o                         
   1   1   1       6771.18       6827.78       137.43 o                         
   2   1   1       2539.66       2473.47        29.23 o                         
   3   1   1         14.91         24.14         0.91 o                         
   4   1   1        339.01        335.77         4.75 o                         
   5   1   1        174.05        179.68         3.52 o                         
   6   1   1         30.24         38.85         1.81 o                         
   7   1   1          4.59          5.72         1.56 o                         
   1   2   1       1735.86       1636.50        29.90 o                         
   2   2   1        261.92        271.04         4.11 o                         
   3   2   1        459.19        467.86         5.66 o                         
   4   2   1          7.11          9.83         0.75 o                         
   5   2   1        129.29        130.08         2.63 o                         
   6   2   1          3.88          6.60         1.41 o                         
   7   2   1         40.33         45.48         3.27 o                         
   0   3   1       1916.75       1976.12        34.16 o                         
   1   3   1       9701.57      10176.46       191.16 o                         
   2   3   1        297.77        274.15         4.22 o                         
   3   3   1          3.94          4.79         0.65 o                         
   4   3   1         40.59         38.44         1.30 o                         
   5   3   1        196.06        199.02         3.32 o                         
   6   3   1         21.71         21.75         1.75 o                         
   7   3   1          0.72          0.12         1.32 o                         
   1   4   1      11305.94      11621.84       221.62 o                         
   2   4   1        836.27        821.25        12.77 o                         
   3   4   1        161.38        157.10         2.78 o                         
   4   4   1         24.63         26.56         1.15 o                         
   5   4   1         39.47         35.56         1.58 o                         
   6   4   1         32.98         33.27         1.80 o                         
   7   4   1         55.54         59.17         3.21 o                         
   0   5   1        411.43        390.03         6.56 o                         
   1   5   1        576.37        620.99         7.82 o                         
   2   5   1        907.67        944.98        13.02 o                         
   3   5   1         66.22         70.57         1.46 o                         
   4   5   1        244.43        240.49         3.72 o                         
   5   5   1         21.83         23.11         1.41 o                         
   6   5   1         45.62         45.92         2.18 o                         
   7   5   1         13.33         19.80         2.76 o                         
   1   6   1         41.42         38.58         1.15 o                         
   2   6   1        989.30       1017.78        14.84 o                         
   3   6   1        137.29        141.75         2.52 o                         
   4   6   1          6.30          7.42         0.99 o                         
   5   6   1         70.55         61.05         1.98 o                         
   6   6   1          9.78         10.93         1.29 o                         
   7   6   1          6.67          6.15         2.42 o                         
   0   7   1       1602.41       1624.35        27.82 o                         
   1   7   1       2138.25       2076.26        28.31 o                         
   2   7   1        947.90        956.07        12.04 o                         
   3   7   1         24.27         24.60         1.41 o                         
   4   7   1        139.71        137.72         3.29 o                         
   5   7   1         37.20         38.95         1.82 o                         
   6   7   1         14.91         13.88         1.41 o                         
   7   7   1          0.06         -2.09         2.63 o                         
   1   8   1       4593.84       4464.18        53.36 o                         
   2   8   1        162.88        148.08         2.64 o                         
   3   8   1         50.79         53.42         1.71 o                         
   4   8   1         12.69          9.64         1.62 o                         
   5   8   1         17.68         15.61         1.64 o                         
   6   8   1          0.90         -0.59         1.69 o                         
   0   9   1        100.09        103.57         3.03 o                         
   1   9   1         79.45         88.77         2.08 o                         
   2   9   1        133.58        138.58         2.69 o                         
   3   9   1         60.29         67.79         2.00 o                         
   4   9   1         40.82         40.82         1.84 o                         
   5   9   1          3.67          4.67         1.56 o                         
   6   9   1         10.42         13.55         1.89 o                         
   1  10   1         16.09         19.35         1.26 o                         
   2  10   1        522.59        524.12         7.30 o                         
   3  10   1         18.29         20.70         1.59 o                         
   4  10   1          2.37          3.51         1.32 o                         
   5  10   1         44.25         41.75         2.23 o                         
   6  10   1          2.54          0.47         2.28 o                         
   0  11   1        476.09        497.38        10.22 o                         
   1  11   1         70.95         73.46         2.12 o                         
   2  11   1        871.17        847.27        12.58 o                         
   3  11   1         37.71         39.72         2.56 o                         
   4  11   1        173.91        182.91         5.01 o                         
   5  11   1          2.67          2.71         1.44 o                         
   6  11   1          2.36          2.75         2.47 o                         
   1  12   1        440.52        467.98         7.70 o                         
   2  12   1        364.90        361.76         6.36 o                         
   3  12   1          3.31          5.57         1.42 o                         
   4  12   1         23.76         25.33         1.94 o                         
   5  12   1          9.69          8.16         1.93 o                         
   0  13   1         44.85         40.90         4.75 o                         
   1  13   1         40.12         43.03         2.45 o                         
   2  13   1         21.40         23.46         2.12 o                         
   3  13   1         29.80         34.87         2.89 o                         
   4  13   1          1.02          3.73         1.59 o                         
   5  13   1          1.86          3.47         2.67 o                         
   1  14   1          0.30          3.48         2.02 o                         
   2  14   1        139.12        128.45         5.04 o                         
   3  14   1         59.42         52.93         3.08 o                         
   4  14   1         10.63          9.70         2.07 o                         
   5  14   1         18.06         11.70         2.20 o                         
   0  15   1         81.32         83.00         5.30 o                         
   1  15   1         11.06          8.16         1.84 o                         
   2  15   1        154.05        152.87         4.74 o                         
   3  15   1         13.35         17.28         2.54 o                         
   4  15   1         16.58         15.50         2.37 o                         
   1  16   1         13.31         12.03         2.39 o                         
   2  16   1        106.99        115.89         4.72 o                         
   3  16   1          7.21          8.40         2.61 o                         
   0  17   1         15.31         13.30         3.38 o                         
   1  17   1         13.98         10.46         2.37 o                         
   2  17   1          0.46          5.20         2.46 o                         
   3  17   1         12.93         10.19         2.77 o                         
   1  18   1          0.21         -0.29         2.00 o                         
   2  18   1         17.42         20.52         6.88 o                         
   0   0   2       7060.94       7556.62       288.91 o                         
   2   0   2        611.23        618.09         9.79 o                         
   4   0   2         91.91         84.76         2.61 o                         
   6   0   2          2.07          4.05         1.87 o                         
   1   1   2       2259.28       2212.18        44.41 o                         
   2   1   2        382.34        371.22         4.35 o                         
   3   1   2       2167.53       2188.14        24.99 o                         
   4   1   2         86.12        100.48         1.96 o                         
   5   1   2        124.99        137.41         3.04 o                         
   6   1   2         34.05         47.65         2.72 o                         
   7   1   2         11.03          9.51         1.71 o                         
   0   2   2       1034.92       1001.57        18.67 o                         
   1   2   2       3963.88       3787.96        65.98 o                         
   2   2   2         31.51         29.42         1.11 o                         
   3   2   2       2328.80       2452.44        29.03 o                         
   4   2   2         90.05         92.01         1.73 o                         
   5   2   2         61.71         68.45         2.03 o                         
   6   2   2         12.94         15.75         1.35 o                         
   7   2   2         62.73         56.35         2.48 o                         
   1   3   2       3875.94       3778.04        52.91 o                         
   2   3   2        526.22        536.11         8.44 o                         
   3   3   2       1303.39       1308.48        20.76 o                         
   4   3   2         92.28        102.96         2.01 o                         
   5   3   2        108.69        116.89         2.49 o                         
   6   3   2          3.27          2.89         1.06 o                         
   7   3   2         19.30         17.49         1.74 o                         
   0   4   2        768.59        818.00        13.13 o                         
   1   4   2        727.39        767.05         9.55 o                         
   2   4   2        294.70        310.76         4.68 o                         
   3   4   2        323.86        295.11         5.07 o                         
   4   4   2          3.47          5.19         0.87 o                         
   5   4   2         37.88         34.86         1.62 o                         
   6   4   2          0.24          2.33         1.14 o                         
   7   4   2         43.11         44.88         2.82 o                         
   1   5   2        323.17        325.15         4.58 o                         
   2   5   2        346.87        306.89         5.40 o                         
   3   5   2        387.94        414.65         6.16 o                         
   4   5   2        136.42        139.05         3.03 o                         
   5   5   2         40.80         41.68         2.22 o                         
   6   5   2         41.23         40.49         2.85 o                         
   7   5   2         12.91         18.03         2.65 o                         
   0   6   2       1444.01       1365.24        23.45 o                         
   1   6   2        518.40        506.70         6.61 o                         
   2   6   2         41.85         43.22         1.45 o                         
   3   6   2        562.54        575.94         7.92 o                         
   4   6   2        353.60        364.89         5.93 o                         
   5   6   2          0.39          0.13         0.89 o                         
   6   6   2         34.57         31.65         2.13 o                         
   7   6   2         19.01         17.17         2.28 o                         
   1   7   2       1353.28       1336.29        15.46 o                         
   2   7   2        844.71        827.05        11.09 o                         
   3   7   2         78.51         75.09         1.93 o                         
   4   7   2        121.51        123.86         3.20 o                         
   5   7   2         32.40         35.45         2.08 o                         
   6   7   2          1.26          0.94         1.32 o                         
   7   7   2         17.75         16.34         2.97 o                         
   0   8   2        302.89        261.41         6.30 o                         
   1   8   2        272.69        305.55         4.99 o                         
   2   8   2        134.35        135.98         2.52 o                         
   3   8   2        226.30        211.77         4.00 o                         
   4   8   2         96.63         92.01         2.44 o                         
   5   8   2         20.24         20.94         1.74 o                         
   6   8   2          7.05         10.17         1.50 o                         
   1   9   2          4.77          5.58         0.81 o                         
   2   9   2         34.32         30.99         1.49 o                         
   3   9   2        206.81        195.39         3.55 o                         
   4   9   2         38.51         47.10         2.25 o                         
   5   9   2         45.85         50.28         2.73 o                         
   6   9   2          3.84          3.86         1.31 o                         
   0  10   2        265.54        275.66         6.05 o                         
   1  10   2         54.28         53.34         1.81 o                         
   2  10   2         31.52         35.25         1.93 o                         
   3  10   2         92.89         94.86         2.78 o                         
   4  10   2        143.99        152.38         3.51 o                         
   5  10   2         38.75         45.90         2.77 o                         
   6  10   2          9.23          8.86         2.63 o                         
   1  11   2         53.83         55.03         1.87 o                         
   2  11   2        351.83        358.75         7.99 o                         
   3  11   2        124.64        131.89         5.72 o                         
   4  11   2         52.06         57.53         2.47 o                         
   5  11   2          9.96          8.08         1.93 o                         
   6  11   2          9.57         10.85         2.52 o                         
   0  12   2        363.29        376.94         8.25 o                         
   1  12   2         13.64         17.69         1.59 o                         
   2  12   2        173.41        175.48         4.85 o                         
   3  12   2         19.27         26.69         2.22 o                         
   4  12   2         47.86         55.95         2.58 o                         
   5  12   2          1.02          1.82         1.74 o                         
   1  13   2         17.87         21.03         2.01 o                         
   2  13   2         10.82         15.23         1.69 o                         
   3  13   2        102.73        100.16         4.13 o                         
   4  13   2          6.37          8.03         1.93 o                         
   5  13   2         26.26         22.97         3.88 o                         
   0  14   2         39.56         43.65         3.44 o                         
   1  14   2         27.23         27.60         2.44 o                         
   2  14   2         10.55         12.89         2.05 o                         
   3  14   2         54.93         52.00         3.20 o                         
   4  14   2          0.79          2.84         1.73 o                         
   5  14   2         32.50         43.25         8.61 o                         
   1  15   2         11.27          8.24         1.86 o                         
   2  15   2         31.87         41.08         2.98 o                         
   3  15   2        138.68        137.37         5.24 o                         
   4  15   2          4.40          1.31         2.01 o                         
   0  16   2        112.08        118.93         6.29 o                         
   1  16   2         13.63         13.77         2.05 o                         
   2  16   2        114.74        130.00         4.64 o                         
   3  16   2          4.89          3.02         2.79 o                         
   1  17   2          5.08          2.74         1.96 o                         
   2  17   2         24.32         29.88         2.92 o                         
   3  17   2         12.98          7.76         2.97 o                         
   0  18   2          9.51          5.90         3.13 o                         
   1  18   2          7.69          5.81         2.26 o                         
   2   0   3       1265.06       1258.77        33.31 o                         
   4   0   3        310.29        313.23         5.65 o                         
   6   0   3        443.81        461.82        13.36 o                         
   0   1   3       1323.01       1355.68        25.91 o                         
   1   1   3        770.71        746.81        14.03 o                         
   2   1   3        483.44        472.84         6.74 o                         
   3   1   3        115.69        113.31         1.69 o                         
   4   1   3        849.81        849.16        10.12 o                         
   5   1   3        128.70        150.83         2.78 o                         
   6   1   3         68.55         98.98         4.42 o                         
   7   1   3          8.29         13.72         1.78 o                         
   1   2   3       1415.83       1463.32        25.59 o                         
   2   2   3        381.55        361.29         6.01 o                         
   3   2   3       1131.08       1129.67        13.63 o                         
   4   2   3         23.29         31.49         1.63 o                         
   5   2   3        681.71        713.24        11.32 o                         
   6   2   3         67.24         73.39         3.55 o                         
   7   2   3         25.15         27.52         2.68 o                         
   0   3   3       4215.01       4098.37        78.77 o                         
   1   3   3        555.65        536.03         7.28 o                         
   2   3   3       1476.73       1433.29        18.23 o                         
   3   3   3        502.58        468.51         7.41 o                         
   4   3   3        530.54        555.93         7.69 o                         
   5   3   3         88.16         93.04         2.77 o                         
   6   3   3        201.23        207.89         5.63 o                         
   7   3   3          7.22          7.83         2.30 o                         
   1   4   3         59.84         61.92         1.18 o                         
   2   4   3        717.00        679.43         9.72 o                         
   3   4   3        180.17        177.74         3.79 o                         
   4   4   3        208.20        194.12         3.70 o                         
   5   4   3        109.26        102.78         2.72 o                         
   6   4   3        253.77        245.65         4.99 o                         
   7   4   3          1.39          1.80         1.83 o                         
   0   5   3        514.00        489.59         7.97 o                         
   1   5   3         65.58         65.55         1.39 o                         
   2   5   3        215.27        227.42         3.36 o                         
   3   5   3         68.70         61.82         1.71 o                         
   4   5   3        986.40        962.87        14.77 o                         
   5   5   3        222.93        221.34         4.33 o                         
   6   5   3         83.93         91.28         4.40 o                         
   7   5   3          7.11          5.16         1.80 o                         
   1   6   3         19.17         18.54         0.89 o                         
   2   6   3        935.81        890.66        11.82 o                         
   3   6   3         19.95         17.85         1.13 o                         
   4   6   3         87.85         80.16         2.45 o                         
   5   6   3         72.45         73.52         3.09 o                         
   6   6   3        248.08        239.77         5.12 o                         
   7   6   3          8.32          8.20         1.92 o                         
   0   7   3       1162.00       1104.31        17.51 o                         
   1   7   3        125.49        125.27         2.22 o                         
   2   7   3        215.07        206.67         3.48 o                         
   3   7   3        264.24        248.96         4.14 o                         
   4   7   3         76.61         87.43         2.76 o                         
   5   7   3         53.31         47.01         3.49 o                         
   6   7   3        137.87        128.00         4.29 o                         
   1   8   3         54.63         53.20         1.40 o                         
   2   8   3        157.67        152.10         2.89 o                         
   3   8   3         17.98         21.95         1.48 o                         
   4   8   3         43.87         43.19         1.67 o                         
   5   8   3         42.22         39.97         2.52 o                         
   6   8   3         65.89         62.62         2.95 o                         
   0   9   3         83.61         82.79         2.29 o                         
   1   9   3         82.09         73.63         1.77 o                         
   2   9   3        196.65        204.59         3.47 o                         
   3   9   3        194.45        201.30         4.10 o                         
   4   9   3        388.23        392.10         9.63 o                         
   5   9   3        161.63        162.15         5.05 o                         
   6   9   3         65.22         66.93         3.00 o                         
   1  10   3        201.78        208.40         3.42 o                         
   2  10   3        307.55        294.70         4.70 o                         
   3  10   3         92.51         97.07         2.89 o                         
   4  10   3         57.66         58.67         2.62 o                         
   5  10   3         33.74         26.42         2.19 o                         
   6  10   3         99.87         99.34         5.50 o                         
   0  11   3        227.86        222.50         4.90 o                         
   1  11   3         10.58         11.86         1.13 o                         
   2  11   3         35.22         33.16         1.82 o                         
   3  11   3        104.73        112.47         3.71 o                         
   4  11   3         21.58         15.47         1.67 o                         
   5  11   3          9.81          7.16         1.89 o                         
   6  11   3         39.05         37.29         4.27 o                         
   1  12   3         41.73         48.32         2.67 o                         
   2  12   3         70.79         66.55         3.29 o                         
   3  12   3         29.71         31.33         2.52 o                         
   4  12   3          0.91          1.14         1.54 o                         
   5  12   3          5.25          6.47         2.06 o                         
   0  13   3         78.48         80.72         4.49 o                         
   1  13   3         19.71         23.82         2.35 o                         
   2  13   3          8.09          5.63         1.49 o                         
   3  13   3         90.76         93.60         4.06 o                         
   4  13   3         35.62         34.79         2.66 o                         
   5  13   3         45.30         39.55         4.16 o                         
   1  14   3         81.68         94.04         3.39 o                         
   2  14   3         37.38         40.06         2.80 o                         
   3  14   3         97.93        110.11         5.20 o                         
   4  14   3          6.51          9.92         2.19 o                         
   0  15   3         22.69         26.10         2.89 o                         
   1  15   3          0.18          0.65         1.51 o                         
   2  15   3          2.02          3.70         1.78 o                         
   3  15   3         55.59         59.35         3.91 o                         
   4  15   3         25.33         15.26         3.06 o                         
   1  16   3         26.26         24.89         2.35 o                         
   2  16   3         23.53         20.99         2.51 o                         
   3  16   3         14.29         11.61         3.96 o                         
   0  17   3         67.51         74.97         6.12 o                         
   1  17   3          0.71         -0.11         1.70 o                         
   2  17   3          0.88          0.72         2.23 o                         
   1  18   3         14.11         15.68         2.68 o                         
   0   0   4       1960.46       2015.87        53.94 o                         
   2   0   4        196.17        207.15         4.36 o                         
   4   0   4        155.02        138.26         4.10 o                         
   6   0   4        193.22        182.65         6.48 o                         
   1   1   4       1650.98       1681.89        28.07 o                         
   2   1   4       1062.75       1021.75        11.67 o                         
   3   1   4         63.85         64.82         1.29 o                         
   4   1   4        148.32        158.27         2.35 o                         
   5   1   4       1016.25       1039.89        12.45 o                         
   6   1   4         41.49         47.49         2.12 o                         
   7   1   4         70.32         69.22         3.46 o                         
   0   2   4        527.74        536.98        12.04 o                         
   1   2   4       1329.10       1378.79        21.84 o                         
   2   2   4        423.27        415.07         5.87 o                         
   3   2   4        110.02        113.45         2.09 o                         
   4   2   4        272.91        274.34         4.03 o                         
   5   2   4       1717.25       1678.62        21.69 o                         
   6   2   4          8.03         12.47         1.85 o                         
   7   2   4         67.80         81.26         3.84 o                         
   1   3   4        296.90        294.05         3.89 o                         
   2   3   4         60.82         66.09         1.41 o                         
   3   3   4        377.59        351.84         5.40 o                         
   4   3   4        418.42        401.77         5.93 o                         
   5   3   4        320.74        355.26         7.64 o                         
   6   3   4        107.94        104.80         3.15 o                         
   7   3   4         75.82         77.59         3.86 o                         
   0   4   4       1058.42       1007.45        17.60 o                         
   1   4   4         57.23         68.34         1.30 o                         
   2   4   4         28.74         29.40         1.18 o                         
   3   4   4          6.78          7.13         0.68 o                         
   4   4   4        198.07        171.82         4.00 o                         
   5   4   4         86.61         88.69         3.76 o                         
   6   4   4         74.38         69.61         3.41 o                         
   7   4   4         27.33         31.92         2.74 o                         
   1   5   4        288.66        288.84         3.75 o                         
   2   5   4        977.03        909.50        11.40 o                         
   3   5   4          0.89          1.72         0.64 o                         
   4   5   4        185.28        172.87         3.77 o                         
   5   5   4        595.10        586.21         9.22 o                         
   6   5   4          5.43          2.21         1.79 o                         
   7   5   4          8.30          9.60         2.09 o                         
   0   6   4       1511.27       1451.53        22.63 o                         
   1   6   4         10.26          8.85         0.74 o                         
   2   6   4        611.05        589.73         7.60 o                         
   3   6   4         23.04         21.35         1.28 o                         
   4   6   4        758.10        761.69        11.80 o                         
   5   6   4        433.97        419.73         8.60 o                         
   6   6   4         29.44         35.65         2.37 o                         
   7   6   4          5.77          6.73         1.99 o                         
   1   7   4         42.94         40.18         1.26 o                         
   2   7   4         63.26         53.01         1.60 o                         
   3   7   4        337.59        326.53         5.06 o                         
   4   7   4        574.22        547.44         9.13 o                         
   5   7   4         34.92         36.93         2.88 o                         
   6   7   4         78.10         72.66         3.45 o                         
   0   8   4        331.67        329.36         6.09 o                         
   1   8   4         49.52         51.43         1.41 o                         
   2   8   4          0.89          0.34         0.69 o                         
   3   8   4          6.02          6.84         1.08 o                         
   4   8   4        159.26        149.61         3.38 o                         
   5   8   4         98.35         94.16         3.45 o                         
   6   8   4         22.66         23.66         1.99 o                         
   1   9   4        287.94        291.31         4.18 o                         
   2   9   4        108.02        105.27         2.47 o                         
   3   9   4        120.04        113.08         2.92 o                         
   4   9   4        114.40        113.35         3.05 o                         
   5   9   4         60.35         53.07         2.94 o                         
   6   9   4          7.66          6.81         2.81 o                         
   0  10   4        655.40        640.36        10.51 o                         
   1  10   4        171.49        177.85         3.06 o                         
   2  10   4         55.61         53.38         1.85 o                         
   3  10   4          4.62          5.52         1.67 o                         
   4  10   4        200.39        204.20         5.13 o                         
   5  10   4         12.70         12.54         2.28 o                         
   6  10   4         22.28         17.09         3.27 o                         
   1  11   4         38.56         39.57         1.55 o                         
   2  11   4         66.75         70.17         2.33 o                         
   3  11   4         47.16         44.72         2.55 o                         
   4  11   4        281.59        275.53         5.32 o                         
   5  11   4         38.56         37.52         2.82 o                         
   6  11   4         17.00         15.65         6.78 o                         
   0  12   4         36.88         42.24         3.00 o                         
   1  12   4         28.68         30.31         1.71 o                         
   2  12   4         32.18         32.85         3.16 o                         
   3  12   4          8.58         10.97         2.07 o                         
   4  12   4         70.56         77.40         3.01 o                         
   5  12   4         13.06         12.15         2.36 o                         
   1  13   4        106.72        118.18         3.46 o                         
   2  13   4         15.80         16.07         2.15 o                         
   3  13   4        140.44        135.08         5.71 o                         
   4  13   4         45.67         46.02         3.34 o                         
   5  13   4          0.60          3.12         3.05 o                         
   0  14   4         40.17         42.54         4.09 o                         
   1  14   4        138.01        151.74         4.18 o                         
   2  14   4         14.14         15.84         2.05 o                         
   3  14   4          9.86          4.02         2.06 o                         
   4  14   4          4.20          3.64         2.06 o                         
   1  15   4         16.02         16.42         1.99 o                         
   2  15   4         12.77         12.12         2.35 o                         
   3  15   4         37.16         36.71         3.76 o                         
   4  15   4         39.04         42.78         6.51 o                         
   0  16   4         12.50          8.58         2.46 o                         
   1  16   4         26.12         32.48         2.85 o                         
   2  16   4         38.94         43.80         2.98 o                         
   3  16   4          4.02          3.27         2.93 o                         
   1  17   4          6.22          5.12         1.93 o                         
   2  17   4         41.25         45.39         4.72 o                         
   0  18   4         12.38          8.42         3.29 o                         
   1  18   4         24.51         19.83         3.18 o                         
   2   0   5       3700.36       3851.56        57.41 o                         
   4   0   5        439.49        429.41         7.42 o                         
   6   0   5         60.05         61.18         3.23 o                         
   0   1   5       4261.92       4438.27       167.15 o                         
   1   1   5        344.13        340.15         5.18 o                         
   2   1   5        655.29        711.05         7.58 o                         
   3   1   5        315.67        329.71         4.52 o                         
   4   1   5        222.97        220.30         3.63 o                         
   5   1   5        137.18        131.54         2.82 o                         
   6   1   5         35.87         36.34         2.18 o                         
   7   1   5         13.32         15.10         3.90 o                         
   1   2   5       1712.54       1727.28        22.72 o                         
   2   2   5        300.11        311.24         3.54 o                         
   3   2   5        699.48        734.34         9.71 o                         
   4   2   5          9.45         13.44         1.55 o                         
   5   2   5         67.03         75.96         2.96 o                         
   6   2   5         58.17         60.63         2.38 o                         
   7   2   5         15.25         25.29         2.59 o                         
   0   3   5        522.98        511.46         9.16 o                         
   1   3   5       1166.44       1174.82        14.31 o                         
   2   3   5        443.93        452.70         6.15 o                         
   3   3   5        242.06        248.99         4.59 o                         
   4   3   5        133.35        129.39         2.70 o                         
   5   3   5        295.92        285.57         4.68 o                         
   6   3   5         61.86         61.77         2.66 o                         
   7   3   5          2.11          1.03         2.39 o                         
   1   4   5         27.31         20.41         0.74 o                         
   2   4   5       1320.08       1310.75        18.84 o                         
   3   4   5       1060.80       1021.85        14.98 o                         
   4   4   5        208.90        212.86         4.22 o                         
   5   4   5         28.41         29.10         2.31 o                         
   6   4   5         31.60         27.99         2.05 o                         
   7   4   5          4.77          6.68         1.98 o                         
   0   5   5       2611.75       2447.32        41.51 o                         
   1   5   5         53.61         50.26         1.15 o                         
   2   5   5        453.52        444.95         5.61 o                         
   3   5   5        248.09        242.98         4.12 o                         
   4   5   5         85.53         78.97         2.61 o                         
   5   5   5          5.77          5.54         1.38 o                         
   6   5   5         72.50         62.52         2.62 o                         
   7   5   5         45.63         50.65         3.83 o                         
   1   6   5        539.40        503.14         6.26 o                         
   2   6   5        788.83        763.00         9.68 o                         
   3   6   5         58.76         59.24         1.83 o                         
   4   6   5         42.16         39.93         2.17 o                         
   5   6   5         26.59         25.10         2.29 o                         
   6   6   5        188.68        194.75         4.57 o                         
   0   7   5        868.48        829.38        13.45 o                         
   1   7   5        322.90        335.85         4.56 o                         
   2   7   5        322.29        313.84         4.33 o                         
   3   7   5         60.37         60.23         1.92 o                         
   4   7   5         94.70         94.83         2.29 o                         
   5   7   5        130.16        138.06         4.00 o                         
   6   7   5         80.13         71.87         3.55 o                         
   1   8   5         17.66         20.90         1.14 o                         
   2   8   5         28.77         33.42         1.33 o                         
   3   8   5        981.82        943.55        12.74 o                         
   4   8   5         24.36         25.12         1.90 o                         
   5   8   5         64.08         68.68         3.70 o                         
   6   8   5          1.28         -0.63         1.45 o                         
   0   9   5        137.79        124.40         3.15 o                         
   1   9   5        183.02        183.04         3.14 o                         
   2   9   5        102.88         98.85         2.57 o                         
   3   9   5        265.29        256.04         5.07 o                         
   4   9   5         58.70         54.74         2.78 o                         
   5   9   5         18.26         21.83         2.37 o                         
   6   9   5         35.45         34.11         3.70 o                         
   1  10   5         46.20         42.41         1.61 o                         
   2  10   5        228.79        226.02         4.20 o                         
   3  10   5         14.80         22.28         2.03 o                         
   4  10   5         37.74         40.31         2.26 o                         
   5  10   5         66.69         69.27         4.56 o                         
   6  10   5         66.12         76.02        13.66 o                         
   0  11   5        465.30        457.14         7.81 o                         
   1  11   5         93.53        101.00         2.47 o                         
   2  11   5        157.50        164.57         3.77 o                         
   3  11   5         39.56         37.34         1.95 o                         
   4  11   5         57.33         64.36         2.90 o                         
   5  11   5          8.62         10.02         2.22 o                         
   1  12   5         34.27         30.57         1.96 o                         
   2  12   5         50.04         49.48         2.69 o                         
   3  12   5        211.48        216.61         5.46 o                         
   4  12   5         19.35         16.22         2.37 o                         
   5  12   5         32.94         36.21         3.98 o                         
   0  13   5        121.08        124.82         4.76 o                         
   1  13   5         51.10         58.99         2.45 o                         
   2  13   5         33.76         35.32         2.52 o                         
   3  13   5        127.54        132.24         4.99 o                         
   4  13   5         31.69         28.73         2.89 o                         
   5  13   5          7.39          2.05         3.33 o                         
   1  14   5         24.75         31.06         2.35 o                         
   2  14   5          7.02          5.94         1.83 o                         
   3  14   5         13.37         11.21         2.22 o                         
   4  14   5         26.93         22.56         3.95 o                         
   0  15   5         40.79         39.09         5.22 o                         
   1  15   5         79.26         93.86         3.56 o                         
   2  15   5         54.38         67.08         3.23 o                         
   3  15   5         20.58         16.15         2.26 o                         
   4  15   5         10.02         10.32         2.64 o                         
   1  16   5         10.27          9.43         1.96 o                         
   2  16   5         19.98         20.62         2.32 o                         
   3  16   5         13.64         12.01         2.25 o                         
   0  17   5         87.49        102.20         5.43 o                         
   1  17   5          9.49          7.11         2.31 o                         
   2  17   5          4.42          5.19         2.31 o                         
   1  18   5         10.76          5.42         3.95 o                         
   0   0   6        172.20        194.96         6.08 o                         
   2   0   6       4736.20       5305.58       117.77 o                         
   4   0   6       1278.77       1261.42        19.88 o                         
   6   0   6         10.45         11.91         2.46 o                         
   1   1   6        168.10        190.59         2.96 o                         
   2   1   6       2063.69       2195.86        26.46 o                         
   3   1   6        276.98        307.42         4.23 o                         
   4   1   6        905.22        868.93        10.40 o                         
   5   1   6          2.50          0.98         0.83 o                         
   6   1   6         44.87         46.55         2.02 o                         
   7   1   6          3.66          4.05         1.37 o                         
   0   2   6        741.32        759.60        14.98 o                         
   1   2   6          8.62         24.29         0.93 o                         
   2   2   6        407.60        436.57         4.89 o                         
   3   2   6        948.15        962.34        12.48 o                         
   4   2   6         43.20         63.05         2.94 o                         
   5   2   6         26.26         26.35         1.75 o                         
   6   2   6          8.93          8.49         1.13 o                         
   7   2   6          3.94          6.62         2.58 o                         
   1   3   6       2785.48       2849.42        42.02 o                         
   2   3   6        592.83        676.60         9.49 o                         
   3   3   6        549.70        518.97         6.84 o                         
   4   3   6        233.69        221.02         4.02 o                         
   5   3   6         75.14         73.73         2.22 o                         
   6   3   6         38.63         33.36         2.25 o                         
   7   3   6         16.55         19.83         3.22 o                         
   0   4   6          2.32          6.13         0.87 o                         
   1   4   6       1566.62       1547.65        17.77 o                         
   2   4   6       1257.08       1340.15        14.71 o                         
   3   4   6         29.63         30.55         1.38 o                         
   4   4   6        463.73        446.23         7.09 o                         
   5   4   6         34.88         40.19         1.99 o                         
   6   4   6          7.56          6.72         1.57 o                         
   7   4   6         12.30         10.19         2.19 o                         
   1   5   6        419.89        409.63         5.24 o                         
   2   5   6        843.06        800.54         9.26 o                         
   3   5   6        154.41        153.65         3.57 o                         
   4   5   6        693.66        661.94        11.50 o                         
   5   5   6          6.41          5.73         1.52 o                         
   6   5   6         10.03          8.04         1.47 o                         
   7   5   6          1.17         -1.41         1.82 o                         
   0   6   6       1210.50       1182.18        22.85 o                         
   1   6   6        116.25        128.52         2.18 o                         
   2   6   6        677.20        657.39         7.76 o                         
   3   6   6        194.20        186.03         3.43 o                         
   4   6   6         83.56         87.41         4.86 o                         
   5   6   6          1.67         -0.49         1.40 o                         
   6   6   6         19.11         22.11         2.19 o                         
   1   7   6       1770.43       1756.08        21.11 o                         
   2   7   6        199.62        197.50         2.91 o                         
   3   7   6        171.97        167.82         3.48 o                         
   4   7   6          2.32          2.43         0.90 o                         
   5   7   6         56.50         61.53         3.40 o                         
   6   7   6          6.16          5.98         1.57 o                         
   0   8   6        115.50        129.45         3.13 o                         
   1   8   6        673.26        641.44         7.68 o                         
   2   8   6         76.85         76.41         1.75 o                         
   3   8   6         28.87         32.73         1.90 o                         
   4   8   6         39.41         45.13         2.57 o                         
   5   8   6         21.94         26.18         2.28 o                         
   6   8   6          6.66          4.52         2.06 o                         
   1   9   6        295.48        288.24         4.34 o                         
   2   9   6         77.90         79.37         1.97 o                         
   3   9   6        597.17        584.26        10.12 o                         
   4   9   6        109.86         96.17         3.25 o                         
   5   9   6          4.63          3.54         1.66 o                         
   6   9   6          1.50          0.10         2.32 o                         
   0  10   6        159.41        172.26         4.35 o                         
   1  10   6        181.36        179.69         3.03 o                         
   2  10   6        158.94        156.66         3.12 o                         
   3  10   6          7.61          7.14         1.35 o                         
   4  10   6         19.82         19.73         1.72 o                         
   5  10   6         14.09         16.00         2.77 o                         
   6  10   6         20.31         26.48         4.04 o                         
   1  11   6        114.96        120.88         2.90 o                         
   2  11   6        282.47        292.30         5.67 o                         
   3  11   6         40.04         41.01         2.34 o                         
   4  11   6         26.58         24.37         2.50 o                         
   5  11   6          2.82          1.55         2.31 o                         
   0  12   6        163.42        162.40         5.33 o                         
   1  12   6         35.08         36.81         2.28 o                         
   2  12   6         88.30         87.90         3.47 o                         
   3  12   6          5.04          8.00         1.86 o                         
   4  12   6         38.28         42.50         2.83 o                         
   5  12   6          1.00          2.95         3.43 o                         
   1  13   6         88.81         95.05         3.54 o                         
   2  13   6         30.79         39.42         2.81 o                         
   3  13   6        151.14        172.19         5.58 o                         
   4  13   6         33.63         34.59         5.06 o                         
   5  13   6          8.69          6.08         2.82 o                         
   0  14   6         85.51         96.54         4.58 o                         
   1  14   6         65.32         67.05         2.99 o                         
   2  14   6         43.01         43.27         2.95 o                         
   3  14   6          3.23          5.34         1.72 o                         
   4  14   6         12.08         12.31         3.54 o                         
   1  15   6         16.70         18.40         1.95 o                         
   2  15   6         89.40         98.58         3.74 o                         
   3  15   6         14.03         10.53         2.53 o                         
   4  15   6          6.78          7.90         2.52 o                         
   0  16   6         54.11         59.01         4.27 o                         
   1  16   6         14.88         16.08         2.15 o                         
   2  16   6         17.87         19.80         2.56 o                         
   3  16   6          2.36          2.46         2.00 o                         
   1  17   6          9.03         10.53         2.36 o                         
   2  17   6          5.29          7.81         2.07 o                         
   2   0   7       2287.76       2364.52        73.57 o                         
   4   0   7        397.39        397.21         8.45 o                         
   6   0   7          4.13          7.56         2.99 o                         
   0   1   7       2301.27       2440.68        45.09 o                         
   1   1   7        130.30        169.73         3.48 o                         
   2   1   7        292.85        310.04         4.38 o                         
   3   1   7        196.75        189.76         2.93 o                         
   4   1   7        181.66        181.34         3.24 o                         
   5   1   7         48.80         53.87         2.61 o                         
   6   1   7         39.14         38.74         2.10 o                         
   7   1   7          0.84          2.66         1.47 o                         
   1   2   7       7595.54       8207.51       127.82 o                         
   2   2   7        244.53        257.51         3.30 o                         
   3   2   7         79.45         84.60         1.57 o                         
   4   2   7          9.02          9.21         0.93 o                         
   5   2   7        155.75        144.43         4.04 o                         
   6   2   7          2.78          4.57         1.14 o                         
   7   2   7          8.54         10.31         1.63 o                         
   0   3   7       2319.07       2460.72        37.73 o                         
   1   3   7        419.46        417.09         6.20 o                         
   2   3   7         77.29         81.40         1.66 o                         
   3   3   7        302.62        283.07         4.17 o                         
   4   3   7         47.59         48.65         1.61 o                         
   5   3   7         43.27         43.24         2.24 o                         
   6   3   7         31.08         31.57         2.28 o                         
   7   3   7         15.14         14.61         1.80 o                         
   1   4   7          6.06          7.93         0.66 o                         
   2   4   7        621.32        632.99         7.41 o                         
   3   4   7       1694.74       1642.30        22.30 o                         
   4   4   7        173.81        169.19         3.41 o                         
   5   4   7         29.20         31.02         1.78 o                         
   6   4   7          7.03          5.93         1.78 o                         
   7   4   7          4.82          5.40         1.61 o                         
   0   5   7       1088.88       1153.98        22.25 o                         
   1   5   7        552.02        535.93         6.71 o                         
   2   5   7        491.47        474.62         6.07 o                         
   3   5   7         85.97         87.00         2.12 o                         
   4   5   7        278.29        273.51         5.68 o                         
   5   5   7        170.50        163.32         4.91 o                         
   6   5   7         14.87         17.52         2.60 o                         
   1   6   7        439.77        455.52         5.84 o                         
   2   6   7        646.85        632.63         7.62 o                         
   3   6   7        111.84        114.88         2.54 o                         
   4   6   7         30.48         25.21         1.41 o                         
   5   6   7          1.97         -0.43         1.39 o                         
   6   6   7          7.06          7.03         1.71 o                         
   0   7   7        548.14        567.23        10.74 o                         
   1   7   7        264.02        236.80         3.49 o                         
   2   7   7          9.42          9.75         0.87 o                         
   3   7   7        238.63        234.75         3.96 o                         
   4   7   7         42.74         46.48         2.22 o                         
   5   7   7         27.89         24.73         2.24 o                         
   6   7   7          1.93         -0.48         1.57 o                         
   1   8   7         31.13         31.16         1.38 o                         
   2   8   7         59.80         59.47         1.68 o                         
   3   8   7       1070.19       1050.30        14.38 o                         
   4   8   7         11.23         11.86         1.39 o                         
   5   8   7         10.57          8.92         2.77 o                         
   6   8   7          9.09          8.51         2.56 o                         
   0   9   7        745.73        739.71        12.47 o                         
   1   9   7        307.96        280.60         4.00 o                         
   2   9   7         33.03         30.84         1.40 o                         
   3   9   7         29.66         35.02         2.23 o                         
   4   9   7         37.94         39.40         2.45 o                         
   5   9   7        135.30        148.13         5.86 o                         
   6   9   7          1.77          0.79         2.72 o                         
   1  10   7         87.28         86.36         2.20 o                         
   2  10   7        199.59        205.16         4.25 o                         
   3  10   7         63.68         56.59         2.14 o                         
   4  10   7          7.75          8.82         1.50 o                         
   5  10   7         10.66          6.07         2.58 o                         
   0  11   7        537.54        553.19        12.21 o                         
   1  11   7         10.06          9.57         1.43 o                         
   2  11   7         77.98         84.22         3.12 o                         
   3  11   7         70.90         70.75         2.74 o                         
   4  11   7          6.76          3.97         1.55 o                         
   5  11   7          7.86          4.99         2.20 o                         
   1  12   7         25.03         26.01         1.89 o                         
   2  12   7        206.61        215.42         4.95 o                         
   3  12   7        107.24         93.23         3.26 o                         
   4  12   7         30.32         31.50         2.60 o                         
   5  12   7          7.12          5.44         2.35 o                         
   0  13   7        141.17        148.42         6.25 o                         
   1  13   7         61.23         62.97         2.75 o                         
   2  13   7         74.46         77.59         3.41 o                         
   3  13   7         11.18         11.06         1.97 o                         
   4  13   7         18.45         17.32         2.27 o                         
   1  14   7         47.89         56.21         2.76 o                         
   2  14   7         16.99         12.93         2.12 o                         
   3  14   7         17.30         13.20         2.04 o                         
   4  14   7          0.09          2.71         2.42 o                         
   0  15   7         87.59         94.26         4.73 o                         
   1  15   7          3.71          2.97         1.66 o                         
   2  15   7         35.87         45.59         3.18 o                         
   3  15   7          4.16          4.31         2.25 o                         
   1  16   7          4.04          2.06         1.59 o                         
   2  16   7         69.44         76.04         4.77 o                         
   3  16   7          0.60          2.94         1.88 o                         
   0  17   7          4.54          5.12         2.52 o                         
   1  17   7         32.71         32.07         3.47 o                         
   0   0   8        300.48        349.08        10.95 o                         
   2   0   8          3.69         20.01         1.25 o                         
   4   0   8        504.82        499.24        12.67 o                         
   6   0   8         35.25         43.99         2.97 o                         
   1   1   8        231.84        279.56         4.74 o                         
   2   1   8       1003.50       1017.17        15.13 o                         
   3   1   8        149.15        138.41         2.36 o                         
   4   1   8         36.24         40.98         1.57 o                         
   5   1   8         69.01         73.19         2.60 o                         
   6   1   8         65.82         73.62         2.66 o                         
   7   1   8          1.76          1.47         2.14 o                         
   0   2   8       1157.47       1158.50        31.98 o                         
   1   2   8       3091.17       3309.78        46.06 o                         
   2   2   8        221.40        246.93         3.56 o                         
   3   2   8         98.95         91.80         1.68 o                         
   4   2   8         65.82         61.47         1.90 o                         
   5   2   8        132.33        131.26         2.91 o                         
   6   2   8         13.73         14.13         1.74 o                         
   7   2   8         30.88         31.54         2.36 o                         
   1   3   8          2.31          6.35         0.79 o                         
   2   3   8        400.49        402.95         5.48 o                         
   3   3   8        376.91        355.70         5.07 o                         
   4   3   8          3.41          4.61         1.00 o                         
   5   3   8         70.35         76.06         2.51 o                         
   6   3   8         14.00         16.72         1.60 o                         
   0   4   8        219.01        223.51         4.83 o                         
   1   4   8         81.94         80.48         1.73 o                         
   2   4   8         14.87         18.26         0.92 o                         
   3   4   8        213.58        210.32         3.40 o                         
   4   4   8        213.89        218.36         4.06 o                         
   5   4   8         19.44         22.94         1.67 o                         
   6   4   8         21.48         21.70         1.86 o                         
   1   5   8        344.67        329.32         4.43 o                         
   2   5   8        496.43        472.77         6.13 o                         
   3   5   8        118.03        109.98         2.46 o                         
   4   5   8         44.44         42.64         2.71 o                         
   5   5   8         46.07         43.90         2.03 o                         
   6   5   8         68.09         72.18         4.50 o                         
   0   6   8       2949.16       2720.85        45.97 o                         
   1   6   8        630.77        637.49         7.89 o                         
   2   6   8        591.34        587.83         7.14 o                         
   3   6   8         47.14         40.53         1.77 o                         
   4   6   8        159.41        154.64         3.39 o                         
   5   6   8         14.85         16.16         1.83 o                         
   6   6   8         67.06         67.19         3.57 o                         
   1   7   8         76.13         76.57         1.69 o                         
   2   7   8         10.06         11.09         0.93 o                         
   3   7   8        196.74        193.57         3.71 o                         
   4   7   8         23.31         19.88         1.59 o                         
   5   7   8         25.76         33.20         2.91 o                         
   6   7   8         40.34         41.69         3.15 o                         
   0   8   8        160.34        159.53         4.15 o                         
   1   8   8         20.84         18.89         1.14 o                         
   2   8   8         46.34         44.76         1.54 o                         
   3   8   8        196.45        199.88         4.19 o                         
   4   8   8         26.58         27.91         2.33 o                         
   5   8   8         25.93         31.43         2.48 o                         
   6   8   8         10.19          9.11         2.23 o                         
   1   9   8        425.06        414.57         5.63 o                         
   2   9   8         23.18         21.96         1.35 o                         
   3   9   8        287.39        283.40         6.41 o                         
   4   9   8          9.22         10.48         1.49 o                         
   5   9   8         13.49          4.65         2.07 o                         
   6   9   8         45.40         45.43         3.70 o                         
   0  10   8       1034.88        992.69        19.96 o                         
   1  10   8         63.95         64.60         2.29 o                         
   2  10   8        238.88        240.35         5.23 o                         
   3  10   8         48.91         47.01         2.27 o                         
   4  10   8         20.66         22.11         2.08 o                         
   5  10   8         23.31         25.57         2.81 o                         
   1  11   8         24.82         26.09         2.00 o                         
   2  11   8         56.16         55.96         2.43 o                         
   3  11   8         68.33         66.26         2.70 o                         
   4  11   8         20.21         17.10         1.90 o                         
   5  11   8         20.90         21.52         3.49 o                         
   0  12   8         51.93         50.33         3.20 o                         
   1  12   8         22.33         22.03         1.83 o                         
   2  12   8          2.03          0.68         1.25 o                         
   3  12   8         47.40         49.33         2.66 o                         
   4  12   8         27.12         28.99         3.39 o                         
   5  12   8         10.18         15.02         2.95 o                         
   1  13   8        181.09        188.93         4.64 o                         
   2  13   8          8.09          8.31         1.64 o                         
   3  13   8         81.18         87.63         3.45 o                         
   4  13   8          0.00         -1.30         2.06 o                         
   0  14   8         96.54         94.34         4.59 o                         
   1  14   8         69.57         66.43         3.16 o                         
   2  14   8         78.98         79.48         3.65 o                         
   3  14   8         22.29         21.66         2.54 o                         
   4  14   8          2.20          1.62         1.96 o                         
   1  15   8         17.91         15.55         2.03 o                         
   2  15   8         41.00         40.15         3.10 o                         
   3  15   8          8.34          9.79         2.18 o                         
   0  16   8          0.71         -1.22         2.12 o                         
   1  16   8         20.56         17.57         2.14 o                         
   2  16   8          7.15          6.38         2.06 o                         
   1  17   8         26.36         25.11         2.53 o                         
   2   0   9         84.28         86.68         2.35 o                         
   4   0   9       1028.79       1040.08        18.93 o                         
   6   0   9         52.12         61.14         3.49 o                         
   0   1   9       1794.07       1922.22        36.13 o                         
   1   1   9        331.94        355.91         5.08 o                         
   2   1   9         63.78         71.99         1.61 o                         
   3   1   9        260.51        267.92         3.39 o                         
   4   1   9        531.83        568.86         9.20 o                         
   5   1   9        159.42        159.30         3.52 o                         
   6   1   9         56.34         62.15         2.64 o                         
   1   2   9        150.20        178.28         3.04 o                         
   2   2   9        195.23        192.82         3.40 o                         
   3   2   9       1566.86       1499.38        15.30 o                         
   4   2   9          4.98         12.18         3.53 o                         
   5   2   9         60.60         81.59         2.98 o                         
   6   2   9         10.04         14.15         1.64 o                         
   0   3   9         95.47         98.23         3.13 o                         
   1   3   9        209.60        194.89         3.23 o                         
   2   3   9         11.66         12.60         0.88 o                         
   3   3   9         70.91         75.48         1.89 o                         
   4   3   9        571.96        568.58         9.47 o                         
   5   3   9        374.22        373.38         6.41 o                         
   6   3   9         43.06         41.27         2.21 o                         
   1   4   9        124.50        128.85         2.24 o                         
   2   4   9         27.35         26.39         1.05 o                         
   3   4   9        161.49        160.04         2.88 o                         
   4   4   9        561.87        556.89         9.18 o                         
   5   4   9         53.89         63.21         3.39 o                         
   6   4   9         44.00         48.57         2.86 o                         
   0   5   9       3139.67       3211.44        49.32 o                         
   1   5   9         27.10         29.79         1.09 o                         
   2   5   9        187.33        200.28         3.24 o                         
   3   5   9        313.46        292.60         4.59 o                         
   4   5   9        102.02         92.50         3.22 o                         
   5   5   9         11.38         11.72         1.31 o                         
   6   5   9         26.75         33.35         3.03 o                         
   1   6   9         44.97         40.17         1.33 o                         
   2   6   9        702.22        684.32         8.34 o                         
   3   6   9        259.59        242.31         4.63 o                         
   4   6   9         17.82         20.15         2.45 o                         
   5   6   9         55.41         45.41         3.17 o                         
   6   6   9         28.21         26.65         2.83 o                         
   0   7   9          6.46          4.97         1.18 o                         
   1   7   9         41.62         41.85         1.44 o                         
   2   7   9         75.48         70.55         1.87 o                         
   3   7   9          5.19          5.80         1.16 o                         
   4   7   9        267.77        252.27         5.45 o                         
   5   7   9        167.13        160.95         4.37 o                         
   6   7   9          5.64          5.24         2.60 o                         
   1   8   9         21.38         22.64         1.22 o                         
   2   8   9         12.16         11.63         1.02 o                         
   3   8   9        102.48         98.59         3.27 o                         
   4   8   9         88.00         84.87         2.90 o                         
   5   8   9        113.66        114.99         4.42 o                         
   6   8   9         30.37         33.84         3.04 o                         
   0   9   9        795.00        796.95        16.57 o                         
   1   9   9         86.24         89.79         2.31 o                         
   2   9   9         91.14         98.57         2.86 o                         
   3   9   9        165.50        165.54         4.12 o                         
   4   9   9          0.09          0.52         1.24 o                         
   5   9   9         42.39         49.43         3.45 o                         
   1  10   9          2.97          3.96         1.21 o                         
   2  10   9        358.17        356.64         6.68 o                         
   3  10   9          0.75         -0.83         1.13 o                         
   4  10   9          8.51         10.48         1.66 o                         
   5  10   9         55.30         60.23         3.94 o                         
   0  11   9         14.48         21.53         2.42 o                         
   1  11   9          4.92          3.98         1.24 o                         
   2  11   9        120.96        122.56         4.12 o                         
   3  11   9         22.12         20.03         1.84 o                         
   4  11   9         74.14         72.87         3.45 o                         
   5  11   9         13.57         12.02         4.57 o                         
   1  12   9         59.73         64.25         2.76 o                         
   2  12   9         23.64         21.25         1.81 o                         
   3  12   9         15.66         11.79         1.70 o                         
   4  12   9          4.93          5.69         1.89 o                         
   0  13   9         11.12         11.79         2.02 o                         
   1  13   9         82.72         86.01         3.33 o                         
   2  13   9         32.26         31.89         2.20 o                         
   3  13   9         34.25         35.06         2.96 o                         
   4  13   9          7.96          8.91         2.44 o                         
   1  14   9         38.52         37.14         2.79 o                         
   2  14   9         56.32         57.30         3.77 o                         
   3  14   9          8.50          6.87         2.33 o                         
   0  15   9          7.26         13.98         3.24 o                         
   1  15   9          9.87         10.13         1.95 o                         
   2  15   9         40.82         44.23         3.20 o                         
   3  15   9          6.82          6.05         1.91 o                         
   1  16   9         18.50         18.69         2.29 o                         
   2  16   9         17.90         16.31         2.43 o                         
   0   0  10        597.27        603.05        17.65 o                         
   2   0  10        257.30        281.16         5.70 o                         
   4   0  10       1040.25       1001.13        27.80 o                         
   6   0  10          2.66         10.44         2.19 o                         
   1   1  10        936.90        993.27        13.06 o                         
   2   1  10        479.99        480.31         7.07 o                         
   3   1  10        489.29        504.01         6.16 o                         
   4   1  10        128.82        162.28         5.11 o                         
   5   1  10         81.38         87.58         3.15 o                         
   6   1  10         61.17         64.94         2.58 o                         
   0   2  10        216.66        237.21         6.50 o                         
   1   2  10        303.92        319.17         4.79 o                         
   2   2  10         41.51         49.85         1.80 o                         
   3   2  10        948.13        950.35        10.08 o                         
   4   2  10        148.94        148.10         3.30 o                         
   5   2  10        104.90        109.90         2.75 o                         
   6   2  10          2.75          4.65         1.36 o                         
   1   3  10        643.31        648.01         9.46 o                         
   2   3  10         13.17         13.35         1.04 o                         
   3   3  10         34.61         48.35         1.36 o                         
   4   3  10        118.96        122.48         3.92 o                         
   5   3  10        117.13        118.11         3.96 o                         
   6   3  10         17.59         19.23         1.86 o                         
   0   4  10        387.30        396.10         7.17 o                         
   1   4  10         37.49         41.26         1.36 o                         
   2   4  10          9.92         15.69         1.07 o                         
   3   4  10         90.21         87.85         1.69 o                         
   4   4  10        438.01        407.65         6.61 o                         
   5   4  10         55.88         58.64         2.85 o                         
   6   4  10         10.81          9.91         2.88 o                         
   1   5  10        394.61        403.79         5.47 o                         
   2   5  10        807.85        791.07         9.45 o                         
   3   5  10        232.92        233.88         3.36 o                         
   4   5  10         47.87         45.00         2.51 o                         
   5   5  10        114.71        106.91         4.46 o                         
   6   5  10        153.65        169.75         6.82 o                         
   0   6  10        322.70        308.55         5.90 o                         
   1   6  10         28.09         27.15         1.21 o                         
   2   6  10        125.25        129.49         2.55 o                         
   3   6  10        281.85        271.89         4.57 o                         
   4   6  10        475.02        459.60         7.50 o                         
   5   6  10         46.40         45.53         2.67 o                         
   6   6  10          0.87          0.89         1.89 o                         
   1   7  10        157.06        156.55         2.77 o                         
   2   7  10        151.51        144.37         2.65 o                         
   3   7  10        131.86        115.37         3.62 o                         
   4   7  10         69.22         67.86         2.89 o                         
   5   7  10        147.60        133.40         4.17 o                         
   6   7  10         85.25         94.70         5.10 o                         
   0   8  10        147.17        153.31         3.86 o                         
   1   8  10         62.43         60.84         2.02 o                         
   2   8  10        115.51        115.67         2.74 o                         
   3   8  10         75.38         72.95         2.79 o                         
   4   8  10         20.98         18.10         1.68 o                         
   5   8  10         55.50         47.39         3.67 o                         
   1   9  10        153.24        155.16         3.27 o                         
   2   9  10        288.77        293.29         6.69 o                         
   3   9  10        119.81        121.17         3.88 o                         
   4   9  10          0.65          0.45         1.55 o                         
   5   9  10         26.14         21.34         2.68 o                         
   0  10  10         29.39         30.38         3.10 o                         
   1  10  10          9.17          9.57         1.59 o                         
   2  10  10        108.17        112.00         3.10 o                         
   3  10  10         76.08         72.38         3.67 o                         
   4  10  10        160.05        172.59         4.38 o                         
   5  10  10         43.24         38.56         3.95 o                         
   1  11  10         15.35         19.30         1.51 o                         
   2  11  10         60.13         60.54         2.52 o                         
   3  11  10        127.42        117.35         3.79 o                         
   4  11  10         21.79         19.85         2.31 o                         
   5  11  10         50.22         52.38         4.77 o                         
   0  12  10         15.22         15.21         2.45 o                         
   1  12  10         30.44         34.20         2.94 o                         
   2  12  10         47.46         43.24         2.47 o                         
   3  12  10          9.18         11.26         1.67 o                         
   4  12  10          4.60          2.81         2.39 o                         
   1  13  10        100.78        100.37         3.96 o                         
   2  13  10         32.60         32.46         2.30 o                         
   3  13  10         93.08        102.02         3.81 o                         
   4  13  10         14.87         10.16         2.34 o                         
   0  14  10          8.19          5.37         1.89 o                         
   1  14  10         18.85         18.17         2.10 o                         
   2  14  10         32.34         32.57         2.32 o                         
   3  14  10         36.09         39.18         3.17 o                         
   1  15  10         56.10         66.21         3.34 o                         
   2  15  10          2.34          1.03         1.80 o                         
   0  16  10          8.81          8.02         2.74 o                         
   1  16  10         15.23         10.82         2.33 o                         
   2   0  11        260.51        253.70         5.37 o                         
   4   0  11        311.26        283.81         7.06 o                         
   6   0  11        206.43        223.37         7.06 o                         
   0   1  11       1147.72       1171.39        22.63 o                         
   1   1  11        295.45        301.16         4.76 o                         
   2   1  11         15.85         19.87         1.16 o                         
   3   1  11        308.37        316.35         4.43 o                         
   4   1  11         77.31         70.34         4.18 o                         
   5   1  11         42.41         41.49         3.44 o                         
   6   1  11         40.48         69.15         3.02 o                         
   1   2  11        584.43        628.52         8.64 o                         
   2   2  11         47.17         44.38         1.62 o                         
   3   2  11        192.08        193.61         3.08 o                         
   4   2  11         39.19         47.21         2.18 o                         
   5   2  11        337.39        311.72         5.26 o                         
   6   2  11          9.05         15.96         1.93 o                         
   0   3  11        289.71        268.77         5.85 o                         
   1   3  11        569.75        566.43         8.57 o                         
   2   3  11        177.02        156.07         2.83 o                         
   3   3  11        316.07        310.94         4.01 o                         
   4   3  11        255.74        226.36         4.35 o                         
   5   3  11         33.57         38.87         2.83 o                         
   6   3  11         14.18         19.65         2.06 o                         
   1   4  11         41.58         42.26         1.77 o                         
   2   4  11         54.08         61.40         1.68 o                         
   3   4  11        531.61        494.77         5.93 o                         
   4   4  11        132.07        119.62         3.30 o                         
   5   4  11         46.51         57.99         3.22 o                         
   6   4  11        110.78        119.37         4.13 o                         
   0   5  11        447.35        429.70         7.72 o                         
   1   5  11          4.84          4.92         0.82 o                         
   2   5  11        260.35        228.67         3.39 o                         
   3   5  11         72.72         72.82         1.65 o                         
   4   5  11         44.04         44.69         1.76 o                         
   5   5  11         17.85         12.82         2.08 o                         
   6   5  11          7.59          7.61         2.52 o                         
   1   6  11         61.51         59.82         1.75 o                         
   2   6  11        133.61        121.79         2.49 o                         
   3   6  11         22.24         21.53         1.25 o                         
   4   6  11        134.93        131.03         3.31 o                         
   5   6  11         60.25         53.99         2.26 o                         
   6   6  11         31.41         29.98         3.01 o                         
   0   7  11        233.23        230.32         5.09 o                         
   1   7  11        129.22        122.53         2.67 o                         
   2   7  11        293.20        268.91         4.42 o                         
   3   7  11         54.29         50.62         1.77 o                         
   4   7  11        116.29        109.77         3.16 o                         
   5   7  11         21.78         23.12         3.89 o                         
   1   8  11        116.23        118.33         2.85 o                         
   2   8  11         94.98         87.76         3.17 o                         
   3   8  11        350.73        327.98         5.71 o                         
   4   8  11         25.29         23.35         2.13 o                         
   5   8  11         36.98         44.30         4.23 o                         
   0   9  11         33.26         32.30         2.52 o                         
   1   9  11         96.11         96.69         3.59 o                         
   2   9  11        178.12        167.75         3.79 o                         
   3   9  11         13.00          8.73         1.19 o                         
   4   9  11         36.79         41.95         2.47 o                         
   5   9  11         24.54         22.07         2.95 o                         
   1  10  11          8.52         10.04         1.28 o                         
   2  10  11         22.39         23.65         1.86 o                         
   3  10  11         40.82         45.18         2.70 o                         
   4  10  11         43.38         51.28         3.08 o                         
   5  10  11         12.94         11.73         4.02 o                         
   0  11  11        176.55        187.22         5.75 o                         
   1  11  11         32.77         34.10         2.03 o                         
   2  11  11        155.12        151.73         4.05 o                         
   3  11  11          6.27          7.57         1.58 o                         
   4  11  11         26.25         23.51         2.65 o                         
   1  12  11         54.72         60.52         2.82 o                         
   2  12  11        163.41        167.70         4.46 o                         
   3  12  11         43.53         42.53         2.60 o                         
   4  12  11         18.94         17.56         2.68 o                         
   0  13  11          0.19          0.57         1.92 o                         
   1  13  11         56.97         60.79         2.86 o                         
   2  13  11         32.22         34.14         2.39 o                         
   3  13  11         16.31         16.14         4.11 o                         
   1  14  11         26.14         28.34         2.38 o                         
   2  14  11          1.77          1.00         1.78 o                         
   3  14  11         74.45         81.27         3.72 o                         
   0  15  11          7.73          7.67         2.60 o                         
   1  15  11         41.47         43.87         3.23 o                         
   2  15  11         24.38         21.39         2.52 o                         
   0   0  12       1573.35       1680.44        45.10 o                         
   2   0  12        175.22        167.28         4.18 o                         
   4   0  12        208.23        208.25         5.19 o                         
   6   0  12        168.59        163.26         5.88 o                         
   1   1  12        334.48        353.75         5.52 o                         
   2   1  12         75.77         77.23         1.88 o                         
   3   1  12        229.01        220.62         3.90 o                         
   4   1  12        133.48        135.83         3.08 o                         
   5   1  12         21.67         23.75         1.87 o                         
   6   1  12          6.94         12.54         1.82 o                         
   0   2  12          4.43         11.19         1.66 o                         
   1   2  12       1017.54       1020.40        13.54 o                         
   2   2  12        103.59         99.65         2.47 o                         
   3   2  12         62.40         56.38         1.47 o                         
   4   2  12         23.44         33.90         2.35 o                         
   5   2  12         65.35         65.86         2.42 o                         
   6   2  12          6.19          5.45         1.86 o                         
   1   3  12        669.20        679.45        10.06 o                         
   2   3  12         96.47         96.98         2.25 o                         
   3   3  12        225.56        227.67         3.32 o                         
   4   3  12         97.73         87.14         2.77 o                         
   5   3  12         21.70         25.74         3.26 o                         
   6   3  12          4.09          5.50         1.96 o                         
   0   4  12        332.39        327.37         7.01 o                         
   1   4  12        703.09        691.59         8.75 o                         
   2   4  12         63.27         63.95         2.04 o                         
   3   4  12         37.86         40.73         1.42 o                         
   4   4  12         53.43         51.87         2.10 o                         
   5   4  12         69.72         78.06         3.38 o                         
   6   4  12         69.56         71.99         3.57 o                         
   1   5  12         20.18         30.73         1.51 o                         
   2   5  12        215.86        207.27         3.45 o                         
   3   5  12        134.27        123.07         2.89 o                         
   4   5  12         51.40         43.16         1.87 o                         
   5   5  12         35.53         41.38         3.74 o                         
   0   6  12          2.93          1.85         1.35 o                         
   1   6  12        319.77        329.88         5.04 o                         
   2   6  12        374.00        356.89         5.68 o                         
   3   6  12         11.13         12.62         1.03 o                         
   4   6  12         87.03         93.72         2.84 o                         
   5   6  12         10.85         14.68         2.38 o                         
   1   7  12        189.78        191.03         3.54 o                         
   2   7  12        406.28        400.59         7.17 o                         
   3   7  12        102.34        102.61         2.52 o                         
   4   7  12         63.32         54.86         2.37 o                         
   5   7  12         27.79         24.99         2.13 o                         
   0   8  12        264.18        256.63         6.22 o                         
   1   8  12        578.08        542.69         8.54 o                         
   2   8  12         27.80         33.04         1.93 o                         
   3   8  12         50.20         44.97         1.87 o                         
   4   8  12         11.13         15.19         2.10 o                         
   5   8  12         70.89         83.54         3.83 o                         
   1   9  12         84.78         88.48         2.51 o                         
   2   9  12        158.00        163.72         3.85 o                         
   3   9  12         20.55         16.70         1.51 o                         
   4   9  12          3.44          2.84         1.64 o                         
   5   9  12         32.08         25.71         3.29 o                         
   0  10  12          2.23          1.77         2.14 o                         
   1  10  12         35.99         45.43         2.08 o                         
   2  10  12        171.57        168.50         3.97 o                         
   3  10  12          3.81          6.82         1.26 o                         
   4  10  12         41.75         41.82         2.93 o                         
   1  11  12         37.70         35.82         2.22 o                         
   2  11  12        191.56        191.16         4.36 o                         
   3  11  12         33.27         34.32         2.31 o                         
   4  11  12         27.26         26.20         3.21 o                         
   0  12  12        431.83        470.04        11.51 o                         
   1  12  12         74.47         74.89         2.68 o                         
   2  12  12         49.02         47.52         2.63 o                         
   3  12  12         31.49         23.06         2.12 o                         
   4  12  12         37.09         35.25         7.74 o                         
   1  13  12         28.86         31.17         2.42 o                         
   2  13  12         71.92         70.89         3.51 o                         
   3  13  12          5.44          2.56         2.00 o                         
   0  14  12          1.72          0.42         2.19 o                         
   1  14  12          8.47          9.11         1.94 o                         
   2  14  12         22.37         23.32         2.57 o                         
   1  15  12         63.64         66.15         4.14 o                         
   2   0  13       2322.77       2359.13        40.71 o                         
   4   0  13         71.13         76.48         3.18 o                         
   6   0  13         42.82         52.48         7.06 o                         
   0   1  13       2159.74       2139.00        41.11 o                         
   1   1  13        606.07        619.35         8.95 o                         
   2   1  13        595.22        632.79        12.74 o                         
   3   1  13         17.60         21.55         1.54 o                         
   4   1  13        215.49        218.35         4.33 o                         
   5   1  13         46.95         61.04         3.02 o                         
   6   1  13          9.21         10.52         1.84 o                         
   1   2  13       1946.63       2092.64        26.80 o                         
   2   2  13         14.57         53.39         2.62 o                         
   3   2  13        248.11        241.67         3.48 o                         
   4   2  13          1.86          8.88         1.73 o                         
   5   2  13        133.13        154.79         3.50 o                         
   6   2  13          0.61          0.33         2.72 o                         
   0   3  13        550.81        542.21        10.63 o                         
   1   3  13        385.32        414.83         7.18 o                         
   2   3  13        597.90        604.76         9.28 o                         
   3   3  13         13.54         11.91         1.11 o                         
   4   3  13        105.28        102.50         2.79 o                         
   5   3  13        145.77        155.25         4.21 o                         
   1   4  13        643.46        649.55         8.75 o                         
   2   4  13       1078.97       1025.91        13.21 o                         
   3   4  13         37.91         41.28         1.45 o                         
   4   4  13         48.52         44.83         2.13 o                         
   5   4  13         57.00         68.17         3.54 o                         
   0   5  13       2702.31       2662.55        45.61 o                         
   1   5  13        794.80        742.25         9.83 o                         
   2   5  13         86.77         92.50         2.52 o                         
   3   5  13         36.80         33.12         1.62 o                         
   4   5  13         49.67         48.81         2.15 o                         
   5   5  13         11.20          9.51         2.24 o                         
   1   6  13        496.46        513.02         7.28 o                         
   2   6  13         44.31         46.52         1.95 o                         
   3   6  13          0.91          0.59         1.01 o                         
   4   6  13         11.43          5.81         1.34 o                         
   5   6  13         29.04         28.61         2.99 o                         
   0   7  13        557.99        510.16        11.55 o                         
   1   7  13        101.47        105.71         2.74 o                         
   2   7  13         72.91         68.30         2.15 o                         
   3   7  13         22.38         20.53         1.56 o                         
   4   7  13         11.60         12.33         1.56 o                         
   5   7  13         74.98         77.67         3.83 o                         
   1   8  13        376.00        357.99         5.58 o                         
   2   8  13         68.77         63.09         2.33 o                         
   3   8  13         47.92         48.70         2.09 o                         
   4   8  13         28.85         31.89         2.75 o                         
   5   8  13         45.84         50.07         3.98 o                         
   0   9  13        714.84        706.83        13.78 o                         
   1   9  13        526.69        496.87         7.25 o                         
   2   9  13         14.66         15.38         1.50 o                         
   3   9  13         31.56         30.03         1.97 o                         
   4   9  13          5.85          4.77         1.62 o                         
   1  10  13         47.20         46.68         2.43 o                         
   2  10  13         15.48         12.52         1.58 o                         
   3  10  13         60.54         59.31         2.38 o                         
   4  10  13         26.28         25.00         2.47 o                         
   0  11  13        335.47        322.86         8.91 o                         
   1  11  13         13.42         17.26         1.80 o                         
   2  11  13         14.33         12.84         1.65 o                         
   3  11  13         17.86         14.83         1.69 o                         
   4  11  13         68.90         65.08         4.14 o                         
   1  12  13         23.21         19.05         1.76 o                         
   2  12  13         15.91         12.88         1.85 o                         
   3  12  13          4.98          3.56         2.51 o                         
   0  13  13         65.83         68.20         3.86 o                         
   1  13  13        121.83        115.76         3.62 o                         
   2  13  13         22.58         17.18         2.07 o                         
   1  14  13         31.68         29.34         2.62 o                         
   2  14  13          5.30          2.00         2.40 o                         
   0   0  14       3044.09       2906.31        79.36 o                         
   2   0  14        494.86        506.21         9.97 o                         
   4   0  14         20.03         25.27         2.29 o                         
   1   1  14        249.12        257.27         4.49 o                         
   2   1  14        279.47        286.91         4.53 o                         
   3   1  14         63.11         58.92         2.08 o                         
   4   1  14         14.41         15.29         1.25 o                         
   5   1  14         19.44         17.30         1.61 o                         
   0   2  14        171.62        188.85         5.39 o                         
   1   2  14        537.90        541.62         7.94 o                         
   2   2  14        120.08        125.10         3.11 o                         
   3   2  14         18.61         26.50         1.97 o                         
   4   2  14         32.81         34.29         1.66 o                         
   5   2  14         22.26         20.35         1.80 o                         
   1   3  14        187.23        177.27         3.87 o                         
   2   3  14         91.01         98.08         2.92 o                         
   3   3  14        322.48        301.70         4.19 o                         
   4   3  14          9.14          9.60         1.16 o                         
   5   3  14         43.09         39.18         2.77 o                         
   0   4  14       1169.87       1088.04        22.28 o                         
   1   4  14        361.59        360.66         5.90 o                         
   2   4  14        271.90        256.37         5.07 o                         
   3   4  14        119.47        122.23         2.35 o                         
   4   4  14         13.62         16.76         1.91 o                         
   5   4  14         30.21         24.14         2.86 o                         
   1   5  14          3.02          6.08         1.16 o                         
   2   5  14        148.00        141.37         3.05 o                         
   3   5  14         57.08         57.84         1.98 o                         
   4   5  14         25.01         23.85         1.86 o                         
   5   5  14         29.80         27.02         3.02 o                         
   0   6  14        668.64        654.90        12.89 o                         
   1   6  14        117.27        116.46         2.93 o                         
   2   6  14        360.12        327.17         5.83 o                         
   3   6  14          1.28          2.65         1.01 o                         
   4   6  14         86.97         93.03         3.07 o                         
   5   6  14          3.03          5.08         2.11 o                         
   1   7  14         42.11         38.22         2.20 o                         
   2   7  14         16.20         21.33         1.60 o                         
   3   7  14        259.65        250.93         4.55 o                         
   4   7  14         22.98         21.24         1.83 o                         
   5   7  14         46.68         52.84         5.72 o                         
   0   8  14        115.60        108.98         4.36 o                         
   1   8  14        446.44        418.08         6.73 o                         
   2   8  14         52.07         47.04         2.27 o                         
   3   8  14        132.24        129.68         3.45 o                         
   4   8  14          6.50          6.45         1.70 o                         
   1   9  14         91.81         93.63         3.04 o                         
   2   9  14         22.15         22.06         1.72 o                         
   3   9  14        119.21        113.86         3.13 o                         
   4   9  14          4.88          4.83         1.80 o                         
   0  10  14        374.49        377.35         8.64 o                         
   1  10  14          6.80          5.14         1.38 o                         
   2  10  14        120.47        112.34         3.17 o                         
   3  10  14         20.38         25.28         2.17 o                         
   4  10  14         18.91         23.04         3.21 o                         
   1  11  14         11.77         12.54         1.76 o                         
   2  11  14         31.98         35.00         2.29 o                         
   3  11  14         54.45         53.99         3.69 o                         
   0  12  14        107.49        104.71         4.44 o                         
   1  12  14        168.30        152.37         4.03 o                         
   2  12  14          0.40          0.75         1.75 o                         
   3  12  14         34.86         31.99         2.68 o                         
   1  13  14         44.95         39.59         2.87 o                         
   2  13  14         18.89         15.89         2.05 o                         
   0  14  14         82.30         90.80         5.05 o                         
   2   0  15         41.89         40.50         3.00 o                         
   4   0  15        130.11        121.17         3.46 o                         
   0   1  15        141.39        145.68         4.71 o                         
   1   1  15         89.34        120.30         3.74 o                         
   2   1  15         47.50         41.51         1.80 o                         
   3   1  15         31.10         36.50         1.91 o                         
   4   1  15        100.51        104.21         2.45 o                         
   5   1  15         38.81         34.58         2.45 o                         
   1   2  15       1482.77       1486.09        21.77 o                         
   2   2  15        115.75        112.40         2.99 o                         
   3   2  15        193.53        183.50         3.56 o                         
   4   2  15          7.00          8.73         1.30 o                         
   5   2  15         54.25         65.16         3.17 o                         
   0   3  15        128.32        123.89         5.63 o                         
   1   3  15        102.52        124.97         4.03 o                         
   2   3  15         32.03         30.54         1.87 o                         
   3   3  15        168.46        162.71         3.12 o                         
   4   3  15         10.86         13.23         1.51 o                         
   5   3  15         64.08         59.76         3.40 o                         
   1   4  15         89.12         85.55         2.89 o                         
   2   4  15         25.82         26.21         1.72 o                         
   3   4  15          5.44          5.74         1.04 o                         
   4   4  15         74.02         69.17         2.32 o                         
   5   4  15         19.20         26.96         2.57 o                         
   0   5  15         84.84         85.01         3.33 o                         
   1   5  15         30.46         37.37         2.08 o                         
   2   5  15         72.20         77.39         2.44 o                         
   3   5  15          6.80          4.51         1.03 o                         
   4   5  15         77.36         69.96         2.72 o                         
   5   5  15          2.12          1.93         2.05 o                         
   1   6  15        280.18        266.15         4.77 o                         
   2   6  15        424.00        401.09         6.37 o                         
   3   6  15         54.29         51.27         2.00 o                         
   4   6  15         35.28         33.89         2.44 o                         
   0   7  15         69.45         63.48         4.54 o                         
   1   7  15         58.34         50.35         2.21 o                         
   2   7  15         28.44         31.40         2.06 o                         
   3   7  15        152.43        144.10         3.48 o                         
   4   7  15         28.86         27.32         2.55 o                         
   1   8  15         86.33         78.89         2.62 o                         
   2   8  15         42.77         38.97         2.29 o                         
   3   8  15          0.24         -0.02         1.33 o                         
   4   8  15         22.61         25.90         2.24 o                         
   0   9  15         16.20         11.44         2.07 o                         
   1   9  15         13.26         13.30         1.53 o                         
   2   9  15         17.43         21.67         1.90 o                         
   3   9  15         12.64          8.60         1.71 o                         
   4   9  15          0.45          2.64         2.61 o                         
   1  10  15         20.37         21.33         2.58 o                         
   2  10  15        192.67        184.89         4.21 o                         
   3  10  15          1.12          3.02         1.55 o                         
   0  11  15         21.82         18.26         2.41 o                         
   1  11  15         18.60         21.37         2.18 o                         
   2  11  15         16.66         13.36         2.20 o                         
   3  11  15         45.47         51.72         2.87 o                         
   1  12  15         13.55         10.46         1.85 o                         
   2  12  15         42.94         44.97         2.71 o                         
   0  13  15          8.39          5.36         2.72 o                         
   1  13  15          8.67          6.27         1.67 o                         
   0   0  16         63.28         59.32         5.63 o                         
   2   0  16         10.44         10.86         1.89 o                         
   4   0  16        235.42        251.41         5.89 o                         
   1   1  16        216.04        212.86         4.61 o                         
   2   1  16        154.01        141.82         3.37 o                         
   3   1  16         53.14         61.81         2.34 o                         
   4   1  16         38.85         49.30         3.43 o                         
   5   1  16         52.12         56.38         2.84 o                         
   0   2  16        116.87        123.46         4.35 o                         
   1   2  16         83.61         82.22         2.77 o                         
   2   2  16         68.27         68.23         2.44 o                         
   3   2  16        155.14        138.88         3.03 o                         
   4   2  16         17.27         17.22         1.60 o                         
   5   2  16         19.43         20.69         2.87 o                         
   1   3  16         96.83        110.81         3.82 o                         
   2   3  16         19.26         23.01         2.64 o                         
   3   3  16         65.42         55.72         2.23 o                         
   4   3  16          6.35          4.87         1.27 o                         
   0   4  16         39.22         41.35         2.92 o                         
   1   4  16         17.38         22.15         1.74 o                         
   2   4  16          8.32          8.54         1.30 o                         
   3   4  16         21.42         21.78         1.42 o                         
   4   4  16        119.60        116.19         2.92 o                         
   1   5  16        105.03         98.97         2.70 o                         
   2   5  16        185.48        188.41         3.63 o                         
   3   5  16         54.32         43.18         1.70 o                         
   4   5  16         45.48         47.97         4.55 o                         
   0   6  16        335.07        317.47         8.42 o                         
   1   6  16          8.95          8.02         1.32 o                         
   2   6  16        183.55        158.91         3.49 o                         
   3   6  16          5.50          4.42         1.15 o                         
   4   6  16         66.40         55.64         4.05 o                         
   1   7  16         36.71         42.56         2.43 o                         
   2   7  16         19.17         20.35         2.03 o                         
   3   7  16         36.07         28.95         1.73 o                         
   4   7  16          5.30          2.59         1.58 o                         
   0   8  16         48.33         46.66         3.09 o                         
   1   8  16         19.01         17.14         1.60 o                         
   2   8  16         10.24          7.72         1.60 o                         
   3   8  16         19.98         20.40         1.73 o                         
   1   9  16          8.00          5.36         1.37 o                         
   2   9  16         60.87         66.75         2.88 o                         
   3   9  16         98.76         89.88         2.95 o                         
   0  10  16         75.06         77.32         4.77 o                         
   1  10  16         35.16         35.21         2.38 o                         
   2  10  16         36.06         25.09         2.20 o                         
   3  10  16         38.34         39.10         2.76 o                         
   1  11  16          7.14          7.48         1.76 o                         
   2  11  16         16.51         10.75         1.85 o                         
   0  12  16         17.15         10.37         2.67 o                         
   1  12  16          4.35          5.37         1.71 o                         
   2   0  17        258.21        246.92         6.95 o                         
   4   0  17        199.44        207.62         7.69 o                         
   0   1  17        141.86        146.00         4.94 o                         
   1   1  17         41.61         42.77         2.19 o                         
   2   1  17         79.28         93.96         3.27 o                         
   3   1  17         90.99         91.42         2.93 o                         
   4   1  17         64.34         72.95         6.29 o                         
   1   2  17         58.66         59.17         2.44 o                         
   2   2  17         21.08         31.94         2.32 o                         
   3   2  17         78.85         67.97         2.29 o                         
   4   2  17         18.76         17.45         1.66 o                         
   0   3  17        117.39        112.79         4.41 o                         
   1   3  17        123.03        129.18         3.62 o                         
   2   3  17         54.22         54.45         2.55 o                         
   3   3  17         84.63         96.15         2.87 o                         
   4   3  17         36.40         52.82         4.10 o                         
   1   4  17         64.66         63.23         2.41 o                         
   2   4  17        140.35        134.12         3.47 o                         
   3   4  17         31.15         33.09         2.22 o                         
   4   4  17         91.36         93.60         5.30 o                         
   0   5  17        296.64        299.23         7.99 o                         
   1   5  17         33.81         31.75         1.96 o                         
   2   5  17          4.93          4.61         1.32 o                         
   3   5  17         23.83         28.40         1.72 o                         
   4   5  17         68.21         62.24         3.80 o                         
   1   6  17          3.51          4.66         1.34 o                         
   2   6  17         66.37         62.07         2.41 o                         
   3   6  17          1.35          1.59         1.20 o                         
   0   7  17        121.96        118.95         4.82 o                         
   1   7  17         27.62         33.07         2.35 o                         
   2   7  17         21.82         22.69         1.71 o                         
   3   7  17         18.86         19.93         1.77 o                         
   1   8  17         23.58         20.10         1.80 o                         
   2   8  17         28.96         27.70         2.11 o                         
   3   8  17         58.77         51.52         2.59 o                         
   0   9  17         62.50         60.65         4.48 o                         
   1   9  17         77.05         69.51         2.78 o                         
   2   9  17          8.06          5.92         1.68 o                         
   1  10  17         51.72         56.49         3.15 o                         
   2  10  17         11.29          9.11         1.69 o                         
   0  11  17         21.66         21.93         3.01 o                         
   1  11  17          9.90         10.48         1.87 o                         
   0   0  18        306.57        308.71        11.44 o                         
   2   0  18         43.29         58.52         5.81 o                         
   4   0  18         71.56         85.80         4.75 o                         
   1   1  18         23.92         33.10         2.13 o                         
   2   1  18        179.98        191.57         4.46 o                         
   3   1  18        124.95        140.43         4.10 o                         
   4   1  18         47.74         63.23         3.49 o                         
   0   2  18         30.56         35.50         3.57 o                         
   1   2  18         67.67         75.54         2.71 o                         
   2   2  18          4.61         13.60         1.69 o                         
   3   2  18        104.27        115.87         5.11 o                         
   4   2  18         17.65         31.41         4.14 o                         
   1   3  18         20.92         23.07         1.93 o                         
   2   3  18         13.69         21.95         2.41 o                         
   3   3  18        310.84        302.23         6.06 o                         
   0   4  18         71.29         72.81         3.88 o                         
   1   4  18         88.63         83.79         2.73 o                         
   2   4  18         14.72         14.70         1.58 o                         
   3   4  18         18.67         26.48         2.42 o                         
   1   5  18          3.58          3.68         1.43 o                         
   2   5  18        144.77        138.80         3.35 o                         
   3   5  18         48.75         61.09         3.39 o                         
   0   6  18        143.61        135.38         5.23 o                         
   1   6  18          7.18          8.04         1.54 o                         
   2   6  18         20.16         14.76         1.77 o                         
   3   6  18         13.43         12.70         1.63 o                         
   1   7  18          1.27          0.69         1.35 o                         
   2   7  18         51.93         55.67         3.19 o                         
   3   7  18        179.27        173.62         5.37 o                         
   0   8  18         35.34         36.85         3.44 o                         
   1   8  18         68.25         58.03         3.12 o                         
   2   8  18          2.77          5.83         2.12 o                         
   1   9  18         35.69         30.83         2.87 o                         
   0  10  18         76.41         85.46         5.44 o                         
   2   0  19        323.08        330.48         8.53 o                         
   0   1  19         98.73         93.05         4.25 o                         
   1   1  19          4.29         10.50         1.58 o                         
   2   1  19         61.95         84.86         4.10 o                         
   3   1  19         20.72         23.80         2.96 o                         
   1   2  19        253.21        264.81         5.30 o                         
   2   2  19         17.78         25.66         2.31 o                         
   3   2  19          5.74          9.87         2.05 o                         
   0   3  19         18.53         20.65         2.68 o                         
   1   3  19         53.57         60.35         3.24 o                         
   2   3  19         36.34         42.72         2.51 o                         
   3   3  19         66.89         76.44         3.63 o                         
   1   4  19          9.78         11.01         1.61 o                         
   2   4  19        148.76        144.19         4.05 o                         
   3   4  19        188.52        201.43         4.10 o                         
   0   5  19         67.21         70.32         4.04 o                         
   1   5  19         23.49         27.65         2.48 o                         
   2   5  19         57.99         62.44         2.91 o                         
   1   6  19         43.08         41.10         2.97 o                         
   2   6  19         62.31         62.19         3.86 o                         
   0   7  19         32.98         32.78         4.04 o                         
   1   7  19         37.51         37.03         2.52 o                         
   2   7  19         31.16         35.21         3.02 o                         
   1   8  19         19.22         17.59         2.03 o                         
   0   0  20        247.24        301.04        11.75 o                         
   2   0  20         78.46         81.06         5.08 o                         
   1   1  20         32.53         40.11         2.75 o                         
   2   1  20         68.65         75.04         3.07 o                         
   0   2  20         52.36         46.57         3.65 o                         
   1   2  20         79.98         87.37         4.10 o                         
   2   2  20         10.15         16.80         1.89 o                         
   1   3  20        179.65        183.59         4.90 o                         
   2   3  20          4.52          8.15         1.72 o                         
   0   4  20        156.48        170.62         6.99 o                         
   1   4  20         33.73         37.58         2.72 o                         
   2   4  20         29.49         25.10         2.10 o                         
   1   5  20          8.10          8.43         1.83 o                         
   0   6  20        146.52        135.43         6.38 o                         
   1   6  20         21.16         25.05         2.78 o                         
   0   1  21        131.37        127.93         7.83 o                         
   1   1  21        134.05        160.38         4.28 o                         
   1   2  21        130.86        143.57         4.63 o                         
   0   3  21        104.13        115.59         5.19 o                         
   1   3  21         90.55         94.11         5.94 o                         
                                                                                
